# Supplementary material for: Spermine oxidase promotes Helicobacter pylori-mediated gastric carcinogenesis through acrolein production
Source: Oncogene. 2024 Nov 10;44(5):296–306. doi: 10.1038/s41388-024-03218-7 (PMC11779639; doi:10.1038/s41388-024-03218-7)
Supplement: Supplementary file 2 — Dataset 1 [file 41388_2024_3218_MOESM2_ESM.xls]

## Sheet: SI Appendix Table S1
Supplementary Dataset 1
							Uninfected Smox/ Uninfected WT				Infected WT / Uninfected WT				Infected Smox/ Uninfected Smox				Infected Smox/ Infected WT
Ensemble ID	Gene symbol	entrez ID	GO	GOnames		SmoxvsWT_log2FoldChange	SmoxvsWT_pval	SmoxvsWT_padj		WT_HpvsWT_log2FoldChange	WT_HpvsWT_pval	WT_HpvsWT_padj		Smox_HpvsSmox_log2FoldChange	Smox_HpvsSmox_pval	Smox_HpvsSmox_padj		Smox_HpvsWT_Hp_log2FoldChange	Smox_HpvsWT_Hp_pval	Smox_HpvsWT_Hp_padj
ENSMUSG00000066632.3	NA	NA	NA	NA		24.2679	2.73e-09	1.39e-05		17.9841	1.2e-05	0.000784881		-24.3978	1.9e-08	3.59e-06		-18.1141	3.35e-05	0.0113047
ENSMUSG00000011034.6	Slc5a1	20537	GO:0000017	alpha-glucoside transport		3.54122	2.44e-09	1.39e-05		1.81173	0.00231029	0.0549796		-2.0592	0.00100768	0.025228		-0.329709	0.599047	0.755949
ENSMUSG00000039760.8	Il22ra2	237310	GO:0004896	cytokine receptor activity		1.14851	0.50173	1		8.45117	5.4e-09	1.08e-06		2.3144	0.139214	0.391738		-4.98826	9.1e-05	0.0191736
ENSMUSG00000030775.10	Trat1	77647	GO:0001920	negative regulation of receptor recycling		-0.0368869	0.980419	1		8.15129	9.73e-12	3.55e-09		4.88686	8.58e-05	0.0042886		-3.30131	0.000102187	0.0200918
ENSMUSG00000025929.4	Il17a	16171	GO:0002225	positive regulation of antimicrobial peptide production		0.573906	0.680054	1		8.42351	1.33e-15	1.1e-12		7.55298	1.73e-12	8.97e-10		-0.296621	0.600186	0.756402
ENSMUSG00000102955.1	Trbv24	100124689	NA	NA		2.44203	0.0583733	0.815859		7.31223	6.02e-10	1.55e-07		2.08104	0.0342778	0.192755		-2.78916	0.0008395	0.0460534
ENSMUSG00000041872.9	Il17f	257630	GO:0002225	positive regulation of antimicrobial peptide production		0.570325	0.684675	1		8.32175	7.86e-15	6.06e-12		7.39908	1.11e-11	5.07e-09		-0.352337	0.558058	0.727131
ENSMUSG00000028460.6	Sit1	54390	GO:0002250	adaptive immune response		0.933383	0.372447	1		6.48454	9.23e-13	4.01e-10		3.4303	1.61e-05	0.00116854		-2.12086	0.00042083	0.0369655
ENSMUSG00000067608.5	NA	NA	NA	NA		1.26064	9.48e-08	0.000206477		0.0364738	0.878329	0.988206		-0.509317	0.0404406	0.210787		0.714848	0.00431632	0.0738844
ENSMUSG00000079507.10	H2-Q1	15006	GO:0001916	positive regulation of T cell mediated cytotoxicity		3.43618	1.02e-07	0.000206477		1.90278	0.0032597	0.0702659		-1.89032	0.00534835	0.0677538		-0.356917	0.599612	0.75626
ENSMUSG00000024673.9	Ms4a1	12482	GO:0002115	store-operated calcium entry		-1.28733	0.291096	1		5.76732	7.16e-07	7.2e-05		2.17449	0.0877168	0.311998		-4.88017	6.33e-05	0.0157043
ENSMUSG00000031551.12	Ido1	15930	GO:0002376	immune system process		2.33826	0.0123885	0.398482		6.98694	4.79e-14	2.93e-11		5.50705	5.95e-09	1.34e-06		0.858365	0.360442	0.565716
ENSMUSG00000068606.6	Gm4841	225594	GO:0003924	GTPase activity		0	1	1		6.73495	2e-09	4.38e-07		7.27456	1.89e-10	5.71e-08		0.531389	0.449385	0.643689
ENSMUSG00000032978.14	Guca2b	14916	GO:0001750	photoreceptor outer segment		3.62967	3.14e-07	0.000454151		1.34316	0.0595569	0.425439		-3.22928	1.63e-05	0.00117389		-0.942773	0.210087	0.419116
ENSMUSG00000076462.2	Trbv2	100124659	GO:0005886	plasma membrane		2.68994	0.12629	1		6.71799	5.41e-05	0.00280177		1.44351	0.373359	0.648099		-2.58455	0.0885443	NA
ENSMUSG00000099908.1	NA	NA	NA	NA		-18.0947	3.58e-07	0.000454151		0.734491	0.831042	0.982836		20.3036	6.05e-08	1.02e-05		1.47438	0.685554	0.813278
ENSMUSG00000076463.2	Trbv3	100039790	GO:0005886	plasma membrane		0.9441	0.414595	1		6.68524	1.68e-11	5.64e-09		5.12971	6.91e-10	1.85e-07		-0.611429	0.293458	0.503286
ENSMUSG00000053054.13	Adh6a	69117	GO:0004024	alcohol dehydrogenase activity, zinc-dependent		3.49736	5.15e-07	0.000580933		1.81549	0.00919993	0.147135		-2.57115	0.000490334	0.0154638		-0.889285	0.228197	0.438355
ENSMUSG00000076514.3	Igkv17-121	667435	GO:0002377	immunoglobulin production		1.54947	0.129824	1		6.67826	3.76e-12	1.51e-09		5.51066	1.96e-10	5.75e-08		0.381868	0.629841	0.77734
ENSMUSG00000073406.10	H2-Bl	14963	GO:0001916	positive regulation of T cell mediated cytotoxicity		2.13986	7.49e-07	0.00075985		0.911246	0.035814	0.3313		-1.26961	0.00532081	0.0675612		-0.0409991	0.928539	0.963311
ENSMUSG00000024818.15	Slc25a45	107375	GO:0005739	mitochondrion		2.10407	9.52e-07	0.000919973		0.670792	0.119804	0.58517		-1.36914	0.00251405	0.0443727		0.0641382	0.887883	0.939606
ENSMUSG00000028755.3	Cda	72269	GO:0001882	nucleoside binding		3.82267	1.02e-06	0.0009444		1.65293	0.0366569	0.334931		-2.70164	0.000833143	0.022328		-0.531902	0.515044	0.697211
ENSMUSG00000068105.11	Tnfrsf13c	72049	GO:0001782	B cell homeostasis		0.872686	0.496282	1		5.44086	6.03e-06	0.000435647		-0.0630173	0.959839	0.985233		-4.63119	7.43e-05	0.017389
ENSMUSG00000035699.8	Slc51a	106407	GO:0005215	transporter activity		4.13111	1.11e-06	0.000965226		1.89682	0.0264699	0.280357		-2.384	0.00636718	0.0754625		-0.149715	0.864965	0.925602
ENSMUSG00000076615.4	Ighg3	380795	GO:0003823	antigen binding		1.43695	0.334116	1		6.46747	1.92e-07	2.42e-05		2.19806	0.0847	0.307213		-2.83247	0.00374779	NA
ENSMUSG00000042041.7	2010003K11Rik	69861	GO:0003674	molecular_function		2.91026	1.93e-06	0.00150685		1.20569	0.0493491	0.38741		-2.0005	0.00191164	0.0374028		-0.295929	0.64716	0.788992
ENSMUSG00000074261.3	Erich4	632778	GO:0003674	molecular_function		4.3085	2.01e-06	0.00151058		2.49127	0.0063901	0.113727		-2.37699	0.00956064	0.0957485		-0.559763	0.544713	0.719331
ENSMUSG00000038745.15	Nlrp6	101613	GO:0000166	nucleotide binding		3.13977	2.13e-06	0.0015459		1.71253	0.0103665	0.160254		-0.860045	0.188834	0.458783		0.567188	0.39036	0.591934
ENSMUSG00000073399.9	Trim40	195359	GO:0005737	cytoplasm		1.92629	0.00183962	0.131455		6.44936	6.85e-26	3.57e-22		4.56089	6.51e-13	3.7e-10		0.0378081	0.952077	0.976335
ENSMUSG00000020829.9	Slc46a1	52466	GO:0005215	transporter activity		2.68774	3.4e-06	0.00230053		0.526341	0.366192	0.85484		-1.99787	0.00103609	0.0257213		0.163529	0.789533	0.879706
ENSMUSG00000022755.4	Adgrg7	239853	GO:0004888	transmembrane signaling receptor activity		2.85021	4e-06	0.00262024		1.5013	0.0153381	0.204341		-1.6231	0.0127755	0.112907		-0.274193	0.674546	0.80664
ENSMUSG00000027820.12	Mme	17380	GO:0001786	phosphatidylserine binding		3.56476	5.01e-06	0.00318018		1.55856	0.0464934	0.375974		-2.55195	0.0019135	0.0374028		-0.545757	0.507789	0.691105
ENSMUSG00000076512.2	Igkv9-123	628144	GO:0002377	immunoglobulin production		0.562352	0.743243	1		6.34887	1.45e-05	0.00091029		3.72614	0.0159296	0.125867		-2.06038	0.101769	NA
ENSMUSG00000049001.5	Ndnf	68169	GO:0001525	angiogenesis		-1.2471	5.88e-06	0.00350685		0.349055	0.197287	0.710853		1.58297	4.83e-08	8.38e-06		-0.0131921	0.963181	0.982392
ENSMUSG00000066072.13	Cyp4a10	13117	GO:0001822	kidney development		6.24394	6.62e-06	0.00383724		3.2601	0.0255249	0.275677		-2.05813	0.07562	0.290163		0.925711	0.457474	NA
ENSMUSG00000118051.1	Gm8714	667584	NA	NA		0	1	1		6.3232	2.17e-08	3.7e-06		8.00422	2.56e-12	1.29e-09		1.6728	0.018448	0.123498
ENSMUSG00000023247.2	Guca2a	14915	GO:0005576	extracellular region		2.53398	7.17e-06	0.00393414		1.58964	0.00500805	0.0954096		-2.16891	0.000266284	0.00988892		-1.22456	0.0401232	0.177753
ENSMUSG00000056290.16	Ms4a4b	60361	GO:0005887	integral component of plasma membrane		1.20614	0.423763	1		6.25707	2.55e-06	0.000209899		1.99072	0.126654	0.373461		-3.06022	0.00510652	NA
ENSMUSG00000032080.6	Apoa4	11808	GO:0002227	innate immune response in mucosa		2.65975	8.19e-06	0.00435027		0.311623	0.60133	0.940634		-3.18914	4.61e-07	5.71e-05		-0.841021	0.183707	0.39239
ENSMUSG00000076540.3	Igkv4-80	545848	GO:0002377	immunoglobulin production		3.04759	0.0201138	0.512158		6.12564	9.03e-07	8.87e-05		1.64155	0.106339	0.343763		-1.4365	0.123419	NA
ENSMUSG00000027801.7	Tm4sf4	229302	GO:0003674	molecular_function		3.62758	1.01e-05	0.00475544		1.47675	0.0722878	0.469142		-3.26019	0.000182126	0.00758386		-1.10937	0.202915	0.411775
ENSMUSG00000039775.7	Defb3	27358	GO:0005576	extracellular region		0.763621	0.547235	1		6.00717	1.21e-06	0.000111824		4.35658	0.000699304	0.019824		-0.886969	0.479523	0.667549
ENSMUSG00000107486.1	Trbv4	100124660	GO:0005886	plasma membrane		2.0379	0.211935	1		5.94269	5.18e-05	0.00271725		1.42094	0.337389	0.614598		-2.48385	0.055644	NA
ENSMUSG00000040405.13	Havcr1	171283	GO:0001618	virus receptor activity		0.843659	0.556701	1		5.25026	8.69e-05	0.00411101		-1.93956	0.235229	0.510597		-6.34616	4.18e-05	0.0123125
ENSMUSG00000002324.8	Rec8	56739	GO:0000724	double-strand break repair via homologous recombination		2.81884	1.15e-05	0.00502834		0.0785031	0.908193	0.991066		-2.04546	0.00233824	0.0424824		0.694872	0.326825	0.535091
ENSMUSG00000039878.13	Slc39a5	72002	GO:0001654	eye development		5.2199	1.12e-05	0.00502834		3.31761	0.00535377	0.100073		-2.5643	0.0369531	0.200907		-0.662012	0.590994	0.749714
ENSMUSG00000055170.4	Ifng	15978	GO:0000122	negative regulation of transcription by RNA polymerase II		0.556842	0.695011	1		5.91013	9.1e-08	1.27e-05		5.14675	5.01e-06	0.000470152		-0.206539	0.765024	NA
ENSMUSG00000025993.10	Slc40a1	53945	GO:0002260	lymphocyte homeostasis		2.96543	1.3e-05	0.00539916		1.45727	0.0321752	0.31337		-2.35974	0.0010612	0.0262018		-0.851571	0.237579	0.447991
ENSMUSG00000030155.7	Clec2e	232409	GO:0005886	plasma membrane		3.39699	1.32e-05	0.00539916		2.25146	0.0039775	0.0808033		-2.15764	0.00797934	0.0867902		-1.01212	0.214528	0.423702
ENSMUSG00000031886.14	Ces2e	234673	GO:0004771	sterol esterase activity		3.0835	1.36e-05	0.00539916		1.35589	0.0560955	0.412735		-2.62117	0.000476114	0.0150938		-0.893553	0.234251	0.443831
ENSMUSG00000062638.11	Btnl1	100038862	GO:0001817	regulation of cytokine production		2.79812	1.35e-05	0.00539916		1.28353	0.0478293	0.381456		-1.19133	0.0737619	0.286437		0.323252	0.630291	0.777642
ENSMUSG00000023235.14	Ccl25	20300	GO:0001954	positive regulation of cell-matrix adhesion		3.11388	1.49e-05	0.00570033		2.076	0.00389729	0.0797155		-2.92786	0.000122243	0.00563155		-1.88998	0.013164	0.108078
ENSMUSG00000032105.5	Pdzd3	170761	GO:0005515	protein binding		4.17858	1.46e-05	0.00570033		2.12787	0.0298524	0.301025		-2.62998	0.005849	0.0717695		-0.579268	0.550383	0.722525
ENSMUSG00000022445.7	Cyp2d26	76279	GO:0004497	monooxygenase activity		2.05518	1.55e-05	0.00582846		0.485742	0.309835	0.820577		-1.15684	0.0209992	0.147285		0.412596	0.412805	0.612756
ENSMUSG00000028158.14	Mttp	17777	GO:0005319	lipid transporter activity		3.13655	1.63e-05	0.00599901		1.55275	0.032941	0.31712		-2.27124	0.00320041	0.0508338		-0.687441	0.37254	0.576087
ENSMUSG00000035561.5	Aldh1b1	72535	GO:0004029	aldehyde dehydrogenase (NAD+) activity		2.44987	1.9e-05	0.00674796		1.32119	0.0213531	0.248122		-1.57563	0.00914518	0.0939136		-0.446952	0.460505	0.653172
ENSMUSG00000027718.8	Il21	60505	GO:0001783	B cell apoptotic process		0	1	1		5.88356	0.000372752	0.013452		2.33998	0.196215	NA		-3.55179	0.0246833	NA
ENSMUSG00000006345.10	Ggt1	14598	GO:0000048	peptidyltransferase activity		4.12197	2.09e-05	0.00720361		1.77844	0.0665654	0.449546		-3.16436	0.00200512	0.0381153		-0.820836	0.423218	0.621847
ENSMUSG00000031482.9	Slc25a15	18408	GO:0000064	L-ornithine transmembrane transporter activity		0.642488	2.09e-05	0.00720361		0.0592463	0.696234	0.964766		-0.413908	0.00939924	0.0951268		0.169334	0.290122	0.500042
ENSMUSG00000031209.14	Heph	15203	GO:0004322	ferroxidase activity		2.79798	2.16e-05	0.00729635		1.34861	0.0412647	0.355505		-1.99808	0.00398334	0.0575857		-0.548718	0.430429	0.627101
ENSMUSG00000094940.1	Ighv1-84	434609	GO:0003823	antigen binding		4.43164	0.00261799	0.164488		5.87705	5.05e-05	0.0026631		0.0698158	0.955824	0.983783		-1.37559	0.264884	NA
ENSMUSG00000018126.15	Baiap2l2	207495	GO:0005543	phospholipid binding		2.98245	2.47e-05	0.00807878		1.73428	0.0163298	0.211597		-2.20249	0.0021989	0.040697		-0.954324	0.193608	0.401875
ENSMUSG00000031760.9	Mt3	17751	GO:0005634	nucleus		1.47508	2.87e-05	0.00924261		0.750759	0.0359689	0.331923		-1.28989	0.000468457	0.0149553		-0.565567	0.130359	0.327364
ENSMUSG00000047394.9	Odf3b	70113	GO:0003674	molecular_function		2.56825	2.92e-05	0.00927053		0.824698	0.211341	0.72733		-2.16787	0.000477859	0.0150965		-0.424319	0.523766	0.70386
ENSMUSG00000118588.1	NA	NA	NA	NA		4.34981	0.00641462	0.288005		5.84864	0.000201007	0.008159		-0.176658	0.901499	0.964635		-1.6755	0.232055	NA
ENSMUSG00000029379.10	Cxcl3	330122	GO:0005125	cytokine activity		0.554514	0.711678	1		5.84178	1.2e-06	0.000111755		5.44496	9.79e-06	0.000801448		0.157688	0.851877	0.917964
ENSMUSG00000036500.4	Akp3	11648	GO:0000287	magnesium ion binding		5.61096	3.12e-05	0.00944007		2.95554	0.0282754	0.291764		-2.52901	0.0764191	0.291453		0.126419	0.929432	0.963937
ENSMUSG00000003420.8	Fcgrt	14132	GO:0005615	extracellular space		0.946476	3.55e-05	0.00974738		0.555924	0.0155694	0.205904		-0.841668	0.000500308	0.0156354		-0.451116	0.0630659	0.222327
ENSMUSG00000020080.8	Hkdc1	216019	GO:0000166	nucleotide binding		2.66224	3.51e-05	0.00974738		1.38263	0.0325857	0.315449		-1.44314	0.0317713	0.184298		-0.163527	0.8087	0.891866
ENSMUSG00000032532.7	Cck	12424	GO:0001764	neuron migration		3.01608	3.55e-05	0.00974738		1.95722	0.00778649	0.132358		-2.66414	0.000417627	0.0139186		-1.60528	0.0348603	0.165841
ENSMUSG00000042638.14	Gucy2c	14917	GO:0000166	nucleotide binding		3.10435	3.46e-05	0.00974738		2.11751	0.00482988	0.0928649		-1.63779	0.0368458	0.200907		-0.650939	0.407674	0.607255
ENSMUSG00000068099.5	1500009C09Rik	76505	GO:0003674	molecular_function		-2.36122	3.29e-05	0.00974738		0.110844	0.830875	0.982836		2.36495	6.99e-05	0.00380263		-0.107118	0.844868	0.913451
ENSMUSG00000073481.9	Mtarc2	67247	GO:0003824	catalytic activity		1.28627	3.45e-05	0.00974738		0.662135	0.0330646	0.317435		-1.12596	0.000628983	0.0182837		-0.501824	0.127684	0.324271
ENSMUSG00000062593.17	Lilrb4a	14728	GO:0001780	neutrophil homeostasis		3.42635	0.00176367	0.128748		5.83425	6.45e-08	9.46e-06		1.77028	0.0575119	0.250789		-0.637618	0.484821	0.672133
ENSMUSG00000014351.12	Gip	14607	GO:0005102	signaling receptor binding		2.51297	3.64e-05	0.00976556		1.0832	0.076644	0.481726		-1.64301	0.0101789	0.0994234		-0.213238	0.739943	0.849203
ENSMUSG00000030838.19	Ush1c	72088	GO:0000086	G2/M transition of mitotic cell cycle		4.42446	3.66e-05	0.00976556		2.19523	0.0414048	0.356417		-2.30822	0.0382246	0.204701		-0.078984	0.943688	0.971916
ENSMUSG00000031621.9	Isx	71597	GO:0000790	nuclear chromatin		3.28052	3.73e-05	0.00983223		1.47635	0.0707172	0.464671		-1.00421	0.17362	0.440494		0.799964	0.293149	0.503016
ENSMUSG00000022253.15	Nadk2	68646	GO:0000166	nucleotide binding		0.920761	3.94e-05	0.0101822		0.328089	0.143766	0.629711		-0.75881	0.00137064	0.0310604		-0.166139	0.484194	0.671753
ENSMUSG00000079494.2	Nat8f5	69049	GO:0001702	gastrulation with mouth forming second		5.11799	3.96e-05	0.0101822		2.7313	0.0287583	0.294199		-4.04583	0.0018966	0.0373762		-1.65914	0.203966	0.41262
ENSMUSG00000071716.5	Apol7e	666348	GO:0005575	cellular_component		1.30902	0.324444	1		5.78597	9.48e-07	9.12e-05		3.54967	0.000494737	0.0155394		-0.927283	0.256067	0.466296
ENSMUSG00000043931.10	Gimap7	231932	GO:0003924	GTPase activity		-0.430031	0.580749	1		4.99265	8.36e-12	3.23e-09		2.70923	0.000592491	0.0174742		-2.71344	0.000252731	0.0309035
ENSMUSG00000021640.6	Naip1	17940	GO:0000166	nucleotide binding		2.60525	5.11e-05	0.0124849		1.9594	0.00239315	0.0565423		-1.30579	0.0486752	0.230482		-0.659935	0.320583	0.529852
ENSMUSG00000040026.8	Saa3	20210	GO:0005576	extracellular region		-0.817132	0.32027	1		5.76298	1.21e-14	8.98e-12		6.03506	2.09e-13	1.36e-10		-0.54506	0.465393	0.656965
ENSMUSG00000005677.14	Nr1i3	12355	GO:0000122	negative regulation of transcription by RNA polymerase II		3.37101	5.32e-05	0.0126943		2.12885	0.0108394	0.165112		-2.68436	0.00225638	0.0414322		-1.4422	0.10133	0.285558
ENSMUSG00000103711.1	Tstd1	226654	GO:0003674	molecular_function		1.05416	5.28e-05	0.0126943		-0.0228704	0.930642	0.995117		-1.57516	1.36e-08	2.64e-06		-0.498131	0.0745351	0.242405
ENSMUSG00000094651.2	Gal3st2	381334	GO:0008146	sulfotransferase activity		4.92694	5.66e-05	0.0133471		2.50615	0.0409899	0.354974		-3.59063	0.00543282	0.068227		-1.16985	0.366013	0.570558
ENSMUSG00000027219.13	Slc28a2	269346	GO:0001895	retina homeostasis		2.9207	5.83e-05	0.0135959		1.37213	0.0595091	0.425386		-2.37542	0.00197991	0.0378087		-0.826843	0.282526	0.492309
ENSMUSG00000082976.10	Gm15056	100504014	NA	NA		-0.592124	0.693073	1		5.71611	2.02e-06	0.000174926		5.27194	2.28e-05	0.00150567		-1.03629	0.23015	NA
ENSMUSG00000051262.9	Nat8f3	93674	GO:0001702	gastrulation with mouth forming second		3.01594	6.76e-05	0.0154063		1.90072	0.0130901	0.185804		-2.28911	0.00294077	0.0483844		-1.17389	0.131696	0.328786
ENSMUSG00000026149.2	Tm4sf20	66261	GO:0003674	molecular_function		4.61879	7.36e-05	0.0165968		2.81168	0.0158268	0.207663		-2.87861	0.0196578	0.142321		-1.07151	0.385275	0.588108
ENSMUSG00000052595.8	A1cf	69865	GO:0003676	nucleic acid binding		5.30695	0.000210717	0.0321526		5.69154	7.25e-05	0.00356438		-1.15279	0.339234	0.61681		-1.53738	0.203526	NA
ENSMUSG00000063903.5	Klk1	16612	GO:0003073	regulation of systemic arterial blood pressure		2.3989	7.72e-05	0.0170378		1.02837	0.090314	0.519361		-2.04272	0.00149869	0.0327392		-0.672186	0.296327	0.506639
ENSMUSG00000032122.15	Slc37a2	56857	GO:0005783	endoplasmic reticulum		2.00631	8.1e-05	0.0174798		0.804348	0.117276	0.580871		-1.25497	0.0188799	0.138699		-0.0530043	0.921636	0.958962
ENSMUSG00000054422.7	Fabp1	14080	GO:0003682	chromatin binding		3.84355	8.08e-05	0.0174798		2.13342	0.0286895	0.293708		-3.25514	0.00164019	0.0343577		-1.545	0.135104	0.333141
ENSMUSG00000039347.7	Atp6v0e2	76252	GO:0006811	ion transport		1.05144	9.05e-05	0.0191481		0.343858	0.205435	0.720761		-0.558643	0.046497	0.225138		0.148941	0.599265	0.756033
ENSMUSG00000047230.6	Cldn2	12738	GO:0005198	structural molecule activity		2.30657	9.2e-05	0.0191481		1.58052	0.00740772	0.127375		-0.79965	0.199606	0.470246		-0.0736026	0.906073	0.950886
ENSMUSG00000056162.14	Cndp1	338403	GO:0004180	carboxypeptidase activity		5.28495	9.19e-05	0.0191481		3.42671	0.0138194	0.192992		-2.58248	0.0257145	0.164136		-0.724239	0.547796	NA
ENSMUSG00000076591.3	Igkv8-16	640340	GO:0002377	immunoglobulin production		2.5566	0.157282	1		5.68697	0.000897457	0.0261201		0.319476	0.853621	NA		-2.8109	0.0849904	NA
ENSMUSG00000000094.12	Tbx4	21387	GO:0000122	negative regulation of transcription by RNA polymerase II		-1.44496	9.75e-05	0.0196295		-0.452342	0.191846	0.7022		0.85217	0.0303248	0.179571		-0.140447	0.704799	0.826117
ENSMUSG00000021798.14	Ldb3	24131	GO:0001725	stress fiber		1.86986	9.83e-05	0.0196295		1.45956	0.00250016	0.0586057		-0.772284	0.115232	0.356917		-0.361985	0.462737	0.655006
ENSMUSG00000029700.11	Slc13a1	55961	GO:0005215	transporter activity		4.53334	9.72e-05	0.0196295		2.89363	0.0129351	0.184107		-2.06689	0.0915491	0.318459		-0.42717	0.727506	0.841847
ENSMUSG00000056716.10	Gm5420	432436	GO:0003674	molecular_function		5.39001	9.87e-05	0.0196295		3.01348	0.0347422	0.326475		-3.86342	0.00596323	0.0724385		-1.48689	0.304291	NA
ENSMUSG00000022857.13	Tmprss15	19146	GO:0004252	serine-type endopeptidase activity		4.03826	9.98e-05	0.0196709		2.23678	0.031347	0.309208		-2.97744	0.00658512	0.0766159		-1.17596	0.283719	0.493819
ENSMUSG00000076526.6	Igkv12-98	435900	GO:0002377	immunoglobulin production		-0.571012	0.701865	1		5.67708	1.79e-06	0.000156349		5.39077	1.06e-05	0.000854802		-0.857323	0.30062	0.51114
ENSMUSG00000118219.1	NA	NA	NA	NA		0.571197	0.716781	1		5.67467	1.29e-05	0.00082604		4.91328	0.000248152	0.00940753		-0.190197	0.849947	NA
ENSMUSG00000076479.3	NA	NA	NA	NA		2.0386	0.207322	1		5.58039	0.000118353	0.00519928		0.0736541	0.962444	NA		-3.46813	0.0126484	NA
ENSMUSG00000029868.13	Trpv6	64177	GO:0005216	ion channel activity		2.16895	0.00011089	0.0209793		0.534957	0.343096	0.846111		-1.60478	0.00674562	0.0777391		0.0292165	0.960859	0.981466
ENSMUSG00000034918.8	Cdhr2	268663	GO:0005509	calcium ion binding		4.00046	0.000111647	0.0209793		1.79226	0.0838338	0.504112		-1.88949	0.0839752	0.306037		0.318711	0.770931	0.868597
ENSMUSG00000005696.11	Sh2d1a	20400	GO:0002250	adaptive immune response		-0.512228	0.644082	1		5.54938	5.24e-08	7.85e-06		3.24129	0.00244696	0.0436289		-2.82031	0.00389654	0.0710629
ENSMUSG00000020072.15	Pbld2	67307	GO:0003824	catalytic activity		1.08198	0.000125528	0.0230052		0.00586692	0.983499	0.999241		-1.08811	0.000270585	0.00998751		-0.0119958	0.968128	0.984721
ENSMUSG00000043614.13	Vps37d	194309	GO:0000813	ESCRT I complex		1.51401	0.000125829	0.0230052		0.937789	0.0217236	0.250829		-0.484925	0.184997	0.45369		0.0912982	0.810442	0.893017
ENSMUSG00000001739.14	Cldn15	60363	GO:0005198	structural molecule activity		3.69002	0.000128788	0.0233359		2.02553	0.0357007	0.330692		-2.11468	0.0380694	0.20423		-0.450183	0.659004	0.796072
ENSMUSG00000000958.10	Slc7a7	20540	GO:0000821	regulation of arginine metabolic process		1.22596	0.000132009	0.0237079		0.773466	0.0163194	0.211594		-0.518283	0.121398	0.365957		-0.0657856	0.844726	0.913416
ENSMUSG00000095007.1	Igkv12-41	619960	GO:0002250	adaptive immune response		2.88404	0.00923615	0.343294		5.50363	2.85e-07	3.3e-05		0.939765	0.242383	0.519082		-1.67983	0.0258793	0.143388
ENSMUSG00000035186.6	Ubd	24108	GO:0001650	fibrillar center		-1.29316	0.0648261	0.840084		5.5031	2.99e-16	2.96e-13		6.61935	9.76e-20	2.22e-16		-0.176908	0.801051	0.886549
ENSMUSG00000023259.16	Slc26a6	171429	GO:0005254	chloride channel activity		2.34644	0.000143075	0.0248168		0.703199	0.256244	0.779058		-1.61369	0.0132963	0.114724		0.0295518	0.963961	0.982762
ENSMUSG00000068587.10	Mgam	232714	GO:0004339	glucan 1,4-alpha-glucosidase activity		3.8433	0.000142127	0.0248168		1.95417	0.0531602	0.401653		-2.62081	0.0143477	0.119217		-0.731681	0.494413	0.680252
ENSMUSG00000094584.2	Ms4a18	76002	GO:0003674	molecular_function		5.13059	0.000149909	0.0257819		2.59543	0.0614401	0.432154		-2.17234	0.0646173	0.267419		0.362827	0.765233	NA
ENSMUSG00000026614.7	Slc30a10	226781	GO:0005385	zinc ion transmembrane transporter activity		4.15707	0.000160598	0.0272782		2.6561	0.016095	0.209486		-2.54802	0.0277179	0.170977		-1.04705	0.366536	0.571214
ENSMUSG00000029371.7	Cxcl5	20311	GO:0001776	leukocyte homeostasis		-2.20495	0.0464267	0.750473		5.49943	5.37e-11	1.72e-08		7.18567	3.76e-11	1.42e-08		-0.518713	0.522335	0.702699
ENSMUSG00000063388.5	NA	NA	NA	NA		0.847527	0.511534	1		5.47631	1.26e-06	0.000115432		4.15633	3.96e-05	0.00241215		-0.472452	0.552601	0.723485
ENSMUSG00000022773.19	Ypel1	106369	GO:0003674	molecular_function		1.23469	0.000173006	0.0287785		0.311147	0.353037	0.850549		-1.20776	0.00059031	0.0174665		-0.284216	0.426428	0.62422
ENSMUSG00000019989.8	Enpp3	209558	GO:0002276	basophil activation involved in immune response		2.2108	0.00018045	0.0297728		1.40137	0.017771	0.223499		-0.230224	0.711057	0.871667		0.579199	0.351999	0.558656
ENSMUSG00000024131.8	Slc3a1	20532	GO:0003824	catalytic activity		4.22515	0.000199442	0.0312683		2.61372	0.021688	0.250829		-2.39702	0.043266	0.218203		-0.785594	0.508607	0.691708
ENSMUSG00000025515.15	NA	NA	NA	NA		2.98658	0.000198225	0.0312683		2.03635	0.011399	0.169639		-1.61287	0.0537959	0.242563		-0.662639	0.429369	0.62649
ENSMUSG00000026354.8	Lct	226413	GO:0000016	lactase activity		3.64656	0.000195983	0.0312683		1.19822	0.234055	0.753047		-3.02759	0.00251339	0.0443727		-0.579245	0.573519	0.73808
ENSMUSG00000029102.9	Hgfac	54426	GO:0004252	serine-type endopeptidase activity		1.63169	0.00019497	0.0312683		1.06305	0.0154989	0.205904		-0.32756	0.473599	0.725734		0.241078	0.598815	0.75593
ENSMUSG00000030048.5	Gkn3	68888	GO:0003674	molecular_function		1.75092	0.0002003	0.0312683		1.41272	0.00269691	0.061916		-1.51908	0.00235139	0.0426178		-1.18087	0.01805	0.122821
ENSMUSG00000066682.11	Pilrb2	545812	GO:0016020	membrane		-2.28697	0.000192573	0.0312683		-0.0199173	0.971393	0.996965		1.44113	0.0237077	0.157081		-0.82593	0.15555	0.359415
ENSMUSG00000079440.2	Alpi	76768	GO:0000287	magnesium ion binding		4.04332	0.000193335	0.0312683		1.56801	0.148389	0.639137		-2.28535	0.0468651	0.226069		0.189958	0.868811	0.92781
ENSMUSG00000020838.12	Slc6a4	15567	GO:0005326	neurotransmitter transmembrane transporter activity		3.10573	0.000207305	0.0319735		1.08009	0.202154	0.717082		-2.24232	0.0095758	0.0957949		-0.216684	0.80439	0.888882
ENSMUSG00000025429.9	Pstpip2	19201	GO:0003779	actin binding		1.00556	0.000207968	0.0319735		0.416211	0.128743	0.600138		-0.881629	0.0019749	0.0378087		-0.292277	0.309665	0.519316
ENSMUSG00000089940.1	NA	NA	NA	NA		2.6029	0.103962	0.969135		5.45673	0.000677786	0.0210965		-0.628132	0.693301	0.860984		-3.48196	0.02929	NA
ENSMUSG00000093805.7	Gal3st2b	100041596	GO:0005575	cellular_component		4.74896	0.000219043	0.0331735		2.32747	0.0711273	0.46575		-3.56634	0.00785164	0.0859148		-1.14485	0.395064	0.595751
ENSMUSG00000091721.4	Gimd1	433653	GO:0000166	nucleotide binding		2.05238	0.00022159	0.0333107		0.98829	0.0763967	0.481043		-1.46896	0.0120049	0.108354		-0.404868	0.490121	0.676857
ENSMUSG00000028307.9	Aldob	230163	GO:0003824	catalytic activity		3.39514	0.000229545	0.0340028		1.8576	0.0438559	0.365724		-2.81677	0.00394717	0.0572905		-1.27922	0.190573	0.399609
ENSMUSG00000074195.3	Clca4b	99709	GO:0005229	intracellular calcium activated chloride channel activity		4.32206	0.000229446	0.0340028		2.63981	0.0246349	0.270127		-1.83604	0.135825	0.387461		-0.153779	0.900709	0.948011
ENSMUSG00000016150.15	Tenm1	23963	GO:0005515	protein binding		2.09123	0.000236404	0.0345149		0.142879	0.804696	0.980467		-0.282638	0.632764	0.826502		1.66572	0.00551272	0.0797498
ENSMUSG00000021278.7	Amn	93835	GO:0005102	signaling receptor binding		2.41088	0.000236164	0.0345149		1.35814	0.0407375	0.353596		-1.72791	0.0113338	0.105064		-0.675177	0.327888	0.53618
ENSMUSG00000078763.2	Slfn1	20555	GO:0000122	negative regulation of transcription by RNA polymerase II		0.472009	0.667214	1		5.45089	3.21e-08	5.19e-06		2.37037	0.017351	0.132248		-2.60851	0.00275545	0.0640959
ENSMUSG00000026011.13	Ctla4	12477	GO:0002250	adaptive immune response		0.792541	0.217106	1		4.80409	2.33e-16	2.55e-13		2.33519	3.89e-05	0.00238568		-1.67636	0.00085684	0.0463922
ENSMUSG00000113506.1	NA	NA	NA	NA		-1.62186	0.000266727	0.0381194		-1.07165	0.0136709	0.191568		0.366657	0.445493	0.707015		-0.183549	0.696811	0.820864
ENSMUSG00000019278.5	Dpep1	13479	GO:0005654	nucleoplasm		1.92837	0.000270495	0.0382893		0.200567	0.7064	0.967841		-2.51709	7.89e-06	0.000667762		-0.789293	0.163258	0.36818
ENSMUSG00000023132.8	Gzma	14938	GO:0004252	serine-type endopeptidase activity		4.13155	0.000271689	0.0382893		3.3696	0.00302256	0.0663831		-2.47653	0.0347893	0.194241		-1.71457	0.144419	0.344756
ENSMUSG00000035642.16	Aamdc	66273	GO:0003674	molecular_function		0.8318	0.000281765	0.0394354		0.190273	0.408535	0.87557		-0.937602	0.000109699	0.0051849		-0.296074	0.224024	0.434101
ENSMUSG00000029811.14	Aoc1	76507	GO:0005507	copper ion binding		3.90257	0.00029493	0.0409953		2.36406	0.0290741	0.295964		-2.54098	0.0204871	0.145513		-1.00246	0.362774	0.567819
ENSMUSG00000025497.15	Cdhr5	72040	GO:0005509	calcium ion binding		2.76382	0.000304743	0.0417868		0.833296	0.277684	0.795377		-1.02131	0.205904	0.477363		0.90921	0.261419	0.471913
ENSMUSG00000074373.6	NA	NA	NA	NA		2.76942	0.000303637	0.0417868		0.383841	0.630595	0.949261		-3.61628	1.77e-05	0.00125429		-1.2307	0.157826	0.362866
ENSMUSG00000024910.5	Ctsw	13041	GO:0004197	cysteine-type endopeptidase activity		2.13329	0.0469015	0.751832		5.35086	1.71e-07	2.18e-05		1.71153	0.0467522	0.225843		-1.50604	0.0588812	0.215816
ENSMUSG00000024810.16	Il33	77125	GO:0000122	negative regulation of transcription by RNA polymerase II		-1.35299	0.000328673	0.0444673		-0.0140499	0.970236	0.996874		1.14599	0.0041263	0.0589837		-0.192953	0.629002	0.776844
ENSMUSG00000113725.1	NA	NA	NA	NA		0.567159	0.741625	1		5.3452	0.000298054	0.0112901		2.13329	0.188053	NA		-2.64476	0.0519082	NA
ENSMUSG00000027790.14	Sis	69983	GO:0004564	beta-fructofuranosidase activity		4.9434	0.000354284	0.0471143		2.93465	0.0339764	0.322761		-5.27076	0.000329521	0.0115759		-3.262	0.0262682	0.144484
ENSMUSG00000029082.17	Bst1	12182	GO:0001931	uropod		2.90965	0.000359348	0.0471143		1.37985	0.0929216	0.527132		-2.21782	0.00903849	0.0929754		-0.688023	0.421067	0.620256
ENSMUSG00000068299.11	Nat8f4	75541	GO:0005575	cellular_component		1.78597	0.000359846	0.0471143		0.0777132	0.877479	0.988206		-1.26289	0.0168331	0.130345		0.44537	0.402211	0.602443
ENSMUSG00000070661.6	Rnf186	66825	GO:0004842	ubiquitin-protein transferase activity		0.984055	0.00035806	0.0471143		0.463961	0.092931	0.527132		-0.457444	0.116662	0.35981		0.0626496	0.830102	0.905319
ENSMUSG00000079071.2	Slc28a2b	381417	GO:0001895	retina homeostasis		2.96577	0.00036567	0.047267		1.90934	0.0222174	0.254347		-2.38428	0.00638899	0.075562		-1.32785	0.129977	0.326759
ENSMUSG00000076518.6	Igkv2-112	381776	GO:0002250	adaptive immune response		0.819537	0.57727	1		5.32134	6.83e-05	0.00340079		2.6999	0.0368162	0.200899		-1.8019	0.113492	0.304559
ENSMUSG00000094027.2	NA	NA	NA	NA		3.21748	0.0121661	0.396306		5.29217	1.27e-05	0.000818319		1.63495	0.0981948	NA		-0.43974	0.622973	NA
ENSMUSG00000033308.16	Dpyd	99586	GO:0000166	nucleotide binding		1.22521	0.000378467	0.0480126		0.590998	0.0881699	0.51415		-1.23773	0.000687364	0.019575		-0.603517	0.0995617	0.28255
ENSMUSG00000069805.10	Fbp1	14121	GO:0000122	negative regulation of transcription by RNA polymerase II		2.13152	0.000378537	0.0480126		0.818401	0.173397	0.676785		-2.39825	0.000162874	0.00697367		-1.08512	0.0887099	0.265117
ENSMUSG00000035041.8	Creb3l3	208677	GO:0000976	transcription regulatory region sequence-specific DNA binding		2.49337	0.000396438	0.0499709		0.658579	0.350208	0.848919		-2.03858	0.00623469	0.0744929		-0.203796	0.784818	0.87711
ENSMUSG00000009378.4	Slc16a12	240638	GO:0005308	creatine transmembrane transporter activity		2.14525	0.000402391	0.0504082		1.24965	0.0412332	0.35538		-1.37342	0.030396	0.179758		-0.477814	0.455388	0.649097
ENSMUSG00000058624.13	Gda	14544	GO:0005515	protein binding		1.37683	0.00040621	0.0505152		0.773165	0.0473577	0.379426		-0.490755	0.232977	0.508498		0.112911	0.784009	0.876381
ENSMUSG00000087431.1	NA	NA	NA	NA		3.13321	0.000408224	0.0505152		2.43045	0.00620786	0.111676		-1.86251	0.0438641	0.219344		-1.15974	0.210312	0.419297
ENSMUSG00000021733.11	Slc4a7	218756	GO:0005452	inorganic anion exchanger activity		1.26218	0.000422745	0.0513724		0.567873	0.112862	0.572643		-0.768554	0.0428177	0.216962		-0.0742458	0.844927	0.913456
ENSMUSG00000048217.11	Nags	217214	GO:0000050	urea cycle		3.62286	0.000422622	0.0513724		1.94897	0.059773	0.42596		-2.05677	0.0512841	0.236797		-0.38288	0.718648	0.836789
ENSMUSG00000052392.5	Acot4	171282	GO:0000038	very long-chain fatty acid metabolic process		2.3965	0.000420883	0.0513724		1.63067	0.0177374	0.223499		-1.33414	0.0590561	0.254933		-0.568299	0.426462	0.62422
ENSMUSG00000028836.14	Slc30a2	230810	GO:0005385	zinc ion transmembrane transporter activity		3.80309	0.000443442	0.052627		1.13566	0.299629	0.812767		-2.38297	0.0308396	0.181321		0.284454	0.798757	0.885365
ENSMUSG00000048473.15	Sult6b2	330440	GO:0003674	molecular_function		4.16661	0.000440762	0.052627		2.66504	0.0245915	0.269936		-2.8053	0.0256456	0.164073		-1.30374	0.299718	0.510233
ENSMUSG00000075702.9	Selenom	114679	GO:0005737	cytoplasm		0.72132	0.000441101	0.052627		-0.0156398	0.939547	0.995976		-1.34278	7.87e-10	2.05e-07		-0.605819	0.00574265	0.0802137
ENSMUSG00000052736.15	Klrc2	16642	GO:0009897	external side of plasma membrane		-0.0567746	0.97228	1		5.27608	0.000117125	0.00516716		2.60377	0.0802131	NA		-2.72909	0.0220922	NA
ENSMUSG00000082211.3	Defa27	100041811	GO:0002227	innate immune response in mucosa		4.56339	0.000457143	0.0539376		3.0281	0.0212487	0.247809		-3.43046	0.00738022	0.082594		-1.89517	0.142752	0.342645
ENSMUSG00000025467.8	Prap1	22264	GO:0005576	extracellular region		4.19317	0.000463675	0.054392		2.40305	0.0448263	0.369817		-3.41204	0.00723068	0.0818263		-1.62192	0.201678	0.410366
ENSMUSG00000001672.14	Marveld3	73608	GO:0005737	cytoplasm		0.870344	0.000473213	0.0551406		0.693445	0.00545936	0.1015		-0.690917	0.0084069	0.0895669		-0.514018	0.0504088	0.20007
ENSMUSG00000075520.5	Malrd1	102635496	GO:0005515	protein binding		3.302	0.000478207	0.0551406		0.985102	0.307692	0.820158		-2.64477	0.00679746	0.078188		-0.327874	0.742215	0.850834
ENSMUSG00000115774.1	NA	NA	NA	NA		-5.23587	0.000476172	0.0551406		-1.36964	0.261683	0.783283		3.42579	0.0327511	0.187544		-0.44044	0.7439	NA
ENSMUSG00000034371.9	Tkfc	225913	GO:0000166	nucleotide binding		1.35614	0.000486317	0.0557588		0.20284	0.605164	0.942		-0.642318	0.115876	0.358271		0.510984	0.214783	0.424055
ENSMUSG00000021994.15	Wnt5a	22418	GO:0000187	activation of MAPK activity		-1.01075	0.000493094	0.0562183		-0.659848	0.0219373	0.252236		0.675824	0.0276524	0.170747		0.324927	0.286559	0.49663
ENSMUSG00000028071.12	Sh2d2a	27371	GO:0005515	protein binding		0.279463	0.861686	1		5.26473	8.01e-05	0.00386277		4.44497	0.00139131	0.0313725		-0.540295	0.613271	NA
ENSMUSG00000021125.6	Arg2	11847	GO:0000050	urea cycle		3.48472	0.000512788	0.0574945		2.0034	0.0458476	0.373946		-3.09003	0.00366416	0.0547502		-1.60871	0.130417	0.327418
ENSMUSG00000024600.8	Slc27a6	225579	GO:0000166	nucleotide binding		-1.24565	0.000512363	0.0574945		-0.775641	0.0281725	0.291596		0.508626	0.182794	0.451025		0.0386208	0.918396	0.95769
ENSMUSG00000021565.16	Slc6a19	74338	GO:0005328	neurotransmitter:sodium symporter activity		2.50035	0.00052387	0.0584143		1.37177	0.057294	0.416999		-1.85796	0.0149256	0.121685		-0.729381	0.339671	0.548008
ENSMUSG00000030303.15	Far2	330450	GO:0005777	peroxisome		1.72228	0.00055	0.0606614		1.21958	0.0148302	0.200558		-1.09662	0.0352049	0.195309		-0.59393	0.255848	0.466076
ENSMUSG00000039959.13	Hip1	215114	GO:0003779	actin binding		1.73344	0.000548753	0.0606614		0.907075	0.0719591	0.468263		-1.09108	0.0386937	0.206181		-0.264714	0.617535	0.769234
ENSMUSG00000030004.6	Nat8	68396	GO:0001702	gastrulation with mouth forming second		3.95895	0.000566825	0.0621791		1.83957	0.110242	0.566712		-3.80046	0.00175531	0.0360919		-1.68108	0.167455	0.373565
ENSMUSG00000029669.14	Tspan12	269831	GO:0001525	angiogenesis		0.661219	0.000575412	0.0627818		-0.134629	0.485773	0.904925		-0.997405	9.67e-07	0.000110656		-0.201557	0.324691	0.533485
ENSMUSG00000076613.4	Ighg2b	16016	GO:0001798	positive regulation of type IIa hypersensitivity		-0.123894	0.835873	1		5.26377	2.49e-20	5.76e-17		3.60261	2.47e-09	6.15e-07		-1.78505	0.0019455	0.0589009
ENSMUSG00000050866.7	Clrn3	212070	GO:0003674	molecular_function		3.466	0.000593013	0.0640139		1.90893	0.0587941	0.422162		-2.76861	0.00947953	0.0952507		-1.21154	0.256725	0.4669
ENSMUSG00000058618.6	Defa39	382000	GO:0002227	innate immune response in mucosa		5.02984	0.000608277	0.0653142		2.98911	0.0464006	0.375661		-3.40091	0.0113574	0.105128		-1.36018	0.324267	NA
ENSMUSG00000092253.1	H2-Q3	625285	NA	NA		5.67841	0.000617768	0.0659841		3.30075	0.0542403	0.405289		-2.20464	0.150535	NA		0.173021	0.91357	NA
ENSMUSG00000018862.11	Otop3	69602	GO:0005886	plasma membrane		2.18613	0.000627822	0.0660157		1.3637	0.0331647	0.318097		-0.518162	0.442195	0.705349		0.304267	0.652193	0.791826
ENSMUSG00000057880.12	Abat	268860	GO:0001666	response to hypoxia		1.32143	0.000627438	0.0660157		0.357852	0.355322	0.850934		-0.923857	0.0236833	0.157057		0.0397241	0.922637	0.959752
ENSMUSG00000032094.8	Cd3d	12500	GO:0002250	adaptive immune response		0.0487604	0.947389	1		4.73928	6.27e-11	1.95e-08		1.93447	0.0114748	0.105725		-2.75605	0.000246308	0.0307786
ENSMUSG00000095170.2	NA	NA	NA	NA		3.37951	0.0173426	0.478843		5.243	0.000149043	0.0063593		0.538075	0.650933	0.83686		-1.32542	0.246472	NA
ENSMUSG00000029646.3	Cdx2	12591	GO:0000122	negative regulation of transcription by RNA polymerase II		3.77714	0.000648884	0.0675306		2.5651	0.0207359	0.244524		-2.22436	0.0558852	0.247527		-1.01233	0.384827	0.58776
ENSMUSG00000055725.11	Paqr3	231474	GO:0001933	negative regulation of protein phosphorylation		0.854759	0.000657474	0.0680754		0.308685	0.230535	0.748501		-0.614604	0.0166093	0.129271		-0.0685303	0.794426	0.882886
ENSMUSG00000043789.8	Vwce	71768	GO:0005509	calcium ion binding		5.38275	0.000664479	0.0684237		4.04817	0.0117224	0.172238		-2.7743	0.0568005	NA		-1.43972	0.331743	NA
ENSMUSG00000090486.2	NA	NA	NA	NA		2.02071	0.000667581	0.0684237		1.16695	0.0542837	0.405289		-0.753142	0.198256	0.468444		0.100618	0.86639	0.926535
ENSMUSG00000061906.5	Ugt2b38	100559	GO:0005640	nuclear outer membrane		4.31497	0.00067555	0.0688926		2.67366	0.0352186	0.328253		-3.75564	0.0052396	0.0670029		-2.11434	0.116072	0.308056
ENSMUSG00000103912.1	NA	NA	NA	NA		4.2801	0.000685365	0.069544		3.51828	0.0053066	0.0993153		-3.07572	0.0189409	0.138966		-2.3139	0.0778057	0.247898
ENSMUSG00000035506.16	Slc12a8	171286	GO:0006811	ion transport		1.80537	0.00070329	0.0706427		0.724379	0.175748	0.679972		-0.43101	0.441895	0.705056		0.649982	0.247925	0.458305
ENSMUSG00000053536.7	Cstf2t	83410	GO:0003676	nucleic acid binding		-0.603778	0.000706636	0.0706427		-0.147231	0.406376	0.874173		0.440222	0.0195555	0.142167		-0.0163242	0.930683	0.964452
ENSMUSG00000079481.11	Nhsl2	100042480	GO:0003674	molecular_function		3.37322	0.000703818	0.0706427		0.270909	0.789624	0.977717		-2.04013	0.0461364	0.22419		1.06217	0.308188	0.518335
ENSMUSG00000030769.15	Slc5a11	233836	GO:0005412	glucose:sodium symporter activity		4.02689	0.00071075	0.0707057		0.733437	0.56349	0.929463		-2.76443	0.0184162	0.136728		0.529021	0.673129	NA
ENSMUSG00000109311.1	AI314278	101521	NA	NA		-4.09008	0.000721847	0.0714593		-1.4267	0.123348	0.589902		2.7646	0.0300888	NA		0.101212	0.920123	NA
ENSMUSG00000094091.3	Gm21885	102639132	NA	NA		4.11595	0.000726558	0.0715766		2.3432	0.0577648	0.417932		-3.27984	0.00384885	0.0564582		-1.5071	0.191151	0.400057
ENSMUSG00000090700.2	Cyp4f40	631304	GO:0005504	fatty acid binding		3.16105	0.000734114	0.0719715		2.07329	0.0283531	0.29205		-0.576615	0.528901	0.765908		0.511153	0.580712	0.742313
ENSMUSG00000025194.5	Abcc2	12780	GO:0005515	protein binding		3.39922	0.000740597	0.0722581		1.69914	0.0950768	0.531171		-2.92299	0.00472459	0.0635375		-1.22291	0.241816	0.451696
ENSMUSG00000021416.11	Eci3	69123	GO:0000062	fatty-acyl-CoA binding		2.02862	0.000749311	0.0727584		1.26189	0.0375253	0.3386		-1.63215	0.00946397	0.0951989		-0.86542	0.172019	0.37998
ENSMUSG00000036216.5	Leap2	259301	GO:0005576	extracellular region		4.44807	0.000779929	0.0753709		1.52879	0.248874	0.771176		-4.46226	0.00147552	0.0324667		-1.54298	0.27221	0.482067
ENSMUSG00000021216.7	Tubal3	238463	GO:0000166	nucleotide binding		3.27101	0.000786296	0.075626		2.18061	0.0252978	0.274077		-3.37871	0.00103436	0.0257133		-2.28831	0.0263635	0.144721
ENSMUSG00000017688.14	Hnf4g	30942	GO:0000790	nuclear chromatin		1.53422	0.000805481	0.0767438		0.593732	0.195836	0.708654		-1.02893	0.0334854	0.189942		-0.088449	0.8553	0.919892
ENSMUSG00000040584.8	Abcb1a	18671	GO:0000086	G2/M transition of mitotic cell cycle		2.35264	0.000802903	0.0767438		0.745244	0.291509	0.806181		-1.75362	0.0174237	0.132384		-0.146224	0.843761	0.912764
ENSMUSG00000027690.13	Slc2a2	20526	GO:0005158	insulin receptor binding		3.94252	0.000822068	0.0779581		1.72729	0.143859	0.629852		-2.71332	0.027608	0.170588		-0.498098	0.686685	0.814187
ENSMUSG00000027765.6	P2ry1	18441	GO:0000166	nucleotide binding		1.19579	0.00083105	0.0780802		0.743118	0.0389239	0.345382		-0.996046	0.00801544	0.0870788		-0.543378	0.150198	0.352426
ENSMUSG00000042410.16	Agps	228061	GO:0003824	catalytic activity		-0.555103	0.000830259	0.0780802		0.00121598	0.994153	0.999483		0.719801	4.33e-05	0.00258383		0.163482	0.352676	0.559209
ENSMUSG00000034871.2	Fam151a	230579	GO:0003674	molecular_function		3.84834	0.000838868	0.0784516		2.39924	0.0465976	0.376232		-1.50383	0.0812731	NA		-0.0547326	0.953206	NA
ENSMUSG00000089960.1	Ugt1a1	394436	GO:0001972	retinoic acid binding		2.0164	0.000847587	0.0789034		0.795324	0.18864	0.697875		-1.82888	0.00429091	0.0602662		-0.607802	0.343043	0.551297
ENSMUSG00000040498.7	Igsf23	70080	GO:0003674	molecular_function		1.50849	0.000874027	0.0806348		0.245319	0.589659	0.938703		-0.700322	0.143883	0.398418		0.56285	0.241656	0.45158
ENSMUSG00000086384.1	NA	NA	NA	NA		2.91258	0.000874133	0.0806348		-0.993728	0.374019	0.858582		-2.35662	0.00484998	0.0645611		1.54969	0.154332	NA
ENSMUSG00000039339.4	Mfsd4b2	72045	NA	NA		4.95931	0.000880397	0.0808451		2.27812	0.13674	0.615625		-3.04544	0.0262698	0.166389		-0.364259	0.796687	NA
ENSMUSG00000028217.11	Cdh17	12557	GO:0002314	germinal center B cell differentiation		3.84929	0.000922685	0.0843467		2.08096	0.0733921	0.471826		-2.20073	0.0736275	0.286328		-0.432408	0.725311	0.840985
ENSMUSG00000023034.7	Nr4a1	15370	GO:0000977	RNA polymerase II transcription regulatory region sequence-specific DNA binding		2.04061	0.000939478	0.0846709		0.0769979	0.901425	0.990635		-0.899805	0.166238	0.430863		1.06381	0.104085	0.289558
ENSMUSG00000041119.12	Pde9a	18585	GO:0004114	3',5'-cyclic-nucleotide phosphodiesterase activity		1.01333	0.000937111	0.0846709		0.578819	0.0611312	0.431139		-1.07788	0.00085828	0.0228335		-0.64337	0.0484843	0.196439
ENSMUSG00000042096.15	Dao	13142	GO:0003884	D-amino-acid oxidase activity		1.5627	0.000947861	0.0846709		0.671558	0.161905	0.661441		-0.834136	0.0863806	0.310523		0.0570056	0.908059	0.951927
ENSMUSG00000049350.6	Zg16	69036	GO:0001816	cytokine production		3.32561	0.000930834	0.0846709		1.95901	0.0511659	0.394165		-1.92185	0.0712068	0.280891		-0.555247	0.602214	0.758104
ENSMUSG00000053862.6	Slc51b	330962	GO:0005215	transporter activity		5.54836	0.000948025	0.0846709		3.96306	0.0184246	0.227823		-3.45649	0.044895	0.220867		-1.8712	0.278371	0.488037
ENSMUSG00000092618.2	Btnl6	624681	GO:0001817	regulation of cytokine production		2.93157	0.000951265	0.0846709		2.00337	0.0263065	0.279718		-0.684776	0.405842	0.676174		0.243422	0.771854	0.869114
ENSMUSG00000076939.2	Iglv3	404743	GO:0002377	immunoglobulin production		2.56131	0.0799653	0.904076		5.21665	0.000169857	0.00708805		2.12288	0.082872	0.304037		-0.53246	0.638326	NA
ENSMUSG00000033629.6	Hacd3	57874	GO:0005515	protein binding		-0.69261	0.00098017	0.0861719		-0.249216	0.235464	0.75386		0.324467	0.145415	0.400536		-0.118927	0.593489	0.751694
ENSMUSG00000038580.13	Sct	20287	GO:0002024	diet induced thermogenesis		3.45388	0.000980867	0.0861719		2.39572	0.0223436	0.255167		-3.39611	0.00222182	0.0409392		-2.33795	0.0353454	0.166519
ENSMUSG00000029802.13	Abcg2	26357	GO:0000166	nucleotide binding		1.3331	0.00100378	0.0874282		0.0205007	0.959916	0.996152		-1.88942	1.12e-05	0.000885823		-0.576823	0.182419	0.391147
ENSMUSG00000038304.14	Cd160	54215	GO:0002250	adaptive immune response		2.04925	0.0683695	0.85696		5.19583	8.49e-07	8.38e-05		1.35723	0.0962561	0.326421		-1.78935	0.0126718	0.106489
ENSMUSG00000023886.10	Smoc2	64074	GO:0005509	calcium ion binding		0.885521	0.00103322	0.0884734		0.131887	0.626372	0.948896		-1.00186	0.000458949	0.0147033		-0.248221	0.386981	0.589749
ENSMUSG00000022657.9	Cd96	84544	GO:0002534	cytokine production involved in inflammatory response		0.769272	0.396718	1		5.18799	7.29e-11	2.2e-08		3.1849	1.36e-05	0.00102724		-1.23382	0.0360309	0.168327
ENSMUSG00000069515.6	Lyz1	17110	GO:0000137	Golgi cis cisterna		3.89367	0.00102129	0.0884734		3.35822	0.00461361	0.0901213		-2.54257	0.0430717	0.217692		-2.00712	0.110278	0.299568
ENSMUSG00000090210.7	Itga10	213119	GO:0007160	cell-matrix adhesion		3.41402	0.00102469	0.0884734		1.42519	0.180521	0.687077		-0.715107	0.49679	0.742527		1.27372	0.236764	0.446809
ENSMUSG00000079092.4	Prl2c2	18811	GO:0002040	sprouting angiogenesis		-3.86054	0.0207914	0.520916		5.17199	0.000220928	0.00874599		8.65011	2.89e-07	3.84e-05		-0.382425	0.787584	0.878666
ENSMUSG00000013643.13	Lypd8	70163	GO:0003674	molecular_function		-0.905096	0.0010795	0.0916628		-0.158932	0.565924	0.930158		0.917846	0.00177491	0.0363308		0.171683	0.55877	0.727319
ENSMUSG00000042251.12	Pm20d1	212933	GO:0005576	extracellular region		2.0142	0.00111526	0.0943048		-0.338831	0.586654	0.937305		-0.833582	0.19786	0.468178		1.51945	0.0198608	0.126776
ENSMUSG00000032098.13	Treh	58866	GO:0003824	catalytic activity		4.15474	0.00114621	0.0965195		1.71803	0.180058	0.686191		-2.81675	0.0349552	0.194698		-0.38004	0.776616	0.871818
ENSMUSG00000017390.15	Aldoc	11676	GO:0003824	catalytic activity		0.910739	0.00115327	0.0967127		0.47437	0.0916295	0.523457		-0.21116	0.473372	0.725679		0.225209	0.44592	0.640574
ENSMUSG00000034057.8	Myrfl	237558	GO:0003677	DNA binding		3.22779	0.00116449	0.0970776		1.61989	0.106379	0.557937		-2.51532	0.0148795	0.121418		-0.907424	0.383741	0.586802
ENSMUSG00000040592.11	Cd79b	15985	GO:0002250	adaptive immune response		0.624404	0.418214	1		4.64616	6.65e-10	1.69e-07		0.0873998	0.913071	0.967403		-3.93436	4.96e-07	0.00117808
ENSMUSG00000017453.4	Pipox	19193	GO:0005777	peroxisome		1.3118	0.00117268	0.0971366		0.570157	0.167054	0.668182		-0.354769	0.395	0.667268		0.386871	0.362982	0.567911
ENSMUSG00000086847.1	Tbx3os2	433944	GO:0003674	molecular_function		3.04809	0.00118697	0.0979206		2.50758	0.008061	0.135833		-0.510667	0.567987	0.791247		0.0298417	0.973575	0.986748
ENSMUSG00000079339.7	Ifit1bl1	667373	GO:0003723	RNA binding		0.030774	0.959181	1		5.16909	6.01e-18	9.63e-15		5.39725	1.84e-17	2.87e-14		0.258934	0.682193	0.811407
ENSMUSG00000054716.4	Zfp771	244216	GO:0000978	RNA polymerase II cis-regulatory region sequence-specific DNA binding		0.535914	0.00122324	0.0995261		0.0232241	0.889578	0.989691		-0.51573	0.00319204	0.0507741		-0.00303985	0.986248	0.992938
ENSMUSG00000056035.8	Cyp3a11	13112	GO:0004497	monooxygenase activity		3.85712	0.00122605	0.0995261		2.19371	0.0660189	0.447497		-3.69703	0.00347595	0.0530335		-2.03362	0.10802	0.296435
ENSMUSG00000073633.9	Fbxo36	66153	GO:0003674	molecular_function		0.653694	0.00122537	0.0995261		-0.301732	0.15957	0.658757		-1.07379	7.13e-07	8.48e-05		-0.118361	0.603876	0.759489
ENSMUSG00000087150.7	NA	NA	NA	NA		1.32644	0.00123101	0.0995299		1.24358	0.00246574	0.0580159		-0.583529	0.174534	0.441921		-0.500671	0.244341	0.454097
ENSMUSG00000058317.12	Ube2e2	218793	GO:0000166	nucleotide binding		0.473608	0.00126618	0.101968		0.361927	0.0139926	0.194245		-0.163528	0.289984	0.569219		-0.0518476	0.737804	0.847938
ENSMUSG00000029417.9	Cxcl9	17329	GO:0005125	cytokine activity		-0.0824019	0.894806	1		5.15613	4.42e-20	9.21e-17		4.95331	4.94e-17	5.68e-14		-0.285223	0.587185	0.747163
ENSMUSG00000040570.14	Rundc3b	242819	GO:0003674	molecular_function		1.41355	0.00131678	0.105207		0.743696	0.0948998	0.530897		-1.19715	0.00923303	0.094178		-0.5273	0.256694	0.4669
ENSMUSG00000002992.17	Apoc2	11813	GO:0005576	extracellular region		3.34959	0.00134185	0.10679		1.77985	0.0884254	0.5149		-3.56214	0.00130311	0.0300162		-1.99239	0.0721518	0.238716
ENSMUSG00000074489.9	Bglap3	12095	GO:0001503	ossification		-1.65263	0.00135245	0.107213		-1.08445	0.0354619	0.329626		0.0600593	0.912578	0.967219		-0.50812	0.352936	0.559267
ENSMUSG00000074207.10	Adh1	11522	GO:0001523	retinoid metabolic process		1.04509	0.00136222	0.107568		0.0482918	0.882453	0.988824		-0.839991	0.0151801	0.122591		0.156803	0.650611	0.790745
ENSMUSG00000021620.4	Acot12	74156	GO:0000062	fatty-acyl-CoA binding		3.08265	0.00138416	0.108876		1.57042	0.107993	0.562098		-2.05301	0.0412466	0.212805		-0.540777	0.595428	0.753212
ENSMUSG00000016386.15	Mpped2	77015	GO:0000166	nucleotide binding		1.61397	0.00139566	0.109155		0.764077	0.137528	0.617051		-2.6087	1.25e-06	0.000139376		-1.75881	0.0013047	0.0524825
ENSMUSG00000074439.4	Defa5	13239	GO:0002227	innate immune response in mucosa		7.29865	0.00139846	0.109155		6.15062	0.00719398	0.124522		-2.46265	0.271285	0.549241		-1.31462	0.557743	0.727131
ENSMUSG00000040557.14	Mettl27	79565	GO:0006744	ubiquinone biosynthetic process		1.8881	0.00141737	0.110207		1.20003	0.046332	0.375467		-1.84477	0.00284075	0.0473814		-1.1567	0.0656287	0.22703
ENSMUSG00000003484.4	Cyp4f18	72054	GO:0000038	very long-chain fatty acid metabolic process		-1.49863	0.00155314	0.120303		-0.690052	0.139525	0.621728		0.245956	0.628837	0.824676		-0.56262	0.263111	0.473736
ENSMUSG00000003418.11	St8sia6	241230	GO:0001574	ganglioside biosynthetic process		-0.944522	0.00156812	0.120471		0.0974171	0.743535	0.97375		0.930078	0.00329259	0.0516065		-0.111861	0.722954	0.839535
ENSMUSG00000067297.5	Ifit1bl2	112419	GO:0003723	RNA binding		3.45724	0.00156494	0.120471		1.95288	0.0742659	0.474804		-3.00357	0.00946802	0.0951989		-1.49921	0.19558	0.404106
ENSMUSG00000052131.7	Akr1b7	11997	GO:0004032	alditol:NADP+ 1-oxidoreductase activity		5.94721	6.31e-08	0.000160013		5.15042	2.97e-06	0.000238859		-1.9699	0.0294609	0.176639		-1.1731	0.196494	0.405125
ENSMUSG00000058427.10	Cxcl2	20310	GO:0002237	response to molecule of bacterial origin		0.754698	0.480216	1		5.14981	7.16e-08	1.03e-05		3.87008	6.7e-06	0.000591854		-0.525031	0.462072	0.654556
ENSMUSG00000032021.14	Crtam	54698	GO:0001768	establishment of T cell polarity		0.667085	0.702553	1		5.13773	0.000701908	0.0216531		4.45714	0.00435505	NA		-0.013507	0.991712	NA
ENSMUSG00000105160.1	NA	NA	NA	NA		1.45391	0.299831	1		5.07768	6.84e-05	0.00340079		1.59499	0.170189	0.436249		-2.02878	0.0437337	NA
ENSMUSG00000036334.12	Igsf10	242050	GO:0001503	ossification		-1.12049	0.00161066	0.121775		-0.225677	0.517963	0.916213		-0.033126	0.930879	0.974854		-0.927942	0.0136287	0.109438
ENSMUSG00000021508.11	Cxcl14	57266	GO:0005125	cytokine activity		-1.18956	0.00163867	0.123167		0.0417297	0.91183	0.992009		0.302093	0.451184	0.710021		-0.929202	0.0202075	0.127861
ENSMUSG00000025355.7	Mmp19	58223	GO:0001525	angiogenesis		-1.03436	0.00168151	0.124542		-0.0761686	0.811241	0.980684		0.499767	0.152613	0.410147		-0.45842	0.17715	0.385418
ENSMUSG00000029641.8	Rasl11a	68895	GO:0000166	nucleotide binding		-1.46108	0.00167086	0.124542		0.682819	0.134741	0.611156		1.13571	0.0209916	0.147285		-1.00818	0.0373334	0.17133
ENSMUSG00000038298.14	Pdzk1	59020	GO:0005124	scavenger receptor binding		2.47933	0.00168064	0.124542		-0.197859	0.807082	0.980559		-3.21398	0.000106695	0.00509065		-0.536795	0.527455	0.707501
ENSMUSG00000085042.8	Abhd11os	69812	NA	NA		2.70239	0.00167951	0.124542		1.80239	0.0362198	0.333133		-2.42765	0.00775697	0.0853924		-1.52764	0.0939881	0.27375
ENSMUSG00000038332.13	Sesn1	140742	GO:0001650	fibrillar center		0.586997	0.00170979	0.126176		0.108364	0.564582	0.929865		-1.0465	1.41e-07	2.18e-05		-0.567864	0.00446812	0.0740941
ENSMUSG00000070473.4	Cldn3	12739	GO:0001934	positive regulation of protein phosphorylation		1.26858	0.0017405	0.127977		0.434631	0.284077	0.799261		-1.26572	0.00320641	0.0508693		-0.43177	0.315362	0.524772
ENSMUSG00000029847.13	Slc23a4	243753	GO:0005215	transporter activity		1.52249	0.001756	0.128651		1.08797	0.0257233	0.276815		-0.258905	0.609939	0.812468		0.175609	0.729897	0.843168
ENSMUSG00000056457.6	Prl2c3	18812	GO:0005148	prolactin receptor binding		-0.569034	0.745818	1		5.07466	0.000809329	0.0242136		4.97859	0.0016387	0.0343577		-0.665101	0.611382	NA
ENSMUSG00000004655.5	Aqp1	11826	GO:0003094	glomerular filtration		1.50226	0.00179659	0.130214		0.766277	0.111678	0.570668		-1.18931	0.0196097	0.142167		-0.453321	0.374184	0.577448
ENSMUSG00000022416.15	Cacna1i	239556	GO:0001518	voltage-gated sodium channel complex		-2.96058	0.00179206	0.130214		-2.2544	0.0178532	0.223816		-0.174854	0.862136	0.948445		-0.88103	0.383214	0.586375
ENSMUSG00000028427.13	Aqp7	11832	GO:0005737	cytoplasm		2.83699	0.00181193	0.130428		1.74148	0.0605117	0.428628		-1.62518	0.0769573	0.292424		-0.529676	0.571893	NA
ENSMUSG00000074444.4	Defa30	100038927	GO:0002227	innate immune response in mucosa		4.46831	0.0018124	0.130428		3.16806	0.0270129	0.283403		-3.09419	0.0414239	0.213279		-1.79395	0.23714	0.447315
ENSMUSG00000024661.7	Fth1	14319	GO:0004322	ferroxidase activity		0.708967	0.00183564	0.131455		-0.175028	0.441836	0.886592		-0.714049	0.00309103	0.0497765		0.169946	0.481383	0.669138
ENSMUSG00000082292.3	NA	NA	NA	NA		0.224123	0.660255	1		5.06458	6.43e-26	3.57e-22		5.59767	4.69e-29	2.13e-25		0.757211	0.10787	0.296074
ENSMUSG00000110573.1	Gm5485	433023	NA	NA		2.03848	0.00188619	0.13431		0.211442	0.748149	0.973845		-2.97519	2.05e-05	0.00141651		-1.14815	0.10138	0.285558
ENSMUSG00000024731.15	Ms4a10	69826	GO:0005515	protein binding		4.16789	0.0019188	0.136154		2.25796	0.0933102	0.528276		-3.72078	0.00876981	0.0915649		-1.81085	0.20274	0.411543
ENSMUSG00000026407.17	Cacna1s	12292	GO:0001501	skeletal system development		0.603953	0.601838	1		5.04834	4.95e-07	5.42e-05		3.01891	0.00152563	0.0331161		-1.42548	0.0601666	0.218312
ENSMUSG00000050777.7	Tmem37	170706	GO:0005244	voltage-gated ion channel activity		1.19758	0.00193812	0.13657		0.738365	0.0565269	0.413981		-1.27985	0.00176321	0.0361727		-0.82064	0.0453372	0.189203
ENSMUSG00000087032.1	NA	NA	NA	NA		4.86779	0.000161298	0.0272782		5.00986	9.98e-05	0.00458735		-2.21855	0.0390005	0.207039		-2.36062	0.0276037	NA
ENSMUSG00000073403.11	NA	NA	NA	NA		1.02331	0.00196019	0.137107		0.758311	0.0218923	0.251971		-0.688879	0.048332	0.229754		-0.423881	0.224794	0.434783
ENSMUSG00000095633.2	Igkv4-58	381831	GO:0002377	immunoglobulin production		3.7702	0.00407719	0.217736		5.00161	0.000113028	0.00502901		-0.618636	0.55511	0.783889		-1.85004	0.0715592	NA
ENSMUSG00000024253.9	Dync2li1	213575	GO:0003774	motor activity		0.55165	0.00204142	0.141664		0.483002	0.0070817	0.12309		-0.554253	0.003049	0.0495381		-0.485605	0.00961656	0.0958887
ENSMUSG00000040706.4	Agmat	75986	GO:0005739	mitochondrion		4.20304	0.00204531	0.141664		2.81064	0.0394703	0.347529		-2.60648	0.0684807	0.275786		-1.21408	0.396685	0.597093
ENSMUSG00000030759.16	Far1	67420	GO:0005777	peroxisome		-0.632769	0.00205747	0.142021		-0.180303	0.379774	0.860306		0.72822	0.000824164	0.022194		0.275753	0.205263	0.413821
ENSMUSG00000101791.1	NA	NA	NA	NA		-1.94024	0.00210962	0.145128		-0.598283	0.33949	0.842647		1.0791	0.107112	0.345195		-0.262857	0.692744	0.818112
ENSMUSG00000024619.8	Cdx1	12590	GO:0000976	transcription regulatory region sequence-specific DNA binding		4.54645	0.00216447	0.148398		3.0666	0.0389652	0.345382		-2.16243	0.160538	0.42252		-0.682587	0.658367	0.7956
ENSMUSG00000031933.17	Izumo1r	64931	GO:0005102	signaling receptor binding		-0.403093	0.699565	1		4.64316	5.94e-07	6.24e-05		-0.0456547	0.966235	0.987869		-5.09191	1.44e-07	0.000795154
ENSMUSG00000024968.14	Rcor2	104383	GO:0000118	histone deacetylase complex		2.09305	0.00221248	0.150671		-0.842534	0.23493	0.753229		-1.15353	0.104987	0.341519		1.78205	0.0154635	0.11469
ENSMUSG00000072244.11	Trim6	94088	GO:0000209	protein polyubiquitination		-1.03794	0.00222262	0.150856		0.489111	0.140438	0.623277		1.08037	0.00254689	0.0447352		-0.446686	0.202982	0.41186
ENSMUSG00000024029.4	Tff3	21786	GO:0005576	extracellular region		3.37588	0.00224343	0.151256		2.67657	0.0153982	0.20501		-2.80067	0.0168242	0.130332		-2.10136	0.0728772	0.239668
ENSMUSG00000053279.8	Aldh1a1	11668	GO:0001523	retinoid metabolic process		-0.599051	0.00223708	0.151256		-0.233977	0.232432	0.751172		0.811561	9.42e-05	0.00458776		0.446488	0.0316524	0.158701
ENSMUSG00000076522.2	Igkv16-104	381778	GO:0002377	immunoglobulin production		0.965862	0.223219	1		4.49842	3.5e-09	7.28e-07		0.852653	0.276716	0.555198		-2.67991	0.000366676	0.0353854
ENSMUSG00000030623.4	NA	NA	NA	NA		1.57367	0.00227919	0.152653		0.224911	0.684651	0.96237		-0.790501	0.116598	0.359759		0.558263	0.30358	0.513762
ENSMUSG00000023829.9	Slc22a1	20517	GO:0005215	transporter activity		1.06801	0.00228856	0.152776		0.499862	0.154253	0.649808		-0.77258	0.0370562	0.201167		-0.204429	0.581791	0.743144
ENSMUSG00000029630.15	Cyp3a25	56388	GO:0004497	monooxygenase activity		4.13366	0.00230781	0.153556		2.4539	0.0708465	0.465228		-3.1559	0.0272905	0.169797		-1.47614	0.30249	0.513042
ENSMUSG00000029644.7	Pdx1	18609	GO:0000122	negative regulation of transcription by RNA polymerase II		1.16645	0.00231683	0.153653		0.813956	0.0337589	0.321564		0.468138	0.245703	0.522827		0.820632	0.0420997	0.182568
ENSMUSG00000001436.15	Slc19a1	20509	GO:0005542	folic acid binding		0.934771	0.00238292	0.156502		0.056052	0.856903	0.984784		-0.0154716	0.961561	0.985979		0.863247	0.00771962	0.088879
ENSMUSG00000067377.12	Tspan6	56496	GO:0005887	integral component of plasma membrane		-1.82825	0.00237738	0.156502		0.434629	0.469411	0.899218		1.3729	0.0314371	0.183177		-0.889984	0.162539	0.36764
ENSMUSG00000074340.9	Ovgp1	12659	GO:0004568	chitinase activity		-4.13726	0.00238137	0.156502		-0.141752	0.895218	0.990029		2.90094	0.0383846	NA		-1.09457	0.33073	NA
ENSMUSG00000117922.1	NA	NA	NA	NA		-2.37394	0.00239736	0.156942		-0.224057	0.768561	0.975238		1.19207	0.151674	0.409068		-0.957813	0.238316	0.448923
ENSMUSG00000030000.10	Add2	11519	GO:0003779	actin binding		2.32642	0.00242302	0.158112		0.198258	0.80618	0.980559		-0.861432	0.241218	0.517257		1.26673	0.103344	0.288724
ENSMUSG00000028551.14	Cdkn2c	12580	GO:0000079	regulation of cyclin-dependent protein serine/threonine kinase activity		0.576578	0.00244455	0.159005		0.342803	0.0726023	0.470086		-0.369118	0.064857	0.267802		-0.135343	0.499781	0.684602
ENSMUSG00000024124.10	Prss30	30943	GO:0004252	serine-type endopeptidase activity		2.96983	0.00246202	0.15963		2.62757	0.00812207	0.136392		-0.695208	0.3724	0.647353		-0.352949	0.656784	NA
ENSMUSG00000035914.11	Cd276	102657	GO:0001817	regulation of cytokine production		1.0966	0.0024799	0.16027		0.370529	0.306766	0.819263		-0.30059	0.432603	0.698086		0.425478	0.266806	0.477533
ENSMUSG00000087291.1	NA	NA	NA	NA		1.23222	0.00248768	0.16027		0.327883	0.439002	0.885197		-1.64544	0.000232697	0.00902853		-0.741108	0.10867	0.297084
ENSMUSG00000078627.9	Marchf10	632687	GO:0005575	cellular_component		-1.53862	0.00253973	0.163106		-0.603424	0.216865	0.733082		0.480699	0.3819	0.656227		-0.454499	0.391377	0.593013
ENSMUSG00000026692.12	Fmo4	226564	GO:0004497	monooxygenase activity		2.6317	0.00256299	0.163823		1.78566	0.0427108	0.360687		-1.17409	0.186768	0.456005		-0.328045	0.714784	0.83353
ENSMUSG00000078452.10	Raet1a	19368	GO:0005615	extracellular space		-1.34365	0.00256705	0.163823		-0.68265	0.104743	0.555531		1.37676	0.00276987	0.0467093		0.715752	0.100768	0.284664
ENSMUSG00000027863.8	Cd2	12481	GO:0005102	signaling receptor binding		0.661984	0.381447	1		4.94489	1.11e-11	3.97e-09		2.02243	0.00750779	0.0835592		-2.26048	0.00190815	0.0585794
ENSMUSG00000071005.7	Ccl19	24047	GO:0001768	establishment of T cell polarity		0.0125138	0.992565	1		4.93227	9.51e-05	0.0044283		0.690457	0.615343	0.815946		-4.22929	0.00110921	0.0509113
ENSMUSG00000076536.3	Igkv4-86	243451	GO:0002377	immunoglobulin production		4.9464	1.01e-05	0.00475544		4.92571	1.1e-05	0.000734737		-1.74014	0.0640875	0.266438		-1.71944	0.0673187	0.230146
ENSMUSG00000076550.3	Igkv4-63	628571	GO:0002377	immunoglobulin production		0.812285	0.463966	1		4.9169	1.36e-06	0.0001217		2.13722	0.033474	0.189936		-1.96739	0.0293792	0.152894
ENSMUSG00000058017.6	Serpinb3d	394252	GO:0001618	virus receptor activity		0.483936	0.763006	1		4.91419	0.000385483	0.0137447		4.30444	0.00184448	0.0370118		-0.125821	0.910439	NA
ENSMUSG00000074442.4	Defa31	13226	GO:0002227	innate immune response in mucosa		7.49211	0.00263968	0.16483		7.46362	0.00274163	0.0624605		-1.46579	0.551646	0.782342		-1.4373	0.559418	0.727606
ENSMUSG00000079495.2	Nat8f6	100504710	GO:0003674	molecular_function		2.52756	0.00263323	0.16483		0.954775	0.274029	0.793254		-2.96624	0.0010587	0.0261942		-1.39346	0.136593	NA
ENSMUSG00000086150.1	Bach2os	414068	GO:0003674	molecular_function		-4.27297	0.0026799	0.166828		0.748454	0.542665	0.92566		4.07588	0.00503644	0.0654629		-0.945542	0.454428	NA
ENSMUSG00000025648.18	Pfkfb4	270198	GO:0000166	nucleotide binding		0.895309	0.00271066	0.167789		0.844761	0.00478102	0.0924375		0.314509	0.309815	0.590494		0.365057	0.239705	0.449856
ENSMUSG00000032081.10	Apoc3	11814	GO:0005543	phospholipid binding		3.63032	0.00271188	0.167789		2.19074	0.0704625	0.463583		-2.69857	0.0353329	0.195783		-1.259	0.326323	0.534713
ENSMUSG00000030413.7	Pglyrp1	21946	GO:0002376	immune system process		0.531799	0.00273707	0.168833		0.508216	0.00419956	0.0842461		0.0295369	0.875184	0.954383		0.0531194	0.777582	0.872071
ENSMUSG00000095457.3	NA	NA	NA	NA		4.86685	0.0028024	0.172339		4.71238	0.00385015	0.0789868		-3.42356	0.0330427	0.188483		-3.26909	0.0420727	NA
ENSMUSG00000024966.9	Stip1	20867	GO:0005515	protein binding		-0.578014	0.00283866	0.174042		-0.191815	0.321725	0.82931		0.539348	0.00862236	0.0910628		0.153149	0.455578	0.649119
ENSMUSG00000060615.5	Ang4	219033	GO:0001525	angiogenesis		4.07003	0.00292499	0.178794		3.20754	0.0190683	0.232334		-2.91728	0.0434954	0.218613		-2.05479	0.155139	0.358755
ENSMUSG00000010342.16	Tex14	83560	GO:0000166	nucleotide binding		-2.08301	0.00304556	0.18286		-0.44599	0.512684	0.91381		0.820479	0.277443	0.556262		-0.816546	0.266765	0.477512
ENSMUSG00000029154.13	Cwh43	231293	GO:0003674	molecular_function		-0.718403	0.00302577	0.18286		-0.395721	0.102293	0.548982		0.606794	0.0181811	0.13594		0.284112	0.26863	0.479018
ENSMUSG00000037390.12	Muc3	666339	GO:0005737	cytoplasm		3.18865	0.00302681	0.18286		1.41081	0.190003	0.698894		-3.37371	0.00308062	0.0496969		-1.59587	0.161888	0.367138
ENSMUSG00000074440.3	Defa3	13237	GO:0002227	innate immune response in mucosa		4.04541	0.00304317	0.18286		2.80378	0.0400162	0.350333		-3.14693	0.0296403	0.177052		-1.9053	0.187964	0.396389
ENSMUSG00000092192.7	Dnaaf4	67685	GO:0001764	neuron migration		1.04979	0.00302064	0.18286		0.16621	0.649811	0.954206		-1.32345	0.000438674	0.0142944		-0.439865	0.256736	0.4669
ENSMUSG00000103029.5	NA	NA	NA	NA		5.67517	0.00302941	0.18286		5.15729	0.00721692	0.124712		-3.4542	0.0709874	0.280263		-2.93632	0.125878	NA
ENSMUSG00000113691.1	NA	NA	NA	NA		-1.04048	0.0030666	0.18358		-0.744141	0.0332354	0.318336		0.518534	0.164169	0.427591		0.2222	0.549151	0.72198
ENSMUSG00000027359.16	Slc27a2	26458	GO:0000038	very long-chain fatty acid metabolic process		2.24368	0.00309027	0.183912		0.750696	0.325364	0.832205		-0.66965	0.398335	0.67035		0.823329	0.301944	0.5125
ENSMUSG00000031163.2	Glod5	69824	GO:0003674	molecular_function		0.742934	0.00308374	0.183912		-0.303585	0.227773	0.745977		-1.76043	4.3e-11	1.6e-08		-0.713913	0.00763813	0.0886678
ENSMUSG00000033427.14	Upb1	103149	GO:0001889	liver development		1.83667	0.00309987	0.183944		1.19122	0.0563931	0.413758		-1.53422	0.0167385	0.129945		-0.888776	0.16791	0.374129
ENSMUSG00000027716.13	Trpc3	22065	GO:0005216	ion channel activity		-2.5312	0.00312098	0.184284		-1.61154	0.0578665	0.417951		-0.254018	0.788686	0.910411		-1.17367	0.212623	0.421695
ENSMUSG00000038599.14	Capn8	170725	GO:0004198	calcium-dependent cysteine-type endopeptidase activity		-0.99681	0.00312377	0.184284		-0.394382	0.242057	0.764181		0.816456	0.0224558	0.152587		0.214028	0.549413	0.72221
ENSMUSG00000001095.5	Slc13a2	20500	GO:0005215	transporter activity		4.4044	0.00316603	0.186236		2.78434	0.0754271	0.478701		-0.809221	0.539467	NA		0.810843	0.56292	NA
ENSMUSG00000024421.16	Lama3	16774	GO:0001738	morphogenesis of a polarized epithelium		-1.3105	0.00320987	0.186723		0.153354	0.728479	0.971258		1.15938	0.0138443	0.116848		-0.304477	0.515544	0.697547
ENSMUSG00000030364.6	Clec2h	94071	GO:0004888	transmembrane signaling receptor activity		3.54774	0.00319489	0.186723		3.20021	0.00782738	0.132944		-2.52603	0.0475258	0.227445		-2.17851	0.0874685	0.262993
ENSMUSG00000031224.6	Magee2	272790	GO:0003674	molecular_function		-3.58247	0.00321111	0.186723		0.461345	0.591647	0.938703		4.28474	0.000450013	NA		0.240928	0.781246	NA
ENSMUSG00000044156.14	Hepacam2	101202	GO:0003674	molecular_function		0.872875	0.00319902	0.186723		0.455133	0.127192	0.596486		-0.233181	0.446528	0.707733		0.184561	0.549733	0.722217
ENSMUSG00000022181.16	C6	12274	GO:0001701	in utero embryonic development		2.0729	0.00326098	0.188542		1.153	0.097559	0.537853		-0.324031	0.635201	0.827285		0.595864	0.3767	NA
ENSMUSG00000063704.13	Mapk15	332110	GO:0000122	negative regulation of transcription by RNA polymerase II		3.48735	0.00325707	0.188542		1.61378	0.194503	0.706584		-3.24581	0.00536117	NA		-1.37224	0.262738	NA
ENSMUSG00000031173.13	Otc	18416	GO:0000050	urea cycle		3.47722	0.00332044	0.191435		2.31339	0.0508648	0.393008		-2.29317	0.0670953	0.272652		-1.12934	0.367401	0.571933
ENSMUSG00000061845.3	Defa35	100041688	GO:0002227	innate immune response in mucosa		4.1605	0.00336242	0.193306		2.63166	0.0644522	0.443666		-3.67767	0.0134528	0.115313		-2.14884	0.149881	0.351982
ENSMUSG00000066407.3	Gm10263	100042864	NA	NA		2.00055	0.00338119	0.193836		1.42219	0.0431929	0.362653		-1.16407	0.0656997	0.269489		-0.585715	0.371127	NA
ENSMUSG00000076934.2	Iglv1	16142	GO:0002377	immunoglobulin production		1.51126	0.0284607	0.61685		4.89974	5.66e-13	2.56e-10		1.53694	0.0282416	0.172685		-1.85154	0.00734177	0.0871404
ENSMUSG00000089694.2	Nat8f7	100043497	GO:0005634	nucleus		3.08484	0.00339916	0.194102		1.23678	0.249487	0.771496		-3.04591	0.00496954	0.0652458		-1.19784	0.278163	0.487942
ENSMUSG00000037797.14	Adh4	26876	GO:0001523	retinoid metabolic process		3.55566	0.00341564	0.194165		2.62747	0.0306435	0.305452		-3.10069	0.0156214	0.124738		-2.17249	0.0905085	0.267709
ENSMUSG00000027876.4	Reg4	67709	GO:0005576	extracellular region		3.606	0.00347276	0.195767		2.68081	0.0298326	0.300971		-2.84008	0.0298352	0.177654		-1.91488	0.143079	0.342971
ENSMUSG00000039661.14	Dusp26	66959	GO:0000122	negative regulation of transcription by RNA polymerase II		1.58662	0.00346592	0.195767		-0.514016	0.404805	0.874173		-0.435939	0.422813	0.690349		1.66469	0.00706348	0.0854809
ENSMUSG00000076490.6	NA	NA	NA	NA		0.584572	0.376772	1		4.89357	3.65e-14	2.47e-11		2.88322	1.99e-05	0.0013905		-1.42578	0.0310236	0.157122
ENSMUSG00000070436.12	Serpinh1	12406	GO:0003433	chondrocyte development involved in endochondral bone morphogenesis		-0.554763	0.00349428	0.196435		-0.582704	0.00215917	0.0518573		-0.34921	0.0832377	0.304498		-0.321269	0.111047	0.30072
ENSMUSG00000072214.7	Septin5	18951	GO:0000166	nucleotide binding		1.25458	0.00352858	0.197815		0.275042	0.523555	0.917749		-0.511199	0.260751	0.538458		0.468341	0.304025	0.514194
ENSMUSG00000091490.3	Triml2	622117	GO:0000209	protein polyubiquitination		-4.01605	0.00362317	0.202558		-0.530226	0.639531	0.951686		2.40062	0.112813	NA		-1.08521	0.400765	NA
ENSMUSG00000030351.5	Tspan11	68498	GO:0003674	molecular_function		-1.81077	0.00365917	0.204009		0.484352	0.427633	0.881819		0.458667	0.488596	0.737449		-1.83645	0.00475912	0.074795
ENSMUSG00000038860.15	Garnl3	99326	GO:0003674	molecular_function		-1.28273	0.00368333	0.204793		-0.897896	0.0429712	0.361482		0.420189	0.36908	0.643759		0.0353552	0.93999	0.969864
ENSMUSG00000085135.7	NA	NA	NA	NA		-2.70181	0.00370737	0.205102		-0.516324	0.508114	0.912109		2.11867	0.0305329	NA		-0.0668182	0.936405	NA
ENSMUSG00000113416.1	NA	NA	NA	NA		-1.53513	0.0037091	0.205102		-0.596423	0.247769	0.770077		0.864715	0.123607	0.36934		-0.0739883	0.892866	0.942504
ENSMUSG00000025528.10	2010106E10Rik	67715	GO:0003674	molecular_function		3.8012	0.00372039	0.205167		2.78177	0.0337887	0.321564		-3.41435	0.0139431	0.117356		-2.39492	0.0846442	0.25906
ENSMUSG00000001225.12	Slc26a3	13487	GO:0005515	protein binding		3.20753	0.00379409	0.208665		2.17646	0.0495357	0.387775		-2.10033	0.0736815	0.286431		-1.06925	0.362599	0.567739
ENSMUSG00000092517.1	Art2a	11871	GO:0003950	NAD+ ADP-ribosyltransferase activity		1.95946	0.0192586	0.50376		4.83098	5.15e-09	1.04e-06		1.39074	0.0977048	0.329004		-1.48078	0.0742427	0.242163
ENSMUSG00000097910.2	Hdnr	75996	GO:0003674	molecular_function		1.50297	0.00383546	0.209803		-0.51675	0.350854	0.849121		-1.62805	0.00402939	0.058067		0.391672	0.51218	0.694498
ENSMUSG00000025726.11	Slc28a1	434203	GO:0005337	nucleoside transmembrane transporter activity		3.59492	0.00385573	0.210345		1.49602	0.255788	0.778856		-2.16315	0.0507229	NA		-0.0642424	0.956872	NA
ENSMUSG00000107653.1	Gm31520	102633773	NA	NA		-2.59142	0.00391232	0.21229		0.799309	0.222905	0.739387		2.57965	0.00554333	0.0691852		-0.811082	0.245775	NA
ENSMUSG00000117788.1	NA	NA	NA	NA		1.50045	0.00390456	0.21229		1.21455	0.0211816	0.247809		-1.34105	0.0112783	0.104764		-1.05515	0.0490641	0.197229
ENSMUSG00000030472.9	Ceacam18	72431	GO:0003674	molecular_function		3.92442	0.00392844	0.212597		1.84686	0.175208	0.679539		-2.96323	0.0395104	0.208397		-0.88567	0.538721	0.714883
ENSMUSG00000007833.15	Aldh16a1	69748	GO:0016491	oxidoreductase activity		0.667393	0.00396484	0.213429		-0.0668043	0.773983	0.975866		-0.463479	0.0580199	0.251918		0.270718	0.270014	0.480257
ENSMUSG00000094338.1	H2bc13	319185	GO:0002227	innate immune response in mucosa		0.863438	0.00395865	0.213429		0.536912	0.0758411	0.478881		-0.621155	0.0472107	0.226734		-0.294628	0.350647	0.557478
ENSMUSG00000060224.4	Pyroxd2	74580	GO:0016491	oxidoreductase activity		1.49916	0.0039874	0.214075		0.695331	0.188303	0.697568		-1.70701	0.00195634	0.0377754		-0.903178	0.105921	0.292072
ENSMUSG00000026247.13	Ecel1	13599	GO:0003016	respiratory system process		3.57456	0.00403291	0.215947		2.27197	0.0756607	0.478775		-1.43457	0.173443	NA		-0.131975	0.90415	NA
ENSMUSG00000023827.8	Agpat4	68262	GO:0003841	1-acylglycerol-3-phosphate O-acyltransferase activity		-0.707311	0.00411996	0.217736		-0.505365	0.0403124	0.351813		0.663073	0.0111686	0.104063		0.461127	0.0775304	0.247441
ENSMUSG00000028019.9	Pdgfc	54635	GO:0005161	platelet-derived growth factor receptor binding		-0.687975	0.00410419	0.217736		-0.0834258	0.726066	0.970509		0.0915367	0.719203	0.875759		-0.513012	0.0426731	0.183474
ENSMUSG00000038331.15	Satb2	212712	GO:0000118	histone deacetylase complex		1.65769	0.00410651	0.217736		0.706823	0.225713	0.742384		-1.24476	0.0360505	0.198239		-0.293894	0.623933	0.773379
ENSMUSG00000040808.4	S100g	12309	GO:0005499	vitamin D binding		2.63828	0.00410967	0.217736		1.59569	0.0826368	0.500211		-2.86932	0.00325651	0.0513059		-1.82673	0.0610337	0.219008
ENSMUSG00000073631.2	NA	NA	NA	NA		1.00211	0.503818	1		4.81833	0.0003055	0.0115243		1.26499	0.336875	0.614128		-2.55123	0.0235143	NA
ENSMUSG00000025991.8	Cps1	227231	GO:0000050	urea cycle		2.9938	0.00418219	0.219565		2.17702	0.0373051	0.337474		-1.89072	0.0878588	0.312116		-1.07394	0.332367	0.541101
ENSMUSG00000053168.6	9030619P08Rik	105892	NA	NA		4.22834	0.00418204	0.219565		2.20656	0.14944	0.641813		-2.71406	0.0494794	NA		-0.692279	0.630595	NA
ENSMUSG00000118366.1	NA	NA	NA	NA		2.6827	0.00418703	0.219565		2.18251	0.0203419	0.241923		-0.81572	0.386045	0.659517		-0.315531	0.738457	0.84834
ENSMUSG00000056234.15	Ncoa4	27057	GO:0003674	molecular_function		0.894329	0.00422125	0.220789		0.0362061	0.907826	0.991066		-0.50735	0.125802	0.372351		0.350773	0.290049	0.50002
ENSMUSG00000059824.12	Dbp	13170	GO:0000977	RNA polymerase II transcription regulatory region sequence-specific DNA binding		1.70573	0.00425458	0.22196		0.356845	0.550604	0.928105		-0.150495	0.81149	0.921651		1.19839	0.0579807	0.213622
ENSMUSG00000021831.9	Ero1a	50527	GO:0003756	protein disulfide isomerase activity		-0.64177	0.00434554	0.225546		0.320651	0.153718	0.649262		1.22523	2.78e-07	3.75e-05		0.262809	0.269972	0.480257
ENSMUSG00000027317.8	Ppp1r14d	72112	GO:0004864	protein phosphatase inhibitor activity		2.61751	0.00434284	0.225546		2.36955	0.00984094	0.154422		-1.43776	0.138072	0.390502		-1.18979	0.219822	0.429211
ENSMUSG00000074446.3	Defa23	497114	GO:0002227	innate immune response in mucosa		4.47728	0.0043961	0.227588		3.15639	0.044664	0.369209		-3.14198	0.0593352	0.255556		-1.82109	0.274447	0.484479
ENSMUSG00000020014.17	Cfap54	380654	GO:0003674	molecular_function		-2.72239	0.00442645	0.228303		-1.28992	0.189649	0.69858		1.70453	0.0910957	0.317688		0.272058	0.792534	NA
ENSMUSG00000039579.15	Grin3a	242443	GO:0004970	ionotropic glutamate receptor activity		-3.55224	0.00444366	0.228303		-0.443883	0.63845	0.951424		3.9133	0.00192835	NA		0.804948	0.402812	NA
ENSMUSG00000061958.5	Defa38	634825	GO:0002227	innate immune response in mucosa		4.10146	0.00443989	0.228303		2.38624	0.105522	0.555692		-3.88687	0.0079218	0.0863708		-2.17165	0.146577	NA
ENSMUSG00000041189.9	Chrnb1	11443	GO:0001941	postsynaptic membrane organization		-0.791962	0.00446388	0.228763		-0.143599	0.601808	0.940634		-0.0117643	0.968459	0.98896		-0.660127	0.0249445	0.140702
ENSMUSG00000097194.2	NA	NA	NA	NA		2.25508	0.0838006	0.919939		4.81363	6.8e-05	0.00339429		2.11556	0.0369443	0.200907		-0.442994	0.617648	NA
ENSMUSG00000039851.11	4932438H23Rik	74387	GO:0003674	molecular_function		-1.50098	0.00451749	0.230799		-0.98009	0.0645744	0.443725		-0.12717	0.82499	0.930078		-0.648059	0.261084	0.471607
ENSMUSG00000024388.11	Myo7b	17922	GO:0000146	microfilament motor activity		3.88665	0.00461225	0.233908		2.68536	0.0510435	0.393707		-1.45484	0.302562	0.583172		-0.253555	0.857829	0.921173
ENSMUSG00000029840.8	Mtpn	14489	GO:0005634	nucleus		-0.430826	0.00462171	0.233908		-0.234606	0.122909	0.589785		0.204255	0.205403	0.477053		0.00803492	0.960263	0.981098
ENSMUSG00000075271.4	Ttc30a1	78802	GO:0005813	centrosome		-0.757284	0.00463344	0.233908		-0.232649	0.382773	0.861707		0.262514	0.354838	0.631242		-0.262121	0.354122	0.560067
ENSMUSG00000097908.7	4933404O12Rik	66752	GO:0003674	molecular_function		-0.729958	0.00462747	0.233908		-0.768832	0.00315632	0.0686771		0.378595	0.159265	0.420332		0.417469	0.124188	0.320195
ENSMUSG00000035226.5	Rims4	241770	GO:0006836	neurotransmitter transport		2.83746	0.0046671	0.235022		0.963793	0.367449	0.854904		-0.462386	0.603014	0.810009		1.41128	0.142955	NA
ENSMUSG00000044860.9	Gm1123	382097	GO:0003674	molecular_function		3.1858	0.00469782	0.235984		2.1951	0.0514856	0.395479		-2.48446	0.0374392	0.201801		-1.49375	0.210987	0.419952
ENSMUSG00000026069.15	Il1rl1	17082	GO:0002113	interleukin-33 binding		-1.39129	0.0047263	0.236828		0.46907	0.338089	0.841093		1.08238	0.0381256	0.204411		-0.77798	0.13414	0.332198
ENSMUSG00000030492.16	Slc7a9	30962	GO:0003333	amino acid transmembrane transport		3.73972	0.00475164	0.236928		2.51981	0.0573303	0.417103		-3.01941	0.0312403	0.182648		-1.7995	0.199577	0.408542
ENSMUSG00000072596.4	Ear2	13587	GO:0002227	innate immune response in mucosa		2.65044	0.00474762	0.236928		2.3059	0.0148387	0.200558		-1.25466	0.148365	0.404671		-0.910117	0.299126	NA
ENSMUSG00000022201.16	Zfr	22763	GO:0003676	nucleic acid binding		-0.335732	0.00477141	0.237331		-0.155997	0.189627	0.69858		0.0184788	0.883485	0.956894		-0.161256	0.200807	0.409768
ENSMUSG00000022615.7	Tymp	72962	GO:0000002	mitochondrial genome maintenance		1.27445	0.00483312	0.238394		0.153359	0.739166	0.97274		-1.28127	0.00722207	0.0817797		-0.160176	0.741127	0.850056
ENSMUSG00000033722.9	BC034090	207792	GO:0005080	protein kinase C binding		-1.60937	0.00481159	0.238394		-0.506054	0.363863	0.854745		1.24013	0.034227	0.192528		0.136805	0.811144	NA
ENSMUSG00000034258.4	Flvcr2	217721	GO:0005575	cellular_component		1.70197	0.00483976	0.238394		1.06693	0.0765062	0.481296		0.166071	0.779767	0.906093		0.801113	0.176087	0.384589
ENSMUSG00000039264.9	Gimap3	83408	GO:0000166	nucleotide binding		0.543663	0.370728	1		4.45047	2.43e-14	1.74e-11		1.25993	0.0393961	0.208096		-2.64688	6.75e-06	0.00650176
ENSMUSG00000100600.6	A230077H06Rik	320210	NA	NA		-1.37254	0.00491541	0.241533		-0.28583	0.548995	0.927976		0.970805	0.0572733	0.250349		-0.115903	0.816717	0.897321
ENSMUSG00000073008.11	Gpr174	213439	GO:0004930	G protein-coupled receptor activity		-0.0740495	0.936922	1		4.38026	5.42e-07	5.81e-05		1.19974	0.195131	0.465446		-3.25457	0.000164757	0.024672
ENSMUSG00000021702.7	Thbs4	21828	GO:0001938	positive regulation of endothelial cell proliferation		2.22064	0.00496692	0.242304		0.519968	0.538401	0.923502		-1.02521	0.175337	0.443002		0.675465	0.406312	NA
ENSMUSG00000025716.14	Myo3a	667663	GO:0000146	microfilament motor activity		3.39969	0.00496567	0.242304		3.45218	0.00372038	0.077392		-2.67732	0.0149759	NA		-2.72981	0.0113494	NA
ENSMUSG00000078695.8	Cisd3	217149	GO:0005739	mitochondrion		0.764129	0.00500885	0.243764		0.310269	0.256114	0.779014		-0.24273	0.397069	0.669365		0.21113	0.462748	0.655006
ENSMUSG00000075389.3	NA	NA	NA	NA		0.832229	0.00502436	0.243934		0.380816	0.212365	0.728874		-0.697311	0.022639	0.153488		-0.245898	0.434102	0.630242
ENSMUSG00000000544.14	Gpa33	59290	GO:0005886	plasma membrane		1.83723	0.0050562	0.244311		1.95969	0.00278416	0.0630152		1.74239	0.0117406	0.107029		1.61993	0.0191309	0.12485
ENSMUSG00000046449.15	Nexmif	245555	GO:0001953	negative regulation of cell-matrix adhesion		-0.690663	0.00505065	0.244311		-0.0511895	0.833688	0.98307		0.794366	0.00220068	0.040697		0.154892	0.546772	0.720575
ENSMUSG00000050737.13	Ptges	64292	GO:0001516	prostaglandin biosynthetic process		-1.11498	0.00507785	0.244774		-0.180348	0.643363	0.953393		1.33518	0.00140562	0.0316561		0.400545	0.328729	0.537236
ENSMUSG00000038670.11	Mybpc2	233199	GO:0003779	actin binding		4.08937	0.00509067	0.244811		1.38279	0.372661	0.857321		-2.18135	0.0939866	NA		0.525224	0.708339	NA
ENSMUSG00000024170.15	Telo2	71718	GO:0000781	chromosome, telomeric region		1.01984	0.00510915	0.245119		0.680835	0.064351	0.443403		0.297259	0.436285	0.700606		0.636264	0.0988595	0.281391
ENSMUSG00000066755.2	Tnfsf18	240873	GO:0002250	adaptive immune response		-2.08574	0.00516276	0.247106		0.767473	0.288884	0.803837		1.85375	0.0186441	0.13769		-0.99946	0.192572	0.40107
ENSMUSG00000062542.11	Syt9	60510	GO:0000149	SNARE binding		-1.89469	0.00520028	0.248317		-1.76874	0.00841017	0.13932		1.60087	0.0254264	0.163551		1.47492	0.0377303	0.172322
ENSMUSG00000038496.16	Slc19a3	80721	GO:0005886	plasma membrane		2.29714	0.00523784	0.249523		-0.627922	0.483979	0.904134		-1.83436	0.030479	0.179957		1.0907	0.235863	0.445462
ENSMUSG00000101531.6	NA	NA	NA	NA		4.78562	0.00528338	0.251103		3.06009	0.0755334	0.478775		-5.66995	0.00233593	0.0424824		-3.94442	0.034761	0.165653
ENSMUSG00000029161.7	Cgref1	68567	GO:0003674	molecular_function		0.83843	0.00532003	0.25183		-0.0882793	0.769332	0.975238		-0.909409	0.00436428	0.0607543		0.0173006	0.956778	0.978862
ENSMUSG00000076564.2	Igkv12-46	692245	GO:0002377	immunoglobulin production		2.41291	0.00194914	0.136872		4.72456	9.62e-10	2.3e-07		1.55676	0.0465514	0.225231		-0.754885	0.330546	0.539189
ENSMUSG00000073016.3	Uprt	331487	GO:0000166	nucleotide binding		-0.523584	0.00536524	0.253214		-0.0725729	0.696034	0.964766		0.240501	0.225938	0.501081		-0.21051	0.283906	0.493938
ENSMUSG00000019822.12	Smpd2	20598	GO:0004620	phospholipase activity		0.463324	0.00542761	0.255563		-0.287547	0.0867905	0.51183		-0.528503	0.00272254	0.0463755		0.222367	0.210335	0.419297
ENSMUSG00000027995.10	Tlr2	24088	GO:0001530	lipopolysaccharide binding		-1.03328	0.00545224	0.256129		1.12594	0.00237264	0.0562705		2.19471	2.47e-08	4.58e-06		0.0354935	0.92792	0.963092
ENSMUSG00000006395.16	Hyi	68180	GO:0008903	hydroxypyruvate isomerase activity		0.773183	0.00547645	0.256672		0.664552	0.0172119	0.220014		-0.629513	0.0313846	0.182984		-0.520882	0.0755235	0.243947
ENSMUSG00000041079.12	Rwdd2b	53858	GO:0003674	molecular_function		0.425425	0.00549033	0.25673		0.149778	0.330183	0.835371		-0.358859	0.0254946	0.163762		-0.0832121	0.605772	0.760841
ENSMUSG00000024292.15	Cyp4f14	64385	GO:0004497	monooxygenase activity		3.07396	0.005565	0.259623		1.3549	0.223592	0.740081		-2.41273	0.0394893	0.208397		-0.693665	0.555298	0.725451
ENSMUSG00000041423.16	Paqr6	68957	GO:0005496	steroid binding		1.029	0.00561589	0.261396		0.147658	0.702795	0.966435		-0.983795	0.0111493	0.103994		-0.102454	0.79905	0.885372
ENSMUSG00000019789.9	Hey2	15214	GO:0000122	negative regulation of transcription by RNA polymerase II		0.799196	0.00572062	0.265055		0.447347	0.126154	0.594018		-0.720647	0.0168766	0.130473		-0.368798	0.226215	0.436415
ENSMUSG00000032099.3	Pate4	56872	GO:0001669	acrosomal vesicle		-1.98463	0.00570915	0.265055		0.910574	0.200354	0.714294		1.70564	0.0249523	0.161529		-1.18956	0.114727	0.306296
ENSMUSG00000030577.14	Cd22	12483	GO:0005515	protein binding		0.975304	0.320927	1		4.69637	5.27e-07	5.71e-05		0.887082	0.347648	0.624952		-2.83399	0.00156498	0.05488
ENSMUSG00000032292.8	Nr2e3	23958	GO:0000122	negative regulation of transcription by RNA polymerase II		4.58933	0.00578715	0.266919		3.66462	0.0285944	0.293023		-2.84404	0.083987	NA		-1.91933	0.246737	NA
ENSMUSG00000040722.7	Scamp5	56807	GO:0000139	Golgi membrane		-0.701905	0.00586884	0.270073		-0.143396	0.573441	0.932649		0.853846	0.00157177	0.0333996		0.295337	0.274105	0.484133
ENSMUSG00000027792.11	Bche	12038	GO:0003990	acetylcholinesterase activity		0.772974	0.00598166	0.274022		-0.0511629	0.855862	0.984773		-1.24127	3.18e-05	0.00199532		-0.41713	0.162712	0.367775
ENSMUSG00000074639.6	Rdh16f2	216454	GO:0005789	endoplasmic reticulum membrane		3.4257	0.00596918	0.274022		1.27882	0.310226	0.820577		-4.86891	0.000430685	0.014179		-2.72203	0.051172	0.201304
ENSMUSG00000036151.15	Tm6sf2	107770	GO:0005783	endoplasmic reticulum		1.17251	0.0060249	0.274763		-0.637242	0.138364	0.618938		-1.04201	0.021192	0.147638		0.767737	0.0915933	0.269892
ENSMUSG00000067206.3	Lrrc66	231296	GO:0016020	membrane		-0.824192	0.00602197	0.274763		-0.0681949	0.819821	0.982138		0.777958	0.0141745	0.118535		0.0219611	0.944685	0.972497
ENSMUSG00000076587.3	Igkv6-20	108024	GO:0002377	immunoglobulin production		1.25656	0.162787	1		4.66303	4.8e-08	7.3e-06		1.8038	0.0296759	0.177169		-1.60267	0.0397519	0.176831
ENSMUSG00000035778.17	Ggta1	14594	GO:0005794	Golgi apparatus		-0.92887	0.00621706	0.281903		-0.843802	0.0129642	0.184395		-0.144623	0.688869	0.858938		-0.22969	0.524956	0.704604
ENSMUSG00000048852.13	Gm12185	620913	GO:0003924	GTPase activity		-0.983497	0.439262	1		4.65566	2.28e-07	2.78e-05		6.23958	5.35e-09	1.25e-06		0.600421	0.300036	0.510489
ENSMUSG00000109903.1	NA	NA	NA	NA		-1.72164	0.00623704	0.281903		-0.229415	0.709792	0.968545		0.235284	0.72721	0.878863		-1.25694	0.0577426	0.213194
ENSMUSG00000017697.3	Ada	11486	GO:0001666	response to hypoxia		1.83819	0.00625394	0.282039		0.761472	0.257407	0.780103		-1.74412	0.0144448	0.119607		-0.667408	0.349311	0.556748
ENSMUSG00000042712.10	Tceal9	22381	GO:0005634	nucleus		0.475042	0.00630473	0.283699		-0.0994249	0.567728	0.930993		-0.971303	1.41e-07	2.18e-05		-0.396836	0.0315617	0.158495
ENSMUSG00000026581.14	Sell	20343	GO:0002020	protease binding		-0.701795	0.478243	1		4.35886	2.24e-06	0.000189156		1.68901	0.0973901	0.328756		-3.37164	0.000402597	0.0369655
ENSMUSG00000076498.2	Trbc2	100125263	GO:0003823	antigen binding		-0.0123239	0.982646	1		4.33693	5.02e-15	4.02e-12		2.3383	7.01e-05	0.00380263		-2.01095	0.000482328	0.037895
ENSMUSG00000102802.3	NA	NA	NA	NA		3.33123	0.0064872	0.289981		2.11306	0.0850143	0.507527		-3.67029	0.00452068	0.0619449		-2.45212	0.0584025	0.214797
ENSMUSG00000039481.5	Nrtn	18188	GO:0001755	neural crest cell migration		0.753187	0.0065146	0.290566		-0.601192	0.0315456	0.310432		-0.994145	0.000706471	0.0199622		0.360234	0.223803	0.433876
ENSMUSG00000027831.9	Veph1	72789	GO:0005886	plasma membrane		4.44189	0.0066035	0.293885		1.42143	0.420087	0.879834		-1.04615	0.479434	NA		1.97431	0.222741	NA
ENSMUSG00000007097.14	Atp1a2	98660	GO:0000166	nucleotide binding		1.34714	0.00665932	0.294065		0.124756	0.805757	0.980559		-0.248627	0.626977	0.823237		0.973755	0.0621932	0.220964
ENSMUSG00000033111.16	3830406C13Rik	218734	GO:0003674	molecular_function		-0.641634	0.00666551	0.294065		-0.156276	0.508342	0.912124		0.159052	0.52605	0.763907		-0.326307	0.192956	0.401416
ENSMUSG00000033208.7	S100b	20203	GO:0001726	ruffle		0.997774	0.00666205	0.294065		0.483333	0.196685	0.710327		-0.84977	0.0258582	0.164295		-0.33533	0.387143	0.589784
ENSMUSG00000053977.13	Cd8a	12525	GO:0002250	adaptive immune response		1.86366	0.0784211	0.896735		4.62011	7.39e-06	0.000526911		0.0314349	0.975589	0.990946		-2.72501	0.0063367	0.083084
ENSMUSG00000026686.14	Lmx1a	110648	GO:0000977	RNA polymerase II transcription regulatory region sequence-specific DNA binding		1.79307	0.00684618	0.29624		0.607412	0.391287	0.866408		-0.585395	0.336387	0.613851		0.600265	0.361752	NA
ENSMUSG00000030401.16	Rtn2	20167	GO:0003674	molecular_function		0.699171	0.00682804	0.29624		0.197959	0.451447	0.890413		-0.724585	0.00755523	0.0839845		-0.223373	0.417434	0.616819
ENSMUSG00000031616.7	Ednra	13617	GO:0001569	branching involved in blood vessel morphogenesis		-0.869971	0.00682448	0.29624		0.148353	0.634657	0.950731		0.141294	0.680818	0.854513		-0.87703	0.00878896	0.0923115
ENSMUSG00000039005.13	Tlr4	21898	GO:0000187	activation of MAPK activity		-0.71513	0.00683616	0.29624		-0.0266511	0.919594	0.992859		0.570531	0.041783	0.214418		-0.117947	0.673472	0.805646
ENSMUSG00000045316.5	Fahd1	68636	GO:0003824	catalytic activity		0.469956	0.00680881	0.29624		-0.485709	0.00552003	0.102354		-0.828232	6.98e-06	0.00060749		0.127433	0.492252	0.678741
ENSMUSG00000048572.5	Tmem252	226040	GO:0003674	molecular_function		1.58228	0.0068419	0.29624		1.09716	0.0620804	0.435053		-1.36909	0.0256522	0.164073		-0.883966	0.15155	0.353951
ENSMUSG00000055421.8	Pcdh9	211712	GO:0005515	protein binding		2.50731	0.00681189	0.29624		0.953204	0.315926	0.8251		-1.28439	0.170711	0.436788		0.26972	0.779004	NA
ENSMUSG00000062410.14	Hsd3b3	15494	GO:0003824	catalytic activity		3.35664	0.00682756	0.29624		1.65985	0.189319	0.698473		-2.27063	0.074527	0.287794		-0.573847	0.65801	NA
ENSMUSG00000026573.7	Xcl1	16963	GO:0001916	positive regulation of T cell mediated cytotoxicity		2.30234	0.00907047	0.340121		4.61619	7.58e-08	1.08e-05		1.60443	0.0385215	0.205625		-0.709423	0.343013	0.551297
ENSMUSG00000060208.5	Defa17	23855	GO:0002227	innate immune response in mucosa		4.50517	0.00690672	0.29696		3.25931	0.0507357	0.392683		-3.4776	0.0486973	0.230527		-2.23175	0.205979	0.414695
ENSMUSG00000074441.3	Defa40	100041787	GO:0002227	innate immune response in mucosa		4.60119	0.00690143	0.29696		3.48059	0.0411719	0.355277		-3.23465	0.0700647	0.278387		-2.11404	0.236822	0.446868
ENSMUSG00000040328.16	Olfr56	18356	GO:0004930	G protein-coupled receptor activity		0.658531	0.354497	1		4.59905	1.65e-13	8.82e-11		4.77952	8.29e-17	8.87e-14		0.839006	0.0687801	0.232607
ENSMUSG00000072844.6	G530011O06Rik	654820	GO:0003674	molecular_function		-2.63124	0.00692587	0.297154		-1.31833	0.15055	0.643322		0.485147	0.649392	0.83581		-0.827766	0.414806	NA
ENSMUSG00000102278.1	NA	NA	NA	NA		-1.31025	0.00694595	0.297386		-0.416055	0.388356	0.866157		0.57348	0.265739	0.543764		-0.320716	0.531382	0.710248
ENSMUSG00000116606.1	NA	NA	NA	NA		-2.29968	0.00696432	0.297545		-1.13029	0.159164	0.658543		0.200866	0.831533	0.933017		-0.968522	0.281812	NA
ENSMUSG00000036172.17	Cd200r3	74603	GO:0005515	protein binding		-1.94197	0.00701109	0.298231		-0.200859	0.767435	0.974969		-0.270516	0.732806	0.881994		-2.01162	0.00773482	0.088879
ENSMUSG00000090942.1	F830016B08Rik	240328	GO:0003924	GTPase activity		1.15063	0.484403	1		4.58881	0.00109351	0.0305639		4.23018	0.00320188	NA		0.792003	0.491682	NA
ENSMUSG00000091575.2	2010016I18Rik	69206	GO:0003674	molecular_function		-1.52354	0.00701881	0.298231		0.559237	0.29771	0.810992		1.74992	0.0030321	0.0494404		-0.332855	0.5547	0.725089
ENSMUSG00000030616.16	Sytl2	83671	GO:0001786	phosphatidylserine binding		-0.518646	0.00704351	0.298415		-0.195652	0.309177	0.820577		0.255655	0.210321	0.482563		-0.0673385	0.741353	0.850139
ENSMUSG00000031904.5	Slc7a6	330836	GO:0003333	amino acid transmembrane transport		-0.549292	0.00710772	0.300509		0.0340355	0.86704	0.986429		0.49768	0.0212197	0.147718		-0.0856473	0.69074	0.816692
ENSMUSG00000097084.1	Foxl1	14241	GO:0000981	DNA-binding transcription factor activity, RNA polymerase II-specific		-1.4287	0.00714682	0.301534		0.277745	0.577678	0.933689		0.530857	0.350969	0.627298		-1.17559	0.0292228	0.152644
ENSMUSG00000031508.14	Ankrd10	102334	GO:0003674	molecular_function		0.34971	0.00721059	0.302964		0.268707	0.0392677	0.347059		-0.110429	0.418917	0.686946		-0.0294259	0.829703	0.905298
ENSMUSG00000045725.5	Prr15	78004	GO:0003674	molecular_function		1.15412	0.00720107	0.302964		0.135947	0.752939	0.973845		-0.825582	0.0687679	0.276158		0.19259	0.672734	0.805201
ENSMUSG00000064158.6	Izumo1	73456	GO:0001669	acrosomal vesicle		-2.08761	0.00722651	0.303006		-1.25215	0.0664632	0.449546		1.21907	0.137182	0.389134		0.383617	0.599676	NA
ENSMUSG00000110419.1	NA	NA	NA	NA		-1.83304	0.00724174	0.303018		0.0930051	0.878988	0.988276		0.863506	0.236482	0.511928		-1.06253	0.108917	0.297264
ENSMUSG00000028047.11	Thbs3	21827	GO:0003417	growth plate cartilage development		0.911292	0.00730153	0.304408		0.72491	0.0340415	0.32279		-0.245659	0.485168	0.733813		-0.0592772	0.867084	0.92692
ENSMUSG00000055632.18	Hmcn2	665700	GO:0005201	extracellular matrix structural constituent		0.926813	0.00730495	0.304408		0.783922	0.0233521	0.260971		-0.332735	0.345594	0.622775		-0.189843	0.590707	0.749579
ENSMUSG00000021336.17	Slc17a4	319848	GO:0005764	lysosome		2.09319	0.00737294	0.305985		1.11204	0.161492	0.661046		-1.78899	0.0299196	0.177807		-0.80784	0.334119	0.542939
ENSMUSG00000051451.6	Crebzf	233490	GO:0003700	DNA-binding transcription factor activity		0.492362	0.00735789	0.305985		0.54482	0.00302352	0.0663831		0.127274	0.509991	0.751759		0.0748155	0.698576	0.821803
ENSMUSG00000051224.13	Tceanc	245695	GO:0003674	molecular_function		-1.08385	0.00741021	0.306903		0.593301	0.139994	0.622433		0.702842	0.101388	0.335387		-0.974305	0.0223364	0.133745
ENSMUSG00000010122.14	Slc47a1	67473	GO:0005886	plasma membrane		3.20162	0.00746348	0.307854		1.34718	0.273154	0.792405		-1.80738	0.114125	0.355609		0.0470607	0.968137	NA
ENSMUSG00000015882.18	Lcorl	209707	GO:0003677	DNA binding		-0.507985	0.00745304	0.307854		-0.0835084	0.65966	0.955976		0.446611	0.0262856	0.166401		0.0221343	0.912226	0.954052
ENSMUSG00000031250.8	Tnmd	64103	GO:0001886	endothelial cell morphogenesis		-1.80156	0.0075121	0.308209		0.0672238	0.917958	0.992659		0.0759873	0.916841	0.968718		-1.79279	0.0113432	0.102638
ENSMUSG00000052605.12	Isoc2b	67441	GO:0003674	molecular_function		0.588562	0.00750901	0.308209		0.134943	0.544716	0.926835		-0.786854	0.00076774	0.0211324		-0.333235	0.158604	0.363528
ENSMUSG00000082956.4	NA	NA	NA	NA		3.07205	0.00751767	0.308209		1.52865	0.202192	0.717082		-2.10115	0.0516435	NA		-0.557752	0.622231	NA
ENSMUSG00000067341.6	H2-Eb2	381091	NA	NA		1.07797	0.336292	1		4.58546	1.32e-05	0.00084165		2.11669	0.0376443	0.202547		-1.3908	0.139865	0.339281
ENSMUSG00000041460.15	Cacna2d4	319734	GO:0005244	voltage-gated ion channel activity		-1.40906	0.00756837	0.309039		-0.804057	0.123283	0.589861		1.24676	0.0240352	0.157682		0.64176	0.240623	0.450816
ENSMUSG00000025068.8	Gsto1	14873	GO:0004364	glutathione transferase activity		-0.808497	0.00758443	0.309073		-0.276318	0.361483	0.853964		0.490632	0.126604	0.373389		-0.0415472	0.89707	0.945529
ENSMUSG00000014725.16	Adam28	13522	GO:0004175	endopeptidase activity		-0.716056	0.00763176	0.309139		0.246366	0.357991	0.852609		0.94066	0.000942507	0.0240953		-0.0217609	0.938941	0.969245
ENSMUSG00000022217.14	Emc9	85308	GO:0005737	cytoplasm		0.455277	0.00761806	0.309139		-0.0668382	0.700184	0.965687		-0.601621	0.000841985	0.0224987		-0.0795052	0.663976	0.799405
ENSMUSG00000027513.11	Pck1	18534	GO:0000166	nucleotide binding		2.39982	0.00762995	0.309139		1.94308	0.0310178	0.307039		-1.90807	0.0436597	0.218924		-1.45133	0.125457	0.321794
ENSMUSG00000021696.9	Elovl7	74559	GO:0005783	endoplasmic reticulum		-0.54285	0.00772226	0.310944		-0.267944	0.188456	0.697868		0.150842	0.485203	0.733813		-0.124064	0.565865	0.732597
ENSMUSG00000026971.15	Itgb6	16420	GO:0005178	integrin binding		-0.554106	0.00770586	0.310944		0.0368052	0.859087	0.985328		0.801645	0.000268723	0.00993891		0.210733	0.336824	0.545627
ENSMUSG00000076541.3	Igkv4-79	213684	GO:0002377	immunoglobulin production		2.33304	0.0658383	0.846183		4.58537	8.97e-05	0.00422456		1.52662	0.11531	NA		-0.725711	0.386286	NA
ENSMUSG00000087273.1	NA	NA	NA	NA		1.78617	0.0622095	0.833007		4.57705	6.34e-07	6.47e-05		2.04152	0.0154926	0.124193		-0.749357	0.3483	0.555993
ENSMUSG00000021032.13	Ngb	64242	GO:0005344	oxygen carrier activity		1.00542	0.00786403	0.3154		-0.657106	0.0858344	0.509233		-1.81563	6.66e-06	0.000591253		-0.153103	0.706842	0.827519
ENSMUSG00000107994.1	NA	NA	NA	NA		0.627579	0.00789127	0.315869		0.281234	0.243691	0.765201		-0.301306	0.214549	0.487896		0.0450389	0.855682	0.91991
ENSMUSG00000021939.8	Ctsb	13030	GO:0004175	endopeptidase activity		-0.615016	0.00792296	0.316513		-0.603572	0.00916244	0.146662		0.3273	0.182757	0.450993		0.315856	0.198536	0.407466
ENSMUSG00000020702.13	Ccl1	20290	GO:0002548	monocyte chemotaxis		1.70548	0.300102	1		4.56424	0.00176983	0.044618		1.98865	0.180217	NA		-0.870117	0.494824	NA
ENSMUSG00000027358.6	Bmp2	12156	GO:0000122	negative regulation of transcription by RNA polymerase II		-0.621318	0.00798649	0.316897		0.0365323	0.875879	0.98781		0.484586	0.0509715	0.236113		-0.173265	0.484715	0.672133
ENSMUSG00000032179.7	Bmp5	12160	GO:0001501	skeletal system development		-0.858047	0.00798833	0.316897		-0.218168	0.497401	0.908998		-0.0424055	0.902021	0.96486		-0.682285	0.0464273	0.191937
ENSMUSG00000091175.2	S100a7l2	229550	GO:0005509	calcium ion binding		-1.16249	0.00799504	0.316897		-0.471276	0.282154	0.797841		-0.257533	0.579704	0.798131		-0.948744	0.0412846	0.180318
ENSMUSG00000037032.16	Apbb1	11785	GO:0000122	negative regulation of transcription by RNA polymerase II		0.793649	0.00801078	0.316902		0.0953548	0.752643	0.973845		-0.547515	0.08277	0.304032		0.150779	0.636128	0.782137
ENSMUSG00000058470.10	Gm8369	666926	GO:0003674	molecular_function		0.132842	0.93344	1		4.55381	0.00082227	0.0244952		0.303546	0.84965	NA		-4.11742	0.00272528	NA
ENSMUSG00000028635.7	Edn2	13615	GO:0001516	prostaglandin biosynthetic process		1.2995	0.00809403	0.318952		0.741339	0.13577	0.612938		-0.837345	0.0990919	0.331305		-0.279183	0.586833	0.746943
ENSMUSG00000004371.15	Il11	16156	GO:0005125	cytokine activity		-1.60893	0.00814619	0.320385		0.454285	0.44094	0.886592		1.4874	0.0204358	0.145313		-0.575811	0.356162	0.561789
ENSMUSG00000034785.14	Dio1	13370	GO:0004800	thyroxine 5'-deiodinase activity		1.01208	0.00827257	0.324726		0.0628883	0.871119	0.987755		-1.4054	0.0005515	0.0167558		-0.456204	0.266966	0.477665
ENSMUSG00000022129.4	Dct	13190	GO:0002052	positive regulation of neuroblast proliferation		2.87077	0.00829148	0.32484		3.07734	0.00447987	0.0880041		-0.787711	0.402102	0.673391		-0.994285	0.287434	NA
ENSMUSG00000110393.2	Gm36445	115488122	NA	NA		1.70987	0.00831932	0.325303		1.38586	0.0365937	0.334704		-0.532928	0.357168	0.633173		-0.208917	0.72575	NA
ENSMUSG00000078920.3	Ifi47	15953	GO:0003924	GTPase activity		-0.451316	0.325788	1		4.53517	1.74e-23	5.18e-20		4.71983	1.32e-22	4.02e-19		-0.266655	0.576546	0.739825
ENSMUSG00000000275.16	Trim25	217069	GO:0002376	immune system process		-0.561769	0.00847346	0.328365		0.256821	0.228057	0.746537		1.02494	5.78e-06	0.000528306		0.206354	0.36063	0.565835
ENSMUSG00000043439.5	Epop	103551	GO:0003682	chromatin binding		-1.07167	0.00847854	0.328365		0.0235649	0.953733	0.995976		0.792021	0.0665145	0.27159		-0.303214	0.481462	0.669168
ENSMUSG00000084756.1	NA	NA	NA	NA		-1.18559	0.00846052	0.328365		-0.559734	0.210964	0.726857		0.356618	0.456207	0.712563		-0.269237	0.571631	0.736632
ENSMUSG00000020600.13	Slc7a15	328059	GO:0003333	amino acid transmembrane transport		6.26964	5.73e-06	0.00350685		4.52574	0.00122915	0.0337517		-6.30333	2.65e-05	0.00170222		-4.55943	0.00264784	NA
ENSMUSG00000030643.14	Rab30	75985	GO:0000166	nucleotide binding		0.817504	0.00855452	0.330677		-0.0687954	0.826136	0.982836		-1.72428	1.82e-07	2.69e-05		-0.837984	0.0117616	0.104046
ENSMUSG00000000409.14	Lck	16818	GO:0000166	nucleotide binding		-0.196184	0.727564	1		4.07969	1.01e-13	5.56e-11		2.34557	5.54e-05	0.00316887		-1.9303	0.000670959	0.0424056
ENSMUSG00000044988.7	Ucn3	83428	GO:0005179	hormone activity		3.20666	0.00859275	0.330894		1.09302	0.398473	0.870714		-2.56699	0.0310301	NA		-0.453356	0.720323	NA
ENSMUSG00000113262.1	Dohh	102115	GO:0005506	iron ion binding		1.30012	0.00861284	0.33104		1.26994	0.0101692	0.158174		0.154839	0.757185	0.893181		0.185015	0.71139	0.830796
ENSMUSG00000095649.3	NA	NA	NA	NA		3.38091	0.00864923	0.33181		1.89995	0.14065	0.623568		-2.78252	0.0408552	0.211301		-1.30156	0.339408	0.547965
ENSMUSG00000024044.19	Epb41l3	13823	GO:0001558	regulation of cell growth		2.20059	0.00869427	0.332339		0.67198	0.426127	0.881819		-0.415674	0.633583	0.826707		1.11294	0.204671	0.413522
ENSMUSG00000057058.16	Skap1	78473	GO:0001772	immunological synapse		1.23886	0.0802103	0.904203		4.52008	1.19e-11	4.12e-09		1.66766	0.0121477	0.108892		-1.61357	0.00931466	0.0943527
ENSMUSG00000025466.19	Fuom	69064	GO:0005575	cellular_component		0.664907	0.00885032	0.336517		0.0664725	0.793818	0.978157		-0.884877	0.00101905	0.0254372		-0.286443	0.288151	0.498079
ENSMUSG00000032291.8	Crabp1	12903	GO:0001972	retinoic acid binding		2.56174	0.00886668	0.336517		0.8045	0.434755	0.88475		-1.08108	0.25024	0.527217		0.676164	0.49609	NA
ENSMUSG00000090214.8	NA	NA	NA	NA		-2.1284	0.123741	1		4.51797	1.68e-05	0.00103947		6.42608	3.21e-07	4.21e-05		-0.220286	0.801964	0.887146
ENSMUSG00000104818.1	NA	NA	NA	NA		-1.52651	0.00887142	0.336517		0.310042	0.565451	0.929865		1.19942	0.0507725	0.235751		-0.637127	0.26575	0.476362
ENSMUSG00000050394.14	Armcx6	278097	GO:0003674	molecular_function		0.801874	0.00889756	0.336879		0.383578	0.212918	0.729569		-1.29706	7.36e-05	0.00388181		-0.878766	0.00747318	0.0880547
ENSMUSG00000027366.12	Sppl2a	66552	GO:0004190	aspartic-type endopeptidase activity		-0.501918	0.00895612	0.338465		0.159808	0.404978	0.874173		0.75244	0.000217869	0.0086374		0.090714	0.655582	0.794016
ENSMUSG00000038271.17	Iffo1	320678	GO:0003674	molecular_function		1.55261	0.00900287	0.339599		1.13338	0.0575002	0.417468		-0.441359	0.470487	0.723526		-0.0221277	0.97124	0.985865
ENSMUSG00000024158.17	Hagh	14651	GO:0004416	hydroxyacylglutathione hydrolase activity		0.396695	0.00908376	0.340121		-0.159894	0.294054	0.807795		-0.728469	6.29e-06	0.00056989		-0.17188	0.287541	0.497657
ENSMUSG00000024399.5	Ltb	16994	GO:0005125	cytokine activity		-0.114573	0.823193	1		4.07413	3.83e-16	3.52e-13		2.38189	7.57e-06	0.00064351		-1.80682	0.000511362	0.0382876
ENSMUSG00000036523.16	Greb1	268527	GO:0016020	membrane		2.61758	0.00906265	0.340121		1.66556	0.0961065	0.533691		-3.10172	0.00353617	0.0535339		-2.1497	0.0428329	0.183851
ENSMUSG00000062480.12	Acat3	224530	GO:0003985	acetyl-CoA C-acetyltransferase activity		1.27088	0.00903869	0.340121		0.955945	0.0507661	0.392683		-0.401268	0.424307	0.691795		-0.0863367	0.864172	0.925345
ENSMUSG00000042386.7	Tex13b	83555	GO:0003674	molecular_function		-3.19956	0.00912409	0.341002		-1.48438	0.153247	0.648665		1.17457	0.383977	NA		-0.540614	0.647117	NA
ENSMUSG00000027858.13	Tspan2	70747	GO:0003674	molecular_function		-0.78592	0.00918483	0.342641		-0.29732	0.324178	0.831213		0.600249	0.0606409	0.258366		0.111648	0.727029	0.841668
ENSMUSG00000099338.1	NA	NA	NA	NA		-0.98198	0.00921034	0.342963		-0.398142	0.28376	0.799026		0.550247	0.168173	0.433604		-0.0335916	0.932047	0.964964
ENSMUSG00000078922.9	Tgtp1	21822	GO:0003924	GTPase activity		-0.129743	0.820459	1		4.4895	2.72e-16	2.83e-13		4.93242	1.89e-17	2.87e-14		0.313175	0.574259	0.738597
ENSMUSG00000031232.17	Magt1	67075	GO:0005783	endoplasmic reticulum		-0.284118	0.00925939	0.343528		-0.310867	0.00444812	0.0875456		0.179487	0.12058	0.36509		0.206235	0.0747315	0.242662
ENSMUSG00000067231.4	Cyp2c65	72303	GO:0004497	monooxygenase activity		-0.635603	0.00928619	0.343894		-0.0635244	0.794827	0.978333		0.861436	0.000885207	0.0233451		0.289357	0.263996	0.474389
ENSMUSG00000095519.2	NA	NA	NA	NA		3.0212	0.001966	0.137107		4.48822	3.06e-06	0.000242427		0.866818	0.298972	0.579755		-0.600194	0.463011	0.655104
ENSMUSG00000046245.13	Pilra	231805	GO:0005515	protein binding		-1.49332	0.00931202	0.344105		1.40152	0.00977713	0.153652		2.57995	1.1e-05	0.000877731		-0.314892	0.570964	0.736102
ENSMUSG00000025935.10	Tram1	72265	GO:0003674	molecular_function		-0.453307	0.00939506	0.345405		-0.338397	0.0524923	0.399132		0.242853	0.189483	0.45969		0.127942	0.489373	0.676136
ENSMUSG00000067577.8	A430093F15Rik	403202	GO:0003674	molecular_function		-0.365463	0.800025	1		4.48503	0.000198843	0.00808695		3.62434	0.00428959	0.0602662		-1.22615	0.215998	NA
ENSMUSG00000039031.16	Arhgap18	73910	GO:0001726	ruffle		-0.268405	0.00942424	0.345701		-0.00898906	0.930552	0.995117		0.39462	0.000296156	0.010567		0.135203	0.214103	0.423495
ENSMUSG00000044229.9	Nxpe4	244853	GO:0003674	molecular_function		1.40266	0.00943718	0.345701		0.893386	0.102036	0.548454		0.132729	0.79516	0.913884		0.642001	0.214873	0.424082
ENSMUSG00000068686.12	Cd59b	333883	GO:0001848	complement binding		-0.845523	0.00946256	0.346006		-0.964623	0.00309344	0.0675915		-0.169659	0.625594	0.822075		-0.0505589	0.884461	0.937477
ENSMUSG00000065999.13	Zfp985	433804	GO:0000978	RNA polymerase II cis-regulatory region sequence-specific DNA binding		-1.38803	0.0095057	0.346958		-0.580076	0.262624	0.784143		0.707218	0.215505	0.489395		-0.100735	0.855897	0.920044
ENSMUSG00000007888.15	Crlf1	12931	GO:0001657	ureteric bud development		1.39266	0.00952763	0.347134		0.590545	0.273773	0.792941		-1.55758	0.006291	0.0749092		-0.755463	0.186861	0.395267
ENSMUSG00000029915.14	Clec5a	23845	GO:0001618	virus receptor activity		-1.09306	0.00962254	0.349338		0.589562	0.138984	0.620113		0.517979	0.247089	0.523869		-1.16464	0.00616419	0.082232
ENSMUSG00000026417.13	Pigr	18703	GO:0001580	detection of chemical stimulus involved in sensory perception of bitter taste		2.21298	2.2e-05	0.00731376		4.46424	1.1e-17	1.44e-14		2.52368	4.92e-06	0.000466057		0.272423	0.621855	0.772243
ENSMUSG00000030834.7	Abcc6	27421	GO:0000166	nucleotide binding		2.27906	0.00964913	0.349676		0.871199	0.332753	0.837231		-1.22318	0.150568	0.407403		0.184675	0.831976	NA
ENSMUSG00000033825.10	Tpsb2	17229	GO:0004252	serine-type endopeptidase activity		-0.86189	0.00966631	0.349676		-0.573634	0.0844369	0.505965		-0.229596	0.517504	0.757962		-0.517852	0.143672	0.343762
ENSMUSG00000037944.8	Ccr7	12775	GO:0001768	establishment of T cell polarity		0.753999	0.304587	1		3.80774	9.08e-08	1.27e-05		-0.01373	0.985491	0.994282		-3.06747	2.9e-05	0.0108563
ENSMUSG00000031409.1	Tceal6	66104	GO:0005634	nucleus		-0.988133	0.00978505	0.352714		-0.0676719	0.851103	0.984303		0.189833	0.645775	0.833889		-0.730628	0.0628272	0.22191
ENSMUSG00000020115.3	Tbk1	56480	GO:0000166	nucleotide binding		-0.346956	0.00997045	0.35876		-0.141206	0.294156	0.807863		0.443282	0.0017725	0.0363223		0.237533	0.0938442	0.273519
ENSMUSG00000027238.17	Frmd5	228564	GO:0005178	integrin binding		1.37086	0.0100219	0.359337		0.763296	0.158619	0.657867		-0.588675	0.269459	0.547187		0.018884	0.972214	0.986216
ENSMUSG00000081665.2	Pira1	18722	GO:0003674	molecular_function		-2.7913	0.0100143	0.359337		0.092485	0.917301	0.992583		2.10615	0.0641083	0.266464		-0.777637	0.415655	NA
ENSMUSG00000019975.12	Ikbip	67454	GO:0003674	molecular_function		0.549963	0.0101313	0.360708		0.184444	0.389728	0.866408		-0.824208	0.00028226	0.0102738		-0.458689	0.0437906	0.185779
ENSMUSG00000024503.3	Spink1	20730	GO:0004867	serine-type endopeptidase inhibitor activity		3.57354	0.0100805	0.360708		1.97402	0.155783	0.652427		-3.97718	0.00699278	0.0798793		-2.37765	0.107293	0.29504
ENSMUSG00000045826.9	Ptprcap	19265	GO:0005886	plasma membrane		0.095329	0.872719	1		3.70399	1.35e-10	3.83e-08		1.4223	0.0205921	0.14586		-2.18636	0.000248125	0.0307786
ENSMUSG00000074437.5	Defa29	13218	GO:0002227	innate immune response in mucosa		4.19239	0.0101253	0.360708		2.85995	0.0795376	0.491603		-3.1841	0.0647038	0.267655		-1.85166	0.282914	0.49278
ENSMUSG00000037337.11	Map4k1	26411	GO:0000166	nucleotide binding		-1.6106	0.0101964	0.361128		1.61076	0.00606589	0.109549		2.65932	3.08e-05	0.00194599		-0.562045	0.34802	0.555783
ENSMUSG00000030336.14	Cd27	21940	GO:0004888	transmembrane signaling receptor activity		0.624406	0.627441	1		4.43029	0.000270049	0.0104521		0.522083	0.677177	0.852892		-3.2838	0.00546075	0.0796295
ENSMUSG00000102411.1	NA	NA	NA	NA		-3.03182	0.010183	0.361128		-1.23371	0.18286	0.690175		3.88436	0.000971113	NA		2.08624	0.0238291	NA
ENSMUSG00000073436.11	Eme2	193838	GO:0000712	resolution of meiotic recombination intermediates		0.423058	0.0102641	0.362891		0.49848	0.00237549	0.056274		0.202984	0.230514	0.50538		0.127562	0.449108	0.643541
ENSMUSG00000027514.14	Zbp1	58203	GO:0002218	activation of innate immune response		0.547977	0.126056	1		4.42181	6.19e-38	1.29e-33		3.97488	1.17e-28	4.25e-25		0.101047	0.768379	0.867055
ENSMUSG00000032259.8	Drd2	13489	GO:0001591	dopamine neurotransmitter receptor activity, coupled via Gi/Go		1.73119	0.0103866	0.365948		0.774428	0.272097	0.791221		-0.463304	0.468662	0.721844		0.493457	0.461795	NA
ENSMUSG00000100388.1	NA	NA	NA	NA		5.11675	0.0104481	0.367477		0	1	1		-4.76252	0.0261853	NA		0.33006	0.886582	NA
ENSMUSG00000044867.5	NA	NA	NA	NA		0.535204	0.612936	1		3.59147	0.000431408	0.0148728		-0.45116	0.682812	0.855372		-3.50742	0.00102351	0.049204
ENSMUSG00000063358.17	Mapk1	26413	GO:0000165	MAPK cascade		-0.257407	0.010532	0.369149		-0.135825	0.17696	0.682124		0.251562	0.0181863	0.13594		0.12998	0.222195	0.431867
ENSMUSG00000026587.15	Astn1	11899	GO:0001764	neuron migration		-2.28084	0.0105597	0.369425		-2.72687	0.00276196	0.0627864		1.8661	0.0427714	0.216899		2.31212	0.0138605	0.110194
ENSMUSG00000078879.10	Zfp973	545490	GO:0005575	cellular_component		3.90208	0.0105763	0.369425		3.91567	0.0101712	0.158174		-0.656908	0.624949	NA		-0.670491	0.616986	NA
ENSMUSG00000024066.9	Xdh	22436	GO:0001933	negative regulation of protein phosphorylation		1.15693	0.0106194	0.369814		0.743292	0.101058	0.546723		-0.510738	0.284582	0.563559		-0.0971007	0.838942	0.910241
ENSMUSG00000100056.1	NA	NA	NA	NA		3.88703	0.0106239	0.369814		2.4444	0.109196	0.563937		-4.4252	0.00641358	0.0757135		-2.98257	0.0668959	0.229618
ENSMUSG00000078664.2	Sprr2a1	20755	GO:0001533	cornified envelope		-0.591406	0.0106969	0.371717		0.124472	0.590993	0.938703		0.733346	0.00283784	0.0473814		0.0174683	0.943302	0.971774
ENSMUSG00000096351.2	Samd11	231004	GO:0000122	negative regulation of transcription by RNA polymerase II		2.28486	0.0107385	0.372525		2.24361	0.0127335	0.182233		0.553884	0.462933	0.716875		0.595135	0.433893	NA
ENSMUSG00000018569.12	Cldn7	53624	GO:0005198	structural molecule activity		0.899124	0.0108816	0.376845		0.738269	0.0365486	0.334675		-0.704501	0.0598513	0.256219		-0.543646	0.146468	0.34751
ENSMUSG00000050350.8	Gpr18	110168	GO:0002300	CD8-positive, alpha-beta intraepithelial T cell differentiation		1.48271	0.330348	1		4.41126	0.00119451	0.0330762		1.34033	0.319863	NA		-1.58822	0.171469	NA
ENSMUSG00000002384.2	Bmp8b	12164	GO:0001503	ossification		3.71362	0.0109667	0.378456		1.43513	0.372845	0.857322		-0.824993	0.52579	NA		1.4535	0.321886	NA
ENSMUSG00000043639.15	Rbm20	73713	GO:0003676	nucleic acid binding		-0.739708	0.0110587	0.378456		-0.660172	0.0233126	0.260971		0.114398	0.711197	0.871667		0.0348624	0.910141	0.952978
ENSMUSG00000073010.9	Gm5127	331493	GO:0004930	G protein-coupled receptor activity		-3.25478	0.011055	0.378456		-1.02155	0.310108	0.820577		0.398927	0.794633	NA		-1.8343	0.162039	NA
ENSMUSG00000087248.7	NA	NA	NA	NA		2.31962	0.0110281	0.378456		2.73838	0.00263096	0.0611435		-0.992463	0.280364	0.558994		-1.41123	0.1239	0.319712
ENSMUSG00000094840.5	Muc3a	619309	GO:0003674	molecular_function		3.30488	0.0109884	0.378456		2.93274	0.0247282	0.270723		-1.55145	0.197548	0.468178		-1.17931	0.330112	NA
ENSMUSG00000098895.1	Gm21013	100534285	NA	NA		-1.41458	0.0110507	0.378456		-0.754046	0.158947	0.658487		0.00229329	0.997016	0.998815		-0.658237	0.267757	0.478709
ENSMUSG00000032418.15	Me1	17436	GO:0004470	malic enzyme activity		-0.56588	0.0110987	0.378516		-0.233525	0.294569	0.80825		0.43107	0.0681361	0.275344		0.098714	0.67612	0.807362
ENSMUSG00000034528.15	Hsd17b13	243168	GO:0005783	endoplasmic reticulum		1.3591	0.0110981	0.378516		-0.258365	0.630728	0.949261		-2.725	1.84e-06	0.000194456		-1.10754	0.0534124	0.205279
ENSMUSG00000038421.13	Fcrla	98752	GO:0004888	transmembrane signaling receptor activity		-0.892661	0.390737	1		3.57404	0.00015468	0.00650686		1.05537	0.31661	0.596236		-3.41133	0.000379172	0.0360148
ENSMUSG00000028864.7	Hgf	15234	GO:0000187	activation of MAPK activity		-1.23527	0.0112738	0.381318		0.0844268	0.860845	0.985328		0.142826	0.783564	0.90812		-1.17688	0.0221718	0.133239
ENSMUSG00000072571.3	Tmem253	619301	GO:0003674	molecular_function		1.26517	0.0112433	0.381318		1.2756	0.0110027	0.166317		-1.01351	0.0518333	0.237584		-1.02394	0.050568	0.200415
ENSMUSG00000078126.4	Rpl23a-ps3	100041163	NA	NA		1.41364	0.0112589	0.381318		0.894723	0.118901	0.582835		-1.89251	0.00186197	0.0371787		-1.37359	0.0274595	NA
ENSMUSG00000085234.1	Gm15614	102640951	NA	NA		-1.78719	0.0112631	0.381318		0.777729	0.25774	0.780119		2.21759	0.00283535	0.0473814		-0.347329	0.632291	0.779149
ENSMUSG00000021509.5	Slc25a48	328258	GO:0005739	mitochondrion		2.8121	0.011302	0.381636		2.75836	0.0131857	0.186652		-0.284692	0.735679	NA		-0.230957	0.785082	NA
ENSMUSG00000109244.1	NA	NA	NA	NA		-0.857545	0.011344	0.382416		0.660555	0.0438404	0.365724		1.09171	0.00206213	0.0388051		-0.426386	0.214958	0.424099
ENSMUSG00000081755.1	NA	NA	NA	NA		-2.00234	0.0113699	0.382655		0.126876	0.865336	0.985906		1.65656	0.0471582	0.226578		-0.472655	0.551659	0.723218
ENSMUSG00000059146.12	Ntrk3	18213	GO:0000166	nucleotide binding		2.15137	0.0114163	0.382946		1.12806	0.17873	0.683766		-2.25309	0.0134474	0.115313		-1.22978	0.172188	0.380095
ENSMUSG00000096852.2	Cyp2d12	380997	GO:0005737	cytoplasm		-1.5915	0.0114099	0.382946		-0.00976104	0.986684	0.999282		1.61008	0.0146329	0.120214		0.0283405	0.96339	0.982447
ENSMUSG00000027342.14	Pcna	18538	GO:0000122	negative regulation of transcription by RNA polymerase II		-0.689045	0.0114923	0.382962		0.0790893	0.771634	0.975645		0.407356	0.158882	0.41986		-0.360778	0.211919	0.421052
ENSMUSG00000030109.15	Slc6a12	14411	GO:0005328	neurotransmitter:sodium symporter activity		2.77483	0.011488	0.382962		0.249535	0.833983	0.98307		-0.791152	0.468667	NA		1.73415	0.143333	NA
ENSMUSG00000085890.7	NA	NA	NA	NA		3.17235	0.0114837	0.382962		2.57049	0.0430411	0.361827		-0.718384	0.504769	NA		-0.116526	0.915244	NA
ENSMUSG00000113847.1	NA	NA	NA	NA		4.19765	0.0114605	0.382962		3.51011	0.036233	0.333133		-0.163409	0.913135	NA		0.524127	0.729455	NA
ENSMUSG00000020598.16	Nrcam	319504	GO:0005515	protein binding		1.57694	0.0115756	0.383358		1.01897	0.106533	0.558072		-0.238227	0.709414	0.871361		0.319744	0.620576	0.771174
ENSMUSG00000022941.8	Ripply3	170765	GO:0000122	negative regulation of transcription by RNA polymerase II		-1.43431	0.0115436	0.383358		0.683335	0.228257	0.746643		1.64221	0.00638319	0.075562		-0.475437	0.429233	0.626468
ENSMUSG00000029334.14	Prkg2	19092	GO:0000166	nucleotide binding		1.03663	0.0115797	0.383358		1.06413	0.00958546	0.15144		-0.67065	0.118109	0.361579		-0.698154	0.103921	0.289344
ENSMUSG00000112907.1	NA	NA	NA	NA		1.42153	0.111698	0.98442		4.37884	2.2e-07	2.73e-05		1.34126	0.0904103	0.316566		-1.61605	0.0282862	0.150455
ENSMUSG00000057103.11	Nat8f1	66116	GO:0001702	gastrulation with mouth forming second		0.876971	0.011705	0.38535		0.237723	0.496136	0.908907		-1.27539	0.000566166	0.0170235		-0.636146	0.0866563	0.262225
ENSMUSG00000060336.6	Zfp937	245174	GO:0000978	RNA polymerase II cis-regulatory region sequence-specific DNA binding		-0.620541	0.0117348	0.38535		-0.502267	0.0406888	0.353596		0.123737	0.636192	0.827859		0.00546329	0.983287	0.991518
ENSMUSG00000096515.5	Igkv14-100	243439	GO:0002377	immunoglobulin production		1.84692	0.0875447	0.929201		4.37226	3.33e-05	0.00188016		0.813729	0.429629	0.695901		-1.71161	0.0874533	0.262993
ENSMUSG00000074093.4	Svip	75744	GO:0005783	endoplasmic reticulum		0.497578	0.0116792	0.38535		-0.0698956	0.723823	0.970509		-1.16449	2.69e-08	4.8e-06		-0.597021	0.00444701	0.0740941
ENSMUSG00000095098.2	Ccdc85b	240514	GO:0005515	protein binding		0.40093	0.0117181	0.38535		-0.0579805	0.716687	0.968844		-0.341513	0.0421999	0.215499		0.117398	0.486687	0.673415
ENSMUSG00000073043.5	Atoh1	11921	GO:0000978	RNA polymerase II cis-regulatory region sequence-specific DNA binding		3.25509	0.0117547	0.385381		1.73411	0.188159	0.697285		-1.94045	0.12885	0.376656		-0.419479	0.747634	NA
ENSMUSG00000103653.1	NA	NA	NA	NA		-0.438776	0.011929	0.389834		-0.522678	0.00276667	0.0628249		-0.164392	0.375188	0.649848		-0.0804907	0.664374	0.799539
ENSMUSG00000118210.1	NA	NA	NA	NA		1.2698	0.0119185	0.389834		0.932133	0.0718512	0.468032		-1.58288	0.00329837	0.0516527		-1.24522	0.0237609	NA
ENSMUSG00000023073.2	Slc10a2	20494	GO:0000502	proteasome complex		-2.64303	0.0120491	0.393126		1.71583	0.0478763	0.381672		4.19362	9.2e-05	0.00451366		-0.165232	0.852878	0.918538
ENSMUSG00000054764.9	Mtnr1a	17773	GO:0004930	G protein-coupled receptor activity		3.74472	0.00259913	0.164488		4.36758	0.000345008	0.0126928		-0.781748	0.44826	NA		-1.4046	0.16136	NA
ENSMUSG00000033634.7	Nat8f2	93673	GO:0001702	gastrulation with mouth forming second		3.44033	0.0122017	0.396829		1.9695	0.152016	0.646534		-2.17058	0.133521	0.384079		-0.699747	0.629111	0.7769
ENSMUSG00000064213.5	Defa24	503491	GO:0002227	innate immune response in mucosa		4.02799	0.012256	0.397957		3.05428	0.0575477	0.417468		-3.33372	0.0505817	0.235406		-2.36001	0.166378	0.372487
ENSMUSG00000014361.5	Mertk	17289	GO:0000166	nucleotide binding		0.778541	0.0123642	0.398482		0.733684	0.0185824	0.228628		-0.633648	0.049895	0.23386		-0.588791	0.0688441	0.232667
ENSMUSG00000022650.7	Retnlb	57263	GO:0005179	hormone activity		3.21802	0.0123242	0.398482		2.77339	0.0310239	0.307039		-1.73388	0.203081	0.473987		-1.28925	0.343965	0.552071
ENSMUSG00000076461.2	Trbv1	621968	GO:0042605	peptide antigen binding		-0.569235	0.65281	1		4.3656	0.000103865	0.00474292		2.3265	0.0628513	0.263593		-2.60833	0.0185873	0.123762
ENSMUSG00000034449.7	Dhrs11	192970	GO:0000166	nucleotide binding		0.582582	0.0123365	0.398482		-0.328321	0.160188	0.659146		-0.80607	0.00109305	0.0266982		0.104833	0.672202	0.804822
ENSMUSG00000079057.4	Cyp4v3	102294	GO:0004497	monooxygenase activity		1.04401	0.0123093	0.398482		-0.0529543	0.899267	0.990474		-0.503274	0.254098	0.531428		0.593692	0.179669	0.388402
ENSMUSG00000091510.4	Mtag2	50994	GO:0003674	molecular_function		3.08563	0.01239	0.398482		2.31273	0.068838	0.457941		-0.581422	0.547647	NA		0.191478	0.850232	NA
ENSMUSG00000036560.14	Lgi4	243914	GO:0005515	protein binding		0.66617	0.0124904	0.401009		0.668146	0.0120589	0.175965		0.409584	0.126206	0.372821		0.407608	0.127288	0.323929
ENSMUSG00000096546.2	Smlr1	100504474	GO:0003674	molecular_function		3.48235	0.0125081	0.401009		1.98773	0.154796	0.650688		-3.61552	0.0144446	0.119607		-2.1209	0.152037	0.35436
ENSMUSG00000030737.17	Slco2b1	101488	GO:0005215	transporter activity		1.01215	0.0125595	0.401391		0.441554	0.280706	0.79721		-1.39096	0.00125711	0.0293277		-0.820362	0.0592046	0.216571
ENSMUSG00000056812.14	St8sia3	20451	GO:0001574	ganglioside biosynthetic process		2.77052	0.0125552	0.401391		1.67355	0.13673	0.615625		-1.14251	0.313287	0.592923		-0.0455377	0.968344	NA
ENSMUSG00000023140.4	Reg2	19693	GO:0001967	suckling behavior		3.82174	0.0125801	0.401415		4.07331	0.00760909	0.130014		1.84751	0.158675	0.419589		1.59595	0.221179	NA
ENSMUSG00000019564.12	Arid3a	13496	GO:0000977	RNA polymerase II transcription regulatory region sequence-specific DNA binding		-1.09906	0.0127559	0.405115		0.537875	0.212811	0.729324		1.72038	0.000204146	0.0082369		0.0834372	0.854223	0.919618
ENSMUSG00000026922.13	Agpat2	67512	GO:0001819	positive regulation of cytokine production		-0.45528	0.0127406	0.405115		-0.158559	0.385465	0.864069		0.328295	0.0902575	0.31627		0.0315745	0.870528	0.929048
ENSMUSG00000047735.14	Samd9l	209086	GO:0002244	hematopoietic progenitor cell differentiation		-0.538059	0.012717	0.405115		0.174358	0.418995	0.879332		0.780953	0.00064432	0.0186106		0.0685361	0.764399	0.864505
ENSMUSG00000038910.7	Plcl2	224860	GO:0002322	B cell proliferation involved in immune response		0.725134	0.012874	0.408226		0.327215	0.265355	0.786211		-0.396526	0.193368	0.463293		0.0013928	0.99638	0.998134
ENSMUSG00000030268.17	Bcat1	12035	GO:0003824	catalytic activity		-1.45531	0.0129671	0.409259		1.53889	0.00602805	0.109055		3.06063	5e-07	6.11e-05		0.0664327	0.909521	0.952619
ENSMUSG00000043003.14	Rasef	242505	GO:0000166	nucleotide binding		-0.628705	0.0129506	0.409259		-0.247256	0.328241	0.835183		0.658102	0.0141575	0.118502		0.276654	0.302262	0.512778
ENSMUSG00000102063.1	NA	NA	NA	NA		-1.87515	0.0129651	0.409259		0.355386	0.58747	0.937972		1.97074	0.0115911	0.106574		-0.259795	0.704449	NA
ENSMUSG00000015889.8	Lta4h	16993	GO:0004177	aminopeptidase activity		0.32191	0.0130049	0.409815		0.123586	0.341736	0.845635		0.107665	0.429503	0.695901		0.305989	0.025127	0.141293
ENSMUSG00000030043.11	Tacr1	21336	GO:0002118	aggressive behavior		-1.10788	0.0130322	0.41004		-0.73675	0.096112	0.533691		0.234691	0.621926	0.820323		-0.136436	0.772862	0.869653
ENSMUSG00000020101.14	Vsir	74048	GO:0002725	negative regulation of T cell cytokine production		-0.76939	0.013095	0.410741		0.457677	0.132097	0.606112		0.834564	0.00999058	0.0983227		-0.392503	0.217185	0.426507
ENSMUSG00000074183.3	Gsta1	14857	GO:0004364	glutathione transferase activity		-0.850393	0.0130833	0.410741		-0.776869	0.0233934	0.260971		-0.0867799	0.811304	0.921612		-0.160304	0.659198	0.796136
ENSMUSG00000067547.6	Gm7666	665511	NA	NA		4.27353	0.0131332	0.411303		4.44426	0.00989536	0.154809		-3.77627	0.0373438	0.201729		-3.94701	0.0295329	0.153213
ENSMUSG00000005268.20	Prlr	19116	GO:0004896	cytokine receptor activity		1.57319	0.0132739	0.415069		0.12429	0.845942	0.983667		-1.01845	0.127799	0.375333		0.430457	0.5224	0.702699
ENSMUSG00000094117.1	Igkv3-12	667914	GO:0002377	immunoglobulin production		1.26424	0.177023	1		4.36365	1.28e-06	0.000116577		0.583615	0.521988	0.761412		-2.51579	0.00404232	0.0721569
ENSMUSG00000037318.10	Traf3ip3	215243	GO:0003674	molecular_function		0.817533	0.266304	1		4.35976	9.42e-10	2.28e-07		1.45653	0.0514555	0.237032		-2.0857	0.00403165	0.0721569
ENSMUSG00000022758.14	P2rx6	18440	GO:0001614	purinergic nucleotide receptor activity		1.00803	0.0135693	0.421802		-0.172134	0.684154	0.962226		-1.22294	0.00466108	0.0630845		-0.0427779	0.923621	0.960487
ENSMUSG00000033948.3	Zswim5	74464	GO:0003674	molecular_function		1.16675	0.0135723	0.421802		0.118533	0.807787	0.980559		-0.526941	0.277754	0.556402		0.521277	0.296831	0.507084
ENSMUSG00000019772.5	Vip	22353	GO:0001878	response to yeast		0.699861	0.0136445	0.42275		-0.0850828	0.764805	0.974933		-1.03055	0.000616775	0.0180954		-0.245607	0.415403	0.615237
ENSMUSG00000028024.14	Enpep	13809	GO:0001525	angiogenesis		1.14839	0.013624	0.42275		0.722472	0.123035	0.589785		-1.3431	0.00642403	0.0757602		-0.917186	0.0642436	0.224387
ENSMUSG00000026657.17	Frmd4a	209630	GO:0005737	cytoplasm		1.40853	0.0137111	0.424166		1.12975	0.0493588	0.38741		0.063589	0.915158	0.968028		0.342375	0.568298	0.734145
ENSMUSG00000024215.14	Spdef	30051	GO:0000122	negative regulation of transcription by RNA polymerase II		0.661313	0.0138097	0.424729		0.401282	0.135593	0.612938		0.139183	0.624145	0.821346		0.399214	0.160309	0.365494
ENSMUSG00000046168.9	Kcnrg	328424	GO:0005783	endoplasmic reticulum		-2.30575	0.0137921	0.424729		-1.37814	0.102037	0.548454		1.53338	0.121027	NA		0.60577	0.501386	NA
ENSMUSG00000096914.3	Galntl6	270049	GO:0004653	polypeptide N-acetylgalactosaminyltransferase activity		-0.997109	0.0137724	0.424729		-0.2452	0.544098	0.926296		0.254195	0.553992	0.783165		-0.497715	0.245935	0.455968
ENSMUSG00000102101.1	Zbtb11os1	66391	NA	NA		0.684567	0.013813	0.424729		-0.0505997	0.860973	0.985328		-0.677497	0.0194792	0.141842		0.0576694	0.84778	0.915666
ENSMUSG00000061718.12	Ppp1r1b	19049	GO:0001975	response to amphetamine		1.13196	0.0138422	0.424982		-0.482846	0.294562	0.80825		-0.243742	0.616975	0.816687		1.37107	0.00496652	0.076016
ENSMUSG00000052099.14	Prss51	100504162	GO:0030141	secretory granule		3.6083	0.0139591	0.426638		3.65995	0.0120506	0.175965		-0.713568	0.581131	NA		-0.765219	0.550554	NA
ENSMUSG00000083282.3	Ctsf	56464	GO:0004197	cysteine-type endopeptidase activity		0.669396	0.0139262	0.426638		0.623742	0.0233269	0.260971		-0.592946	0.0390701	0.207216		-0.547292	0.0591484	0.216461
ENSMUSG00000087355.7	NA	NA	NA	NA		3.36737	0.0139592	0.426638		3.20562	0.0206054	0.243596		-2.13541	0.0889002	NA		-1.97365	0.120578	NA
ENSMUSG00000025175.12	Fn3k	63828	GO:0000166	nucleotide binding		0.967259	0.014114	0.429027		-0.0433307	0.915775	0.99254		-0.932862	0.0233134	0.155877		0.0777278	0.855308	0.919892
ENSMUSG00000029650.10	Slc46a3	71706	GO:0003674	molecular_function		1.06613	0.014129	0.429027		0.709259	0.105379	0.555692		-0.602632	0.182937	0.451132		-0.245762	0.589849	0.748993
ENSMUSG00000032420.8	Nt5e	23959	GO:0000166	nucleotide binding		-0.641741	0.0141123	0.429027		-0.342425	0.190259	0.699015		0.115404	0.677325	0.852902		-0.183912	0.50719	0.690518
ENSMUSG00000033386.10	Frrs1	20321	GO:0000293	ferric-chelate reductase activity		-0.471585	0.0141289	0.429027		-0.0226279	0.905516	0.991066		0.91663	5.52e-06	0.000507657		0.467672	0.0195316	0.12557
ENSMUSG00000043085.14	Tmem82	213989	GO:0003674	molecular_function		0.937347	0.014143	0.429027		0.409061	0.286998	0.801309		-0.124982	0.754788	0.892334		0.403304	0.316011	0.525484
ENSMUSG00000116798.1	NA	NA	NA	NA		-3.11784	0.0142342	0.431148		-0.651156	0.50929	0.912652		2.26074	0.091319	NA		-0.205944	0.847609	NA
ENSMUSG00000042328.13	Hps4	192232	GO:0005085	guanyl-nucleotide exchange factor activity		0.947209	0.0143067	0.432699		0.707919	0.068892	0.457941		0.480527	0.235737	0.511228		0.719817	0.0774025	0.247372
ENSMUSG00000037126.16	Psd	73728	GO:0005085	guanyl-nucleotide exchange factor activity		0.766908	0.0145941	0.440734		-0.522416	0.0980722	0.538591		-1.27096	0.000138438	0.00611446		0.0183641	0.956307	0.978602
ENSMUSG00000015314.10	Slamf6	30925	GO:0001779	natural killer cell differentiation		-4.27343	0.00024764	0.0356426		3.55388	1.5e-06	0.000133438		5.23305	5.3e-06	0.000492475		-2.59425	0.000269786	0.031858
ENSMUSG00000031845.15	Bco1	63857	GO:0001523	retinoid metabolic process		0.899238	0.0147259	0.443393		0.16144	0.669466	0.959851		-1.48106	0.000190004	0.00784013		-0.743257	0.0669471	0.229679
ENSMUSG00000072258.10	Taf1a	21339	GO:0000120	RNA polymerase I transcription regulator complex		-0.55858	0.0147633	0.443861		-0.00513168	0.981967	0.999007		0.615275	0.0107645	0.102395		0.0618267	0.79613	0.883642
ENSMUSG00000052013.15	Btla	208154	GO:0002250	adaptive immune response		0.502187	0.409459	1		3.39839	8.79e-09	1.63e-06		0.486772	0.438382	0.702159		-2.40943	7.96e-05	0.018371
ENSMUSG00000033257.14	Ttll4	67534	GO:0000166	nucleotide binding		0.61363	0.0148634	0.4456		0.375234	0.135627	0.612938		-0.364306	0.170927	0.437122		-0.12591	0.63547	0.781466
ENSMUSG00000031997.9	Trpc6	22068	GO:0003779	actin binding		-0.977618	0.0149571	0.44704		0.214231	0.568277	0.930993		0.0238594	0.956427	0.983783		-1.16799	0.00464538	0.0742474
ENSMUSG00000060550.16	H2-Q7	15018	GO:0001916	positive regulation of T cell mediated cytotoxicity		0.0350942	0.945443	1		4.33724	7.93e-18	1.1e-14		4.3937	1.74e-16	1.76e-13		0.091556	0.861574	0.923643
ENSMUSG00000116338.1	NA	NA	NA	NA		2.59876	0.0151443	0.451967		1.49723	0.176036	0.680463		-4.71271	0.000549058	NA		-3.61118	0.00951622	NA
ENSMUSG00000111521.1	NA	NA	NA	NA		0.971057	0.01518	0.452368		0.477763	0.233045	0.751774		-1.04613	0.0135009	0.115319		-0.552837	0.192428	0.401015
ENSMUSG00000051998.14	Lax1	240754	GO:0000188	inactivation of MAPK activity		0.653634	0.16168	1		3.33505	6.25e-14	3.62e-11		0.911838	0.0490177	0.231381		-1.76958	5.88e-05	0.0150482
ENSMUSG00000050708.16	Ftl1	14325	GO:0005506	iron ion binding		-0.433399	0.0152497	0.453116		-0.456244	0.0106408	0.162921		0.158413	0.403061	0.674003		0.181259	0.338694	0.547217
ENSMUSG00000020333.17	Acsl6	216739	GO:0000038	very long-chain fatty acid metabolic process		1.08827	0.015279	0.453322		-0.332109	0.480618	0.902695		-0.349815	0.461976	0.716507		1.07057	0.0310916	0.157274
ENSMUSG00000036339.18	Tmem260	218989	GO:0003674	molecular_function		-0.268763	0.015375	0.455505		-0.194865	0.0790312	0.489345		0.0389291	0.738591	0.885558		-0.0349692	0.764438	0.864505
ENSMUSG00000086593.2	Gm16548	100503816	GO:0003674	molecular_function		2.44833	0.0153989	0.455546		1.53079	0.142549	0.628285		-2.81364	0.0098867	NA		-1.8961	0.0909538	NA
ENSMUSG00000028601.18	Echdc2	52430	GO:0003824	catalytic activity		0.39931	0.0155075	0.458092		-0.149492	0.367537	0.854914		-0.760778	1.41e-05	0.00105892		-0.211976	0.228573	0.438559
ENSMUSG00000004151.17	Etv1	14009	GO:0000978	RNA polymerase II cis-regulatory region sequence-specific DNA binding		0.947307	0.0155306	0.458108		-0.400752	0.310253	0.820577		-0.591021	0.14703	0.402575		0.757038	0.0654176	0.226765
ENSMUSG00000074179.11	Gm10639	100042314	GO:0004364	glutathione transferase activity		-0.789698	0.0155903	0.459202		-0.474374	0.145755	0.63408		0.287803	0.406084	0.676343		-0.0275211	0.936602	0.96794
ENSMUSG00000095704.2	NA	NA	NA	NA		3.70862	0.0156522	0.460355		3.44589	0.0252424	0.273904		-2.34978	0.104021	NA		-2.08705	0.150411	NA
ENSMUSG00000050052.12	Tdrp	72148	GO:0003674	molecular_function		-0.649816	0.0156981	0.461039		0.204467	0.443316	0.887186		0.0605528	0.831871	0.933094		-0.793731	0.00504979	0.0763272
ENSMUSG00000037145.14	Lypd8l	78354	GO:0003674	molecular_function		-0.603271	0.015755	0.462004		0.230159	0.356928	0.852039		1.2726	1.57e-06	0.000169807		0.439173	0.0974449	0.27895
ENSMUSG00000047793.13	Sned1	208777	GO:0005112	Notch binding		1.83053	0.0157765	0.462004		1.99869	0.00975576	0.153548		0.996463	0.192258	0.462128		0.828302	0.287762	0.497852
ENSMUSG00000006143.12	Upk3bl	69665	GO:0003674	molecular_function		2.32053	0.0158344	0.46303		1.75827	0.0719608	0.468263		-0.664986	0.458657	0.714448		-0.102727	0.910492	NA
ENSMUSG00000076580.3	Igkv8-27	434041	GO:0002377	immunoglobulin production		2.97351	3.42e-05	0.00974738		4.32137	1.47e-09	3.37e-07		0.174273	0.809394	0.920247		-1.17359	0.102876	0.287879
ENSMUSG00000047641.8	Krt87	406219	GO:0003674	molecular_function		1.60534	0.0159091	0.463213		0.955201	0.164988	0.665161		-0.275224	0.656699	0.840651		0.374915	0.559794	NA
ENSMUSG00000101970.8	Chaserr	69170	NA	NA		0.43407	0.015879	0.463213		0.131927	0.464543	0.897574		-0.594096	0.00181222	0.0366818		-0.291953	0.126026	0.322675
ENSMUSG00000089844.7	A530032D15Rik	381287	GO:0003674	molecular_function		-2.49506	0.0159532	0.463831		1.61016	0.0648756	0.444707		2.1195	0.0436382	0.218924		-1.98572	0.025707	NA
ENSMUSG00000114019.1	NA	NA	NA	NA		2.70109	0.0159943	0.464361		2.38376	0.0355065	0.329626		0.169394	0.840169	NA		0.486726	0.569883	NA
ENSMUSG00000021396.5	Nxnl2	75124	GO:0007600	sensory perception		0.974031	0.0160938	0.464457		-0.0444664	0.914867	0.992476		-1.1536	0.00704075	0.080276		-0.135099	0.758127	0.860118
ENSMUSG00000043467.19	Zbtb37	240869	GO:0000978	RNA polymerase II cis-regulatory region sequence-specific DNA binding		-1.22398	0.0161104	0.464457		-1.48588	0.00343691	0.0731018		-0.701426	0.192886	0.462809		-0.439531	0.413921	0.613708
ENSMUSG00000051627.3	H1f4	50709	GO:0000122	negative regulation of transcription by RNA polymerase II		-1.09616	0.0160775	0.464457		-0.88323	0.050862	0.393008		0.658853	0.171787	0.438246		0.445922	0.352156	0.558661
ENSMUSG00000060317.9	Acnat2	209186	GO:0005777	peroxisome		-2.21677	0.0160801	0.464457		0.298032	0.72988	0.971645		2.72175	0.00463647	0.0630096		0.206949	0.819342	0.898654
ENSMUSG00000110964.1	Gm20953	100417983	NA	NA		1.89439	0.016112	0.464457		2.13288	0.00634794	0.113268		-0.529381	0.450573	0.709516		-0.767875	0.269369	NA
ENSMUSG00000000983.13	Wfdc18	14038	GO:0004867	serine-type endopeptidase inhibitor activity		2.57794	0.0162609	0.465141		3.05889	0.00434948	0.0864637		-1.22973	0.279057	0.557776		-1.71068	0.132083	0.329503
ENSMUSG00000021532.11	Fastkd3	69577	GO:0004672	protein kinase activity		-0.633071	0.0162156	0.465141		-0.570541	0.0311779	0.308124		0.876861	0.00147284	0.0324667		0.814331	0.00329742	0.0678339
ENSMUSG00000047557.2	Lxn	17035	GO:0004857	enzyme inhibitor activity		-0.664545	0.0162962	0.465141		0.144949	0.59851	0.939664		0.735261	0.0119973	0.108354		-0.0742328	0.798915	0.885372
ENSMUSG00000048826.7	Dact2	240025	GO:0002244	hematopoietic progenitor cell differentiation		1.58619	0.0162285	0.465141		0.185614	0.785144	0.976673		-0.499623	0.438196	0.702047		0.900952	0.176075	0.384589
ENSMUSG00000066684.10	Pilrb1	170741	GO:0001773	myeloid dendritic cell activation		1.79849	0.0162688	0.465141		2.20294	0.00283187	0.0635861		-1.13913	0.12505	0.371273		-1.54358	0.0349576	0.165971
ENSMUSG00000097012.1	NA	NA	NA	NA		-1.76184	0.0162772	0.465141		0.277388	0.692185	0.964299		1.23319	0.112024	0.352262		-0.806042	0.27944	0.48908
ENSMUSG00000026009.14	Icos	54167	GO:0002517	T cell tolerance induction		0.584917	0.560703	1		4.32109	1.04e-07	1.43e-05		3.71989	2.15e-05	0.00145886		-0.0162803	0.979853	0.990119
ENSMUSG00000032523.11	Hhatl	74770	GO:0005515	protein binding		1.5215	0.0163418	0.465787		-0.133858	0.844342	0.98361		-1.62487	0.013964	0.117453		0.0304898	0.965614	NA
ENSMUSG00000031255.14	Sytl4	27359	GO:0001778	plasma membrane repair		-0.523204	0.0164223	0.466117		-0.565847	0.00947046	0.150307		0.114548	0.62039	0.819375		0.157191	0.496759	0.682285
ENSMUSG00000044452.10	Zfp507	668501	GO:0000790	nuclear chromatin		-0.658867	0.0163977	0.466117		-0.308223	0.260709	0.782373		0.913883	0.00158691	0.0336563		0.563239	0.0512193	0.201304
ENSMUSG00000094509.1	NA	NA	NA	NA		3.05155	0.0164163	0.466117		3.4556	0.00591466	0.10747		1.67634	0.080099	NA		1.27229	0.174112	NA
ENSMUSG00000021457.14	Syk	20963	GO:0000166	nucleotide binding		-0.581183	0.0164821	0.466184		-0.163046	0.498671	0.909127		0.642027	0.0120912	0.108546		0.22389	0.37909	0.582585
ENSMUSG00000029484.12	Anxa3	11745	GO:0004859	phospholipase inhibitor activity		-0.787399	0.0164935	0.466184		-0.103028	0.75369	0.974007		0.470623	0.176626	0.44473		-0.213748	0.539375	0.715353
ENSMUSG00000030017.2	Reg3g	19695	GO:0002755	MyD88-dependent toll-like receptor signaling pathway		0.672758	0.178137	1		4.29232	7.66e-18	1.1e-14		2.81769	9.75e-08	1.56e-05		-0.801876	0.128663	0.325318
ENSMUSG00000015957.12	Wnt11	22411	GO:0001649	osteoblast differentiation		-0.768925	0.0166081	0.468768		0.546729	0.0869061	0.511936		1.887	2.59e-08	4.66e-06		0.571349	0.0903606	0.267445
ENSMUSG00000026531.4	Mptx1	66289	GO:0001849	complement component C1q complex binding		2.50259	0.0166678	0.469799		1.95801	0.0611317	0.431139		-1.86224	0.0925925	0.320256		-1.31766	0.234136	0.443755
ENSMUSG00000041966.18	Dcaf17	75763	GO:0003674	molecular_function		-0.34293	0.0169035	0.475784		-0.430299	0.0028806	0.0641526		0.0854172	0.573539	0.794514		0.172786	0.257339	0.467734
ENSMUSG00000112952.1	NA	NA	NA	NA		-2.13953	0.0169395	0.476136		-2.40565	0.00905619	0.145507		0.328194	0.740737	0.886226		0.594314	0.558285	NA
ENSMUSG00000026514.14	Cnih3	72978	GO:0005886	plasma membrane		-2.38189	0.0169737	0.476436		-1.24177	0.160788	0.660241		-0.117963	0.918044	NA		-1.25809	0.230904	NA
ENSMUSG00000018068.13	Ints2	70422	GO:0003674	molecular_function		-0.376539	0.016999	0.476487		0.33027	0.0339921	0.322762		0.580765	0.000462198	0.0147814		-0.126044	0.442039	0.63706
ENSMUSG00000038218.3	NA	NA	NA	NA		1.71428	0.034345	0.667012		4.28155	1.91e-08	3.31e-06		2.58269	5.58e-05	0.00318261		0.0154224	0.978733	0.989688
ENSMUSG00000027318.17	Adam33	110751	GO:0004222	metalloendopeptidase activity		1.49396	0.0171468	0.477075		0.951905	0.138408	0.619001		-1.01897	0.109902	0.349326		-0.476914	0.465034	0.656683
ENSMUSG00000037999.13	Arap2	212285	GO:0005096	GTPase activator activity		-0.623636	0.0171302	0.477075		-0.242049	0.354404	0.850713		0.110027	0.691342	0.860428		-0.271561	0.326731	0.535091
ENSMUSG00000046169.10	Adamts6	108154	GO:0001822	kidney development		-1.01151	0.017161	0.477075		0.228212	0.579615	0.934947		0.49093	0.276674	0.555198		-0.74879	0.0885082	0.264792
ENSMUSG00000046794.9	Ppp1r3b	244416	GO:0000164	protein phosphatase type 1 complex		-0.676053	0.0170549	0.477075		-0.191793	0.497628	0.908998		1.27024	2.25e-05	0.00149565		0.785982	0.00859896	0.0918911
ENSMUSG00000061356.13	Nuggc	100503545	GO:0000166	nucleotide binding		3.42026	0.0171573	0.477075		4.20761	0.00294019	0.0652009		-0.822648	0.516732	NA		-1.61	0.19624	NA
ENSMUSG00000032350.9	Gclc	14629	GO:0000166	nucleotide binding		-0.392028	0.0172328	0.478417		-0.155235	0.345415	0.846683		0.257989	0.139284	0.3918		0.0211963	0.903281	0.94925
ENSMUSG00000032093.7	Cd3e	12501	GO:0001772	immunological synapse		0.882054	0.399062	1		4.2807	7.71e-06	0.000548222		3.72304	3.76e-05	0.00231089		0.324388	0.684587	0.812802
ENSMUSG00000085803.1	NA	NA	NA	NA		-2.33662	0.0173174	0.4788		-0.00108779	0.999034	1		1.38576	0.184265	0.45269		-0.949771	0.325231	NA
ENSMUSG00000113637.1	Gm7049	630951	NA	NA		-0.599993	0.0173033	0.4788		-0.327795	0.193032	0.704531		0.765466	0.0041372	0.0590289		0.493268	0.0643918	0.224568
ENSMUSG00000076598.3	Igkv3-7	108005	GO:0002377	immunoglobulin production		3.75427	0.000643016	0.0672648		4.27532	9.42e-05	0.00440696		-0.554796	0.541137	0.775298		-1.07584	0.23271	0.44206
ENSMUSG00000021365.15	Nedd9	18003	GO:0000922	spindle pole		-0.572384	0.0174144	0.480175		-0.242519	0.313246	0.822659		0.044588	0.861399	0.948224		-0.285277	0.263572	0.474131
ENSMUSG00000095217.1	H2bc15	319187	GO:0005634	nucleus		1.27194	0.0174569	0.480692		1.38108	0.0097338	0.153318		0.100762	0.841925	0.937665		-0.00837135	0.986756	0.99327
ENSMUSG00000112911.1	NA	NA	NA	NA		-1.43777	0.0174862	0.480848		-1.14997	0.0533581	0.402564		0.39592	0.5443	0.777084		0.10812	0.866649	0.926753
ENSMUSG00000026452.15	Syt2	20980	GO:0000149	SNARE binding		3.33798	0.0175212	0.481157		1.69348	0.250841	0.772558		1.36753	0.239404	0.515554		3.01202	0.0156069	NA
ENSMUSG00000051452.8	Gm11437	628813	GO:0003674	molecular_function		3.70409	0.017549	0.481269		3.50939	0.0248087	0.271244		-3.25196	0.0400117	NA		-3.05727	0.0541227	NA
ENSMUSG00000104213.5	Ighd	380797	GO:0003823	antigen binding		-0.610189	0.598455	1		3.24708	0.00332064	0.0713578		-0.158535	0.899499	0.963741		-4.01581	0.000874555	0.0464436
ENSMUSG00000061894.15	Zscan20	269585	GO:0000790	nuclear chromatin		-1.50558	0.0176775	0.483487		-0.56771	0.369881	0.856398		0.906766	0.172786	0.439194		-0.0311087	0.962613	0.982281
ENSMUSG00000031513.8	Leprotl1	68192	GO:0005768	endosome		-0.416857	0.0177547	0.483644		-0.281076	0.1097	0.565137		0.403508	0.0301666	0.178983		0.267726	0.150084	0.352395
ENSMUSG00000033460.14	Armcx1	78248	GO:0003674	molecular_function		0.561478	0.0177343	0.483644		-0.442629	0.0703917	0.463264		-0.60051	0.0157995	0.125324		0.403597	0.11529	0.307154
ENSMUSG00000090223.2	Pcp4	18546	GO:0003723	RNA binding		0.71172	0.0177476	0.483644		-0.469385	0.120975	0.58651		-1.98005	7.6e-10	2e-07		-0.798945	0.0137045	0.109728
ENSMUSG00000025165.12	Sectm1a	209588	GO:0005125	cytokine activity		-1.40816	0.0179634	0.48816		-0.475146	0.424452	0.881327		0.30075	0.633774	0.826782		-0.632267	0.316409	0.525829
ENSMUSG00000079330.9	Lemd1	213409	GO:0003674	molecular_function		0.735784	0.412857	1		4.27418	1.81e-07	2.3e-05		2.82591	0.000472551	0.0150229		-0.712479	0.321791	0.530899
ENSMUSG00000096499.2	Ighv1-5	668469	GO:0003823	antigen binding		1.04555	0.48466	1		4.25762	0.00135202	0.0364205		2.01315	0.114441	NA		-1.19892	0.264194	NA
ENSMUSG00000020268.14	Lyrm7	75530	GO:0003674	molecular_function		-1.52325	0.0181231	0.490388		0.291784	0.651444	0.954477		0.660927	0.33372	0.610997		-1.15411	0.0919947	0.27071
ENSMUSG00000092626.1	NA	NA	NA	NA		0.798961	0.0181187	0.490388		0.188557	0.588039	0.9383		-1.41639	0.00011403	0.0053753		-0.805986	0.0322093	0.159859
ENSMUSG00000033327.18	Tnxb	81877	GO:0005201	extracellular matrix structural constituent		0.854433	0.0181811	0.491301		0.407639	0.261622	0.783283		-0.582646	0.12656	0.373322		-0.135852	0.722579	0.839535
ENSMUSG00000005699.16	Pard6a	56513	GO:0001933	negative regulation of protein phosphorylation		0.503977	0.0183609	0.49221		-0.467086	0.0308769	0.306612		-0.964053	2.23e-05	0.00149565		0.00701048	0.975671	0.987975
ENSMUSG00000022816.11	Fstl1	14314	GO:0005509	calcium ion binding		0.675688	0.0183754	0.49221		0.0551264	0.84738	0.983802		-0.596206	0.049922	0.23389		0.0243555	0.936138	0.967692
ENSMUSG00000029727.7	Cyp3a13	13113	GO:0002933	lipid hydroxylation		1.00183	0.0183219	0.49221		0.120837	0.77624	0.9761		-1.37013	0.00235427	0.0426275		-0.489146	0.278037	0.487921
ENSMUSG00000049799.13	Lrrc19	100061	GO:0001817	regulation of cytokine production		3.15347	0.0183361	0.49221		2.55433	0.0561053	0.412735		-2.9485	0.037386	0.201752		-2.34937	0.0972667	0.278753
ENSMUSG00000053930.13	Shisa6	380702	GO:0005886	plasma membrane		-2.70721	0.0183127	0.49221		-2.86903	0.0153361	0.204341		-0.498736	0.688166	0.858491		-0.336914	0.791737	NA
ENSMUSG00000084094.1	Gm13961	623301	NA	NA		0.800179	0.0182439	0.49221		0.411197	0.233109	0.751863		-0.737365	0.0357374	0.197325		-0.348382	0.328896	0.537236
ENSMUSG00000089996.6	Tmsb15b2	100034363	GO:0001725	stress fiber		2.86149	0.0183845	0.49221		1.14326	0.365261	0.854745		-1.83207	0.131522	0.380796		-0.113843	0.928227	NA
ENSMUSG00000000682.7	Cd52	23833	GO:0005886	plasma membrane		0.256732	0.557912	1		3.03969	2.16e-12	9e-10		0.926123	0.0437306	0.218976		-1.85684	4.33e-05	0.0123125
ENSMUSG00000048022.11	Tmem229a	319832	GO:0003674	molecular_function		1.30256	0.0185611	0.495632		1.02971	0.065296	0.445492		-0.798112	0.154701	0.413498		-0.525262	0.353487	0.559764
ENSMUSG00000043126.5	D830039M14Rik	320949	GO:0003674	molecular_function		-1.35962	0.0186211	0.496578		-0.953913	0.0951899	0.531353		1.22043	0.044731	0.220867		0.814719	0.176084	0.384589
ENSMUSG00000017652.16	Cd40	21939	GO:0001934	positive regulation of protein phosphorylation		-0.569413	0.321615	1		2.95692	1.26e-07	1.68e-05		1.36755	0.0229494	0.154717		-2.15878	0.000235966	0.030171
ENSMUSG00000026393.10	Nek7	59125	GO:0000166	nucleotide binding		-0.610058	0.01875	0.497401		-0.0468926	0.856578	0.984773		0.365967	0.183663	0.452004		-0.197199	0.473594	0.663471
ENSMUSG00000097993.7	Ptprv	13924	GO:0004725	protein tyrosine phosphatase activity		0.545532	0.68361	1		4.25273	0.000616136	0.019524		2.15445	0.105968	0.343051		-1.55274	0.208856	0.418045
ENSMUSG00000037035.5	Inhbb	16324	GO:0001654	eye development		-0.425277	0.0186999	0.497401		-0.128687	0.473953	0.900204		0.214696	0.260874	0.538465		-0.0818941	0.666244	0.800919
ENSMUSG00000052087.14	Rgs14	51791	GO:0000278	mitotic cell cycle		1.08372	0.0187986	0.498039		1.22039	0.00798801	0.135012		-0.954114	0.0503642	0.234981		-1.09079	0.0249428	0.140702
ENSMUSG00000024270.11	Slc39a6	106957	GO:0005385	zinc ion transmembrane transporter activity		-0.755206	0.018922	0.5001		-0.343155	0.28245	0.798264		0.349142	0.303484	0.584046		-0.0629089	0.851888	0.917964
ENSMUSG00000039519.6	Cyp7b1	13123	GO:0004497	monooxygenase activity		1.63038	0.0189256	0.5001		1.20525	0.0847489	0.506814		-0.466881	0.510634	0.752209		-0.0417442	0.953387	0.977136
ENSMUSG00000034438.16	Gbp8	76074	GO:0003924	GTPase activity		0.831904	0.221853	1		4.20557	1.06e-10	3.08e-08		2.59967	8.42e-05	0.00424301		-0.773997	0.219571	0.428975
ENSMUSG00000022667.18	Cd200r1	57781	GO:0005515	protein binding		-1.32652	0.0191064	0.503429		1.156	0.0330605	0.317435		1.66828	0.00475427	0.0637535		-0.814229	0.151912	0.354198
ENSMUSG00000098814.2	Igkv19-93	692161	GO:0002377	immunoglobulin production		1.06576	0.244372	1		4.20387	3.27e-06	0.000255384		0.868356	0.358979	0.634824		-2.26975	0.015206	0.113802
ENSMUSG00000105547.1	Iglc3	110787	GO:0003823	antigen binding		1.28229	0.117209	0.995565		4.20043	1.26e-07	1.68e-05		0.364197	0.654819	0.839255		-2.55394	0.00124019	0.0520568
ENSMUSG00000032009.8	Sesn3	75747	GO:0005515	protein binding		-0.476849	0.0191823	0.50376		0.107123	0.59798	0.939635		0.210428	0.325729	0.605444		-0.373544	0.0804435	0.251719
ENSMUSG00000037868.15	Egr2	13654	GO:0000790	nuclear chromatin		1.93415	0.0192386	0.50376		-0.0703511	0.932696	0.995423		0.705001	0.402336	0.673391		2.70951	0.00140615	0.053855
ENSMUSG00000053714.8	4732471J01Rik	654804	GO:0003674	molecular_function		2.72102	0.0192716	0.50376		1.65037	0.185454	0.693928		-1.66042	0.171912	NA		-0.589775	0.648983	NA
ENSMUSG00000086513.3	NA	NA	NA	NA		2.92778	0.0192876	0.50376		2.22821	0.075212	0.478159		-1.86128	0.157955	0.418934		-1.16171	0.378562	0.581978
ENSMUSG00000066363.12	Serpina3f	238393	GO:0004867	serine-type endopeptidase inhibitor activity		0.705982	0.204363	1		4.1953	1.25e-16	1.44e-13		3.27787	2.27e-11	9.61e-09		-0.211453	0.62547	0.774543
ENSMUSG00000018168.8	Ikzf3	22780	GO:0000790	nuclear chromatin		0.174428	0.854595	1		4.18381	2.44e-06	0.000204077		2.82339	0.00159695	0.0337679		-1.18599	0.151019	0.353257
ENSMUSG00000026014.15	Raph1	77300	GO:0005515	protein binding		-0.458311	0.0194	0.505395		-0.0224825	0.908497	0.991066		0.786233	0.000148301	0.00647176		0.350404	0.0902236	0.267178
ENSMUSG00000039462.4	Col10a1	12813	GO:0005201	extracellular matrix structural constituent		-2.62203	0.0194255	0.505411		-1.16762	0.267737	0.787789		1.00888	0.403562	0.674407		-0.445537	0.697109	NA
ENSMUSG00000024032.7	Tff1	21784	GO:0005515	protein binding		-0.589149	0.0195035	0.506144		-0.465267	0.065093	0.444988		0.0784848	0.76924	0.900129		-0.0453967	0.865255	0.925767
ENSMUSG00000096107.2	NA	NA	NA	NA		-1.47212	0.0194792	0.506144		0.904502	0.132545	0.606385		0.392636	0.561664	0.787429		-1.98398	0.002264	0.0610913
ENSMUSG00000035367.9	Rmi1	74386	GO:0000166	nucleotide binding		-0.473812	0.0195613	0.506994		-0.176075	0.384569	0.863502		0.189115	0.378782	0.653381		-0.108622	0.612491	0.765705
ENSMUSG00000062545.4	Tlr12	384059	GO:0002224	toll-like receptor signaling pathway		2.66461	0.00340496	0.194102		4.18008	2.05e-06	0.000175554		1.61419	0.00734664	0.082457		0.0987282	0.859175	0.922142
ENSMUSG00000052125.16	F730043M19Rik	320046	GO:0003674	molecular_function		-1.5878	0.0196071	0.507502		-0.0933202	0.884866	0.989128		1.18924	0.0931485	0.321541		-0.305237	0.650588	0.790745
ENSMUSG00000027596.10	a	50518	GO:0005184	neuropeptide hormone activity		0.402826	0.799882	1		4.17152	0.00202207	0.0493994		2.35368	0.0990699	NA		-1.41501	0.221106	NA
ENSMUSG00000029602.11	Rasal1	19415	GO:0005096	GTPase activator activity		2.72728	0.0197822	0.507783		1.24857	0.28618	0.801275		-0.869419	0.467303	0.720301		0.609289	0.610592	NA
ENSMUSG00000037813.13	D630003M21Rik	228846	GO:0003674	molecular_function		1.08812	0.0197383	0.507783		0.601847	0.208893	0.723999		-0.284455	0.535323	0.770426		0.201822	0.668467	0.802239
ENSMUSG00000030651.5	Art2b	11872	GO:0003950	NAD+ ADP-ribosyltransferase activity		1.38524	0.205079	1		4.16936	8.05e-05	0.00387319		1.00225	0.351662	0.628173		-1.78188	0.0866028	0.262158
ENSMUSG00000061758.13	Akr1b10	67861	GO:0004032	alditol:NADP+ 1-oxidoreductase activity		-0.508066	0.0197887	0.507783		-0.292689	0.177887	0.682916		0.307265	0.182444	0.45065		0.091887	0.689162	0.815589
ENSMUSG00000104548.1	NA	NA	NA	NA		1.21439	0.019716	0.507783		1.31192	0.0115465	0.170922		0.0528978	0.91406	0.967887		-0.0446261	0.927239	0.962851
ENSMUSG00000110803.1	NA	NA	NA	NA		1.77096	0.0198169	0.507783		1.8645	0.0140439	0.194712		-1.38067	0.0702251	0.278467		-1.47421	0.0529061	NA
ENSMUSG00000003814.8	Calr	12317	GO:0000122	negative regulation of transcription by RNA polymerase II		-0.346058	0.0198575	0.508181		-0.00192937	0.989638	0.999483		0.741776	2.5e-06	0.0002567		0.397648	0.0116005	0.103663
ENSMUSG00000035780.2	Ugt2a3	72094	GO:0008194	UDP-glycosyltransferase activity		0.95224	0.019921	0.509164		0.0168319	0.967292	0.996659		-1.66657	0.000127335	0.00580729		-0.731159	0.0937698	0.273446
ENSMUSG00000040471.17	Ggt6	71522	GO:0003674	molecular_function		1.37647	0.0200903	0.512158		0.2544	0.67128	0.960005		0.265502	0.665563	0.845972		1.38757	0.0255286	0.14256
ENSMUSG00000099757.1	NA	NA	NA	NA		-0.701445	0.572985	1		4.16913	0.00012892	0.00558109		2.88068	0.018193	0.13594		-1.98989	0.0606469	0.218642
ENSMUSG00000097615.1	Gm2061	100039138	GO:0003674	molecular_function		3.23333	0.0200906	0.512158		2.12921	0.126203	0.594018		-2.83443	0.0540065	0.242836		-1.73031	0.239939	0.450091
ENSMUSG00000078630.8	Tomt	791260	GO:0005515	protein binding		-2.26691	0.0201438	0.512279		-1.06098	0.220765	0.736407		1.27238	0.219663	NA		0.0664527	0.94332	NA
ENSMUSG00000023019.12	Gpd1	14555	GO:0004367	glycerol-3-phosphate dehydrogenase [NAD+] activity		0.785714	0.0203174	0.514492		0.140201	0.678998	0.961298		0.180887	0.614157	0.815382		0.8264	0.0213264	0.130862
ENSMUSG00000028179.12	Cth	107869	GO:0003824	catalytic activity		0.573238	0.0203829	0.514492		-0.331254	0.185754	0.693928		-0.847864	0.00120847	0.0284116		0.0566285	0.830743	0.905669
ENSMUSG00000061762.12	Tac1	21333	GO:0001878	response to yeast		1.05638	0.0203233	0.514492		-0.49145	0.286068	0.801275		-0.988564	0.0398945	0.209573		0.559267	0.25004	0.460364
ENSMUSG00000079055.10	Slc8a3	110893	GO:0002244	hematopoietic progenitor cell differentiation		3.84487	0.0203765	0.514492		3.3991	0.0462902	0.375467		0.840166	0.575728	NA		1.28593	0.40799	NA
ENSMUSG00000107430.1	NA	NA	NA	NA		3.16096	0.0203528	0.514492		2.99203	0.0288252	0.294373		-1.38618	0.245556	NA		-1.21725	0.310727	NA
ENSMUSG00000112290.1	NA	NA	NA	NA		-2.22463	0.0202683	0.514492		1.83287	0.0343922	0.324636		3.27963	0.000955701	0.0243229		-0.777877	0.389756	0.591592
ENSMUSG00000114605.1	NA	NA	NA	NA		-3.07025	0.0204463	0.51545		0.0232867	0.982298	0.999007		2.72604	0.0470832	NA		-0.367492	0.740595	NA
ENSMUSG00000043613.8	Mmp3	17392	GO:0004175	endopeptidase activity		-1.43513	0.02048	0.515658		1.1381	0.0501593	0.389726		2.40969	0.00017231	0.00725816		-0.16354	0.786808	0.878389
ENSMUSG00000028989.3	Angptl7	654812	GO:0001525	angiogenesis		1.69713	0.0205422	0.516073		1.35181	0.068397	0.456663		-0.860388	0.228713	0.504045		-0.515071	0.476891	NA
ENSMUSG00000050447.15	Lypd6	320343	GO:0005575	cellular_component		-0.557812	0.0205473	0.516073		-0.163017	0.497591	0.908998		0.435413	0.0878134	0.312037		0.0406184	0.873246	0.930873
ENSMUSG00000000296.8	Tpd52l1	21987	GO:0000086	G2/M transition of mitotic cell cycle		0.556155	0.0206694	0.518499		0.239469	0.319934	0.827519		-0.783738	0.00209885	0.0392929		-0.467051	0.0672307	0.230027
ENSMUSG00000076940.3	Iglv2	110612	GO:0002250	adaptive immune response		0.0907136	0.919477	1		4.16425	9.65e-07	9.22e-05		1.79182	0.0473721	0.227209		-2.28172	0.00773608	0.088879
ENSMUSG00000056306.5	Sertm1	329641	GO:0003674	molecular_function		2.38356	0.02085	0.521357		1.14421	0.287347	0.801991		-1.90918	0.0614642	NA		-0.669827	0.529463	NA
ENSMUSG00000099761.1	NA	NA	NA	NA		4.19029	0.0208604	0.521357		2.80988	0.132884	0.606907		-0.975274	0.572595	NA		0.405137	0.820677	NA
ENSMUSG00000007107.6	Atp1a4	27222	GO:0000166	nucleotide binding		-1.93712	0.0209594	0.523186		0.952873	0.201616	0.716668		1.09765	0.219184	0.493684		-1.79234	0.0263096	0.144663
ENSMUSG00000013584.5	Aldh1a2	19378	GO:0001523	retinoid metabolic process		1.11299	0.0210283	0.523617		-0.818413	0.0946845	0.530528		-0.839423	0.0995341	0.33203		1.09198	0.0345413	0.165239
ENSMUSG00000040666.19	Sh3bgr	50795	GO:0003674	molecular_function		0.683934	0.0210099	0.523617		-0.34037	0.255686	0.778856		-1.27873	5.21e-05	0.00299841		-0.254421	0.425039	0.623386
ENSMUSG00000071265.10	1700086L19Rik	74284	GO:0003674	molecular_function		0.938414	0.0210637	0.523855		-0.258071	0.55484	0.928247		-0.946953	0.0242041	0.158262		0.249533	0.57878	0.741063
ENSMUSG00000076752.2	Trgc2	107574	GO:0009897	external side of plasma membrane		2.64172	0.0109426	0.378313		4.15277	3.56e-05	0.00199634		0.847524	0.225671	0.50098		-0.663533	0.306087	NA
ENSMUSG00000030142.10	Clec4e	56619	GO:0002221	pattern recognition receptor signaling pathway		-2.72478	0.0277454	0.610039		4.11608	1.89e-06	0.000164991		4.8184	8.21e-05	0.00417437		-2.02246	0.0164315	0.118133
ENSMUSG00000028378.6	Ptgr1	67103	GO:0005737	cytoplasm		-0.889024	0.0213483	0.52899		-0.428845	0.266859	0.787584		0.162787	0.691097	0.860428		-0.297391	0.467876	0.658457
ENSMUSG00000059994.10	Fcrl1	229499	GO:0004888	transmembrane signaling receptor activity		-0.935746	0.374568	1		4.08292	2.9e-06	0.000235507		2.29953	0.0280947	0.172192		-2.71914	0.00166436	0.0562298
ENSMUSG00000018604.18	Tbx3	21386	GO:0000122	negative regulation of transcription by RNA polymerase II		0.95425	0.0215554	0.532821		0.709978	0.0885909	0.515287		-0.36571	0.399434	0.671441		-0.121437	0.780428	0.874142
ENSMUSG00000026787.3	Gad2	14417	GO:0003824	catalytic activity		4.09698	0.0216144	0.533528		2.80304	0.11804	0.581761		-1.71266	0.326268	NA		-0.418721	0.811386	NA
ENSMUSG00000074813.14	Morrbid	100043424	GO:0003674	molecular_function		-1.125	0.0216605	0.533528		0.10858	0.824081	0.982681		0.471785	0.36396	0.639302		-0.761798	0.141596	0.341451
ENSMUSG00000099474.1	1700097N02Rik	67522	NA	NA		2.07542	0.0216629	0.533528		2.04197	0.0240943	0.266154		-0.635576	0.459188	0.714968		-0.602127	0.483931	NA
ENSMUSG00000040133.2	Gpr176	381413	GO:0004930	G protein-coupled receptor activity		2.68184	0.021781	0.535678		2.22121	0.0605976	0.429046		-1.66783	0.12292	NA		-1.2072	0.27118	NA
ENSMUSG00000046324.12	Ermp1	226090	GO:0001541	ovarian follicle development		-0.446932	0.021803	0.535678		-0.323061	0.0972794	0.537324		0.536182	0.00944352	0.0951989		0.412311	0.0459247	0.190792
ENSMUSG00000023068.16	Nus1	52014	GO:0001525	angiogenesis		-0.285927	0.0219459	0.538045		0.251035	0.0438092	0.365627		0.889753	1.52e-11	6.73e-09		0.35279	0.00736355	0.087298
ENSMUSG00000052889.11	Prkcb	18751	GO:0000166	nucleotide binding		0.826239	0.0219524	0.538045		1.10474	0.00213004	0.0512168		-0.163918	0.660775	0.843147		-0.442418	0.235099	0.444408
ENSMUSG00000029570.5	Lfng	16848	GO:0000139	Golgi membrane		0.646864	0.02207	0.5397		0.795216	0.00478694	0.0924661		-0.632868	0.0334714	0.189936		-0.78122	0.00852319	0.0916381
ENSMUSG00000030889.14	Vwa3a	233813	GO:0003674	molecular_function		-1.29945	0.0221263	0.5397		-0.375545	0.471505	0.900121		0.941137	0.114006	0.355503		0.0172293	0.975077	NA
ENSMUSG00000041765.6	Ubac2	68889	GO:0005515	protein binding		0.393395	0.0221153	0.5397		-0.17035	0.323579	0.830742		-0.117374	0.517836	0.758273		0.446372	0.0142505	0.110336
ENSMUSG00000062937.7	Mtap	66902	GO:0003824	catalytic activity		-0.45269	0.0221141	0.5397		-0.42691	0.0309207	0.306612		0.105121	0.616286	0.816463		0.0793413	0.705262	0.826485
ENSMUSG00000075304.2	Sp5	64406	GO:0000122	negative regulation of transcription by RNA polymerase II		1.19849	0.0221651	0.539999		0.801896	0.129706	0.602591		-0.0945739	0.8597	0.947692		0.302023	0.576118	0.739678
ENSMUSG00000026360.9	Rgs2	19735	GO:0001965	G-protein alpha-subunit binding		0.517453	0.022274	0.542		0.406823	0.0725172	0.469681		-0.886097	0.0002245	0.00880437		-0.775467	0.00124991	0.0522008
ENSMUSG00000028139.5	Riiad1	66353	GO:0005575	cellular_component		1.63853	0.022488	0.546456		1.73573	0.0160806	0.209486		-2.37418	0.00344297	0.0527816		-2.47138	0.00240759	NA
ENSMUSG00000111090.1	NA	NA	NA	NA		-2.27518	0.022511	0.546456		-0.95995	0.249815	0.772014		1.03303	0.340776	NA		-0.282204	0.763201	NA
ENSMUSG00000000244.17	Tspan32	27027	GO:0003674	molecular_function		0.0800599	0.909425	1		2.8939	2.55e-05	0.00147357		0.443555	0.547429	0.779343		-2.37029	0.00102226	0.049204
ENSMUSG00000039809.10	Gabbr2	242425	GO:0004888	transmembrane signaling receptor activity		6.08532	0.0225647	0.546605		1.87938	0.494029	0.908004		-0.121223	0.963687	0.986562		4.08472	0.136396	0.334663
ENSMUSG00000030760.14	Acer3	66190	GO:0005509	calcium ion binding		-0.721977	0.022643	0.547695		0.00264887	0.993323	0.999483		0.27685	0.409857	0.679623		-0.447776	0.182311	0.39114
ENSMUSG00000056133.5	Unc93a2	667055	GO:0003674	molecular_function		2.49037	0.0227213	0.548936		1.56714	0.156345	0.653859		-1.00933	0.359341	0.634971		-0.0860881	0.938372	NA
ENSMUSG00000005803.14	Sqor	59010	GO:0005739	mitochondrion		-0.529304	0.0227737	0.549019		-0.161408	0.487346	0.905586		0.565118	0.0218688	0.150509		0.197221	0.423576	0.622113
ENSMUSG00000019843.14	Fyn	14360	GO:0000166	nucleotide binding		0.991672	0.0228108	0.549019		-0.158164	0.716473	0.968844		-0.271338	0.554604	0.78349		0.878499	0.055695	0.209306
ENSMUSG00000067017.5	NA	NA	NA	NA		-0.621147	0.0227836	0.549019		0.0078384	0.977071	0.998245		0.251272	0.385132	0.658857		-0.377713	0.191623	0.400397
ENSMUSG00000079180.4	Mptx2	100504232	GO:0001849	complement component C1q complex binding		2.70478	0.022833	0.549019		2.87455	0.0155475	0.205904		-1.3913	0.266959	0.544407		-1.56107	0.212881	0.421955
ENSMUSG00000060803.6	Gstp1	14870	GO:0000302	response to reactive oxygen species		-0.388138	0.0229528	0.551248		0.0457915	0.788434	0.977314		0.438429	0.0154232	0.123856		0.00449974	0.980164	0.990232
ENSMUSG00000032118.16	Fez1	235180	GO:0005080	protein kinase C binding		0.844923	0.0230431	0.552763		0.39184	0.297015	0.809945		-0.458416	0.234889	0.510423		-0.00533269	0.989083	0.994369
ENSMUSG00000038738.15	Shank1	243961	GO:0005737	cytoplasm		2.58623	0.0231154	0.553842		0.955042	0.404578	0.874173		0.0419414	0.970686	0.989735		1.67313	0.14521	0.3459
ENSMUSG00000021139.17	Gm20498	105940408	NA	NA		0.422743	0.0231973	0.553843		0.268571	0.150211	0.642664		-0.602705	0.00226632	0.0415608		-0.448533	0.023383	0.136424
ENSMUSG00000026342.10	Slc35f5	74150	GO:0003674	molecular_function		-0.482471	0.0231764	0.553843		-0.367104	0.0840484	0.504508		0.0520688	0.817297	0.925704		-0.0632984	0.778821	0.872884
ENSMUSG00000097651.2	4930461G14Rik	74879	GO:0003674	molecular_function		1.16651	0.0231498	0.553843		-0.234348	0.660282	0.956173		-1.44181	0.00819322	0.0883247		-0.0409559	0.942084	0.971131
ENSMUSG00000106361.1	NA	NA	NA	NA		-1.05944	0.0232803	0.555171		-0.356962	0.438654	0.885197		-0.412219	0.413945	0.68335		-1.1147	0.0254857	0.142395
ENSMUSG00000045975.8	C2cd2	207781	GO:0003674	molecular_function		0.703724	0.0233096	0.555217		0.229031	0.461522	0.89575		0.434172	0.181047	0.449218		0.908865	0.00521658	0.0776276
ENSMUSG00000117679.1	Apbb3	225372	GO:0001540	amyloid-beta binding		0.446544	0.0233668	0.555928		0.298412	0.132434	0.606385		-0.513278	0.0134206	0.115304		-0.365146	0.0805101	0.251799
ENSMUSG00000026602.9	Nphs2	170484	GO:0005515	protein binding		-1.19707	0.0234318	0.55682		-0.639316	0.209189	0.724782		0.776579	0.163284	0.42654		0.218829	0.684727	0.81285
ENSMUSG00000015405.15	Ace2	70008	GO:0001618	virus receptor activity		1.01212	0.0234668	0.557001		0.37512	0.401309	0.872539		-1.07924	0.0226873	0.15355		-0.442244	0.350679	0.557478
ENSMUSG00000020570.15	Sypl	19027	GO:0008021	synaptic vesicle		-0.374668	0.0235844	0.559137		-0.475954	0.00403627	0.081758		0.181875	0.300006	0.580644		0.283161	0.106669	0.29365
ENSMUSG00000056148.8	Rdh9	103142	GO:0004745	retinol dehydrogenase activity		2.77358	0.0236807	0.560766		2.11974	0.085184	0.507801		-0.943379	0.452671	0.710905		-0.289539	0.818464	0.898403
ENSMUSG00000097662.1	Gm2093	328489	NA	NA		-0.698687	0.0237227	0.561106		-0.263887	0.384995	0.864007		-0.0619655	0.851668	0.942689		-0.496765	0.128216	0.324681
ENSMUSG00000049723.14	Mmp12	17381	GO:0000122	negative regulation of transcription by RNA polymerase II		-1.99133	0.023793	0.561891		2.50555	0.00404263	0.0818072		3.99147	1.8e-05	0.0012702		-0.505399	0.583549	0.744474
ENSMUSG00000086147.2	NA	NA	NA	NA		-3.8318	0.0238113	0.561891		-3.22059	0.0574811	0.417468		1.16364	0.543771	NA		0.552431	0.773174	NA
ENSMUSG00000003271.17	Sult2b1	54200	GO:0000103	sulfate assimilation		0.722752	0.0238499	0.562149		-0.305913	0.341629	0.845635		-0.587801	0.0825264	0.303442		0.440864	0.195114	0.403615
ENSMUSG00000089989.10	NA	NA	NA	NA		-0.968443	0.0239235	0.56323		0.276441	0.499999	0.909145		0.976919	0.0294914	0.176706		-0.267965	0.533818	0.71166
ENSMUSG00000031591.14	Asah1	11886	GO:0003714	transcription corepressor activity		-0.445446	0.0239911	0.563513		-0.303306	0.124221	0.592052		0.142935	0.494598	0.741124		0.000795378	0.996967	0.998409
ENSMUSG00000064337.1	NA	NA	NA	NA		-0.5737	0.0239844	0.563513		-0.234721	0.355688	0.851268		-0.147947	0.583129	0.800302		-0.486927	0.0708619	0.236219
ENSMUSG00000020590.16	Snx13	217463	GO:0005768	endosome		-0.258892	0.0240959	0.564829		-0.261022	0.0231051	0.259407		0.2316	0.0565767	0.248787		0.23373	0.0545755	0.207651
ENSMUSG00000031333.7	Abcb7	11306	GO:0000166	nucleotide binding		-0.250157	0.0241028	0.564829		-0.254686	0.0217113	0.250829		0.1578	0.178224	0.445733		0.162329	0.166244	0.372263
ENSMUSG00000005802.12	Slc30a4	22785	GO:0005385	zinc ion transmembrane transporter activity		-0.493937	0.0244661	0.566896		-0.41979	0.0558495	0.412103		0.199451	0.391623	0.664683		0.125304	0.590404	0.749366
ENSMUSG00000022265.7	Ank	11732	GO:0005315	inorganic phosphate transmembrane transporter activity		0.878524	0.02434	0.566896		0.611435	0.117356	0.580871		-0.325616	0.43003	0.696043		-0.0585265	0.887281	0.939192
ENSMUSG00000025907.14	Rb1cc1	12421	GO:0000045	autophagosome assembly		0.336799	0.0243674	0.566896		0.104737	0.48448	0.904458		-0.282181	0.0743989	0.287634		-0.0501187	0.751632	0.85669
ENSMUSG00000025934.15	Gsta3	14859	GO:0001657	ureteric bud development		-0.583221	0.0244032	0.566896		-0.368541	0.154912	0.650692		-0.0266839	0.922665	0.970449		-0.241364	0.37985	0.583321
ENSMUSG00000026246.12	Alppl2	11650	GO:0003824	catalytic activity		3.00668	0.0244226	0.566896		1.22876	0.383895	0.862913		-2.71604	0.0417698	NA		-0.938125	0.505638	NA
ENSMUSG00000031934.14	Panx1	55991	GO:0002020	protease binding		-0.373342	0.0242608	0.566896		-0.16899	0.307461	0.819752		0.18244	0.296919	0.577679		-0.0219117	0.900238	0.947973
ENSMUSG00000045394.9	Epcam	17075	GO:0001657	ureteric bud development		0.376988	0.0243283	0.566896		0.240058	0.151626	0.645534		0.0428088	0.809393	0.920247		0.179739	0.311223	0.520828
ENSMUSG00000048856.9	Slc25a47	104910	GO:0005739	mitochondrion		1.53972	0.0242712	0.566896		1.52689	0.0254767	0.275442		-0.809729	0.260804	0.538458		-0.796895	0.268424	0.478985
ENSMUSG00000053519.17	Kcnip1	70357	GO:0005244	voltage-gated ion channel activity		1.14276	0.0243889	0.566896		-1.20784	0.0273948	0.286124		-1.66027	0.00282331	0.0472638		0.69033	0.244049	0.453705
ENSMUSG00000113569.1	LOC115488024	115488024	NA	NA		-1.13524	0.0244703	0.566896		-1.01479	0.0439015	0.365957		0.112349	0.83544	0.934784		-0.0080975	0.988034	0.994099
ENSMUSG00000035165.14	Kcne3	57442	GO:0005244	voltage-gated ion channel activity		1.3115	0.0245185	0.567291		1.70651	0.00342835	0.073069		-0.464644	0.452348	0.710765		-0.859651	0.164384	0.369641
ENSMUSG00000052565.7	H1f3	14957	GO:0000122	negative regulation of transcription by RNA polymerase II		-0.83768	0.0245433	0.567291		-0.335008	0.364584	0.854745		0.235641	0.551635	0.782342		-0.267031	0.496793	0.682285
ENSMUSG00000092746.2	NA	NA	NA	NA		2.24817	0.0245824	0.567549		2.47801	0.0126549	0.181358		-0.0247487	0.975125	NA		-0.254588	0.745946	NA
ENSMUSG00000102037.1	Bcl2a1a	12044	GO:0001782	B cell homeostasis		-0.931059	0.0753215	0.887031		2.7273	1.99e-08	3.43e-06		1.94161	0.000304104	0.010829		-1.71674	0.00061205	0.0406483
ENSMUSG00000029248.14	Thegl	71868	GO:0003674	molecular_function		2.35822	0.0248935	0.573427		1.2053	0.266921	0.787584		-0.744482	0.456586	0.712563		0.408438	0.693411	NA
ENSMUSG00000051910.13	Sox6	20679	GO:0000122	negative regulation of transcription by RNA polymerase II		1.21743	0.0249477	0.574022		0.85983	0.115784	0.578367		-1.78291	0.00178678	0.0363932		-1.42531	0.0130821	0.10776
ENSMUSG00000001175.15	Calm1	12313	GO:0000086	G2/M transition of mitotic cell cycle		-0.458827	0.0251776	0.574197		-0.29824	0.145619	0.63408		-0.118519	0.58562	0.801776		-0.279106	0.199166	0.408103
ENSMUSG00000005583.16	Mef2c	17260	GO:0000122	negative regulation of transcription by RNA polymerase II		1.33927	0.0250321	0.574197		0.371596	0.535997	0.922783		-0.728036	0.247185	0.523939		0.239635	0.704463	0.825957
ENSMUSG00000021947.11	Cryl1	68631	GO:0003857	3-hydroxyacyl-CoA dehydrogenase activity		0.546424	0.0251015	0.574197		-0.231085	0.344392	0.846683		-0.786771	0.00235669	0.042629		-0.00926089	0.97149	0.98599
ENSMUSG00000032456.13	Nmnat3	74080	GO:0000166	nucleotide binding		0.665335	0.0250411	0.574197		0.275636	0.355595	0.851197		-0.535505	0.0869256	0.311152		-0.145805	0.642612	0.785809
ENSMUSG00000035407.8	Kank4	242553	GO:0003674	molecular_function		-1.95659	0.0251611	0.574197		0.213494	0.790206	0.977872		1.20183	0.195119	0.465446		-0.968255	0.260597	NA
ENSMUSG00000042460.5	C1galt1	94192	GO:0001525	angiogenesis		-0.449962	0.0250418	0.574197		-0.275826	0.169537	0.672078		0.176481	0.407296	0.677288		0.00234482	0.991215	0.995407
ENSMUSG00000055748.12	Gsdmc4	74548	GO:0001786	phosphatidylserine binding		-0.776254	0.0251196	0.574197		-0.0377148	0.913337	0.992347		0.826629	0.0245298	0.159532		0.0880897	0.810582	0.893112
ENSMUSG00000097990.1	Gm19557	100503104	NA	NA		-0.892878	0.0251816	0.574197		0.00603273	0.987763	0.999282		0.227723	0.591394	0.804364		-0.671188	0.109189	0.297531
ENSMUSG00000113679.1	Gm10432	100038713	GO:0003674	molecular_function		1.77052	0.0252872	0.575959		1.40815	0.0777136	0.484932		-2.46152	0.00535045	0.0677538		-2.09915	0.0183248	NA
ENSMUSG00000022664.11	Slc35a5	74102	GO:0000139	Golgi membrane		-0.365342	0.0254514	0.579048		0.00658739	0.967767	0.996659		0.219172	0.205008	0.476502		-0.152758	0.375772	0.57893
ENSMUSG00000028343.10	Erp44	76299	GO:0003756	protein disulfide isomerase activity		-0.390717	0.0254813	0.579079		-0.0466526	0.789599	0.977717		0.135479	0.465081	0.718427		-0.208585	0.260586	0.471221
ENSMUSG00000019804.12	Snx3	54198	GO:0005515	protein binding		-0.270292	0.0255393	0.579748		-0.360522	0.0029058	0.0645757		0.0483236	0.706495	0.869477		0.138554	0.280433	0.490073
ENSMUSG00000074171.2	NA	NA	NA	NA		-0.626665	0.0257565	0.584026		-0.709237	0.0122082	0.177524		-0.28949	0.340996	0.618285		-0.206917	0.498702	0.683705
ENSMUSG00000024353.5	Mzb1	69816	GO:0002642	positive regulation of immunoglobulin biosynthetic process		1.07961	0.0940931	0.947608		4.07777	1.69e-10	4.68e-08		1.39259	0.0374189	0.201752		-1.60557	0.0154379	0.11466
ENSMUSG00000040537.17	Adam22	11496	GO:0004222	metalloendopeptidase activity		1.05181	0.0261504	0.591634		0.706399	0.137075	0.616147		-0.0757807	0.877002	0.954691		0.269635	0.583463	0.744474
ENSMUSG00000021775.11	Nr1d2	353187	GO:0000122	negative regulation of transcription by RNA polymerase II		0.836276	0.0262137	0.592406		0.501448	0.182644	0.689949		-0.555258	0.163808	0.427296		-0.220431	0.58051	0.742313
ENSMUSG00000025044.16	Msr1	20288	GO:0001540	amyloid-beta binding		-1.1888	0.0262846	0.593326		1.24988	0.0151977	0.203382		2.17551	0.000101215	0.00490884		-0.263167	0.626236	0.775078
ENSMUSG00000086914.1	NA	NA	NA	NA		1.2442	0.0263129	0.593326		0.3213	0.578713	0.934288		-1.17062	0.044626	0.220861		-0.247725	0.680107	0.810049
ENSMUSG00000027195.10	Hsd17b12	56348	GO:0001968	fibronectin binding		-0.450124	0.026365	0.593841		-0.221034	0.275375	0.794636		0.612822	0.00434522	0.0606455		0.383732	0.0740724	0.24194
ENSMUSG00000079410.4	Gm2897	100040671	NA	NA		-3.13698	0.0264361	0.594784		0.49039	0.687089	0.962669		0.919377	0.552503	0.782496		-2.70799	0.0482934	NA
ENSMUSG00000029131.14	Dnajb6	23950	GO:0001671	ATPase activator activity		-0.308741	0.0265056	0.595687		-0.0437852	0.752837	0.973845		0.284791	0.0533645	0.241472		0.0198349	0.892889	0.942504
ENSMUSG00000010601.14	Apol7a	75761	GO:0005575	cellular_component		-1.03349	0.0265499	0.596021		0.531782	0.253003	0.775017		1.61954	0.00103988	0.0257803		0.0542737	0.912366	0.954052
ENSMUSG00000114945.1	NA	NA	NA	NA		3.42449	0.0267523	0.599901		2.58613	0.102277	0.548982		-2.94797	0.0732749	NA		-2.1096	0.209358	NA
ENSMUSG00000031072.14	LTO1	72284	GO:0000723	telomere maintenance		-0.511373	0.0268429	0.601269		-0.456919	0.0479622	0.381818		0.716979	0.00335056	0.0520224		0.662525	0.00672099	0.0847575
ENSMUSG00000026207.16	Speg	11790	GO:0000166	nucleotide binding		0.495441	0.0270954	0.604397		-0.388769	0.0897107	0.517178		-1.66416	7.94e-12	3.76e-09		-0.779953	0.00165143	0.0561351
ENSMUSG00000031925.17	Maml2	270118	GO:0003713	transcription coactivator activity		0.729022	0.0270696	0.604397		0.54391	0.0983501	0.539501		-0.573499	0.0991346	0.331305		-0.388386	0.263129	0.473736
ENSMUSG00000069670.8	Nkain2	432450	GO:0002028	regulation of sodium ion transport		1.79323	0.0270186	0.604397		0.474628	0.574658	0.933134		0.055815	0.941534	0.97992		1.37441	0.0850015	NA
ENSMUSG00000029254.16	Stap1	56792	GO:0001784	phosphotyrosine residue binding		0.940289	0.128774	1		2.67955	8.15e-06	0.000575224		-0.3187	0.620628	0.819491		-2.05796	0.00101494	0.049204
ENSMUSG00000037686.6	Aspg	104816	GO:0003847	1-alkyl-2-acetylglycerophosphocholine esterase activity		1.38944	0.0271317	0.604403		0.95638	0.131028	0.604594		-0.661168	0.312597	0.592852		-0.228111	0.729274	0.842742
ENSMUSG00000001865.2	Cpa3	12873	GO:0002002	regulation of angiotensin levels in blood		-0.777603	0.0273939	0.607229		-0.247514	0.478188	0.901301		0.125153	0.738592	0.885558		-0.404936	0.275992	0.485968
ENSMUSG00000076586.2	Igkv8-21	620400	GO:0002377	immunoglobulin production		0.776711	0.315874	1		4.07284	1.02e-07	1.41e-05		1.61359	0.0451215	0.221315		-1.68254	0.034666	0.165437
ENSMUSG00000029130.12	Rnf32	56874	GO:0003674	molecular_function		0.935572	0.0273387	0.607229		0.735924	0.0838612	0.504112		-1.07798	0.0157518	0.125324		-0.87833	0.0499717	0.199192
ENSMUSG00000031155.16	Pim2	18715	GO:0000082	G1/S transition of mitotic cell cycle		0.460297	0.027291	0.607229		0.469638	0.0235035	0.2615		0.227005	0.268344	0.546074		0.217664	0.285663	0.495655
ENSMUSG00000066324.2	Bpnt2	242291	GO:0001501	skeletal system development		-0.393253	0.0274384	0.607229		-0.27547	0.122351	0.58901		0.278605	0.140563	0.393754		0.160822	0.394882	0.595565
ENSMUSG00000078498.5	Zfp988	115489950	GO:0000978	RNA polymerase II cis-regulatory region sequence-specific DNA binding		-1.17503	0.0274619	0.607229		-1.02171	0.0535876	0.403451		0.608126	0.282294	0.56098		0.454807	0.418555	0.617624
ENSMUSG00000104368.1	NA	NA	NA	NA		1.95037	0.027468	0.607229		1.82882	0.0390016	0.345382		-1.30463	0.154572	0.413336		-1.18308	0.197378	0.406042
ENSMUSG00000004085.14	Map3k20	65964	GO:0000077	DNA damage checkpoint		0.465463	0.02764	0.60904		0.278907	0.189024	0.698163		-0.232827	0.2965	0.577233		-0.0462703	0.836325	0.908368
ENSMUSG00000030313.15	Dennd5b	320560	GO:0005085	guanyl-nucleotide exchange factor activity		0.792161	0.0276267	0.60904		0.683504	0.0569824	0.415837		-1.2401	0.000961528	0.0244159		-1.13144	0.0025559	0.0633676
ENSMUSG00000116846.1	NA	NA	NA	NA		3.60955	0.0275932	0.60904		2.35974	0.158679	0.657867		-2.76962	0.0876359	NA		-1.5198	0.359209	NA
ENSMUSG00000037492.16	Zmat4	320158	GO:0003676	nucleic acid binding		3.32645	0.0276921	0.609528		-0.0398201	0.980924	0.998904		-3.57177	0.026025	NA		-0.205501	0.906566	NA
ENSMUSG00000076612.8	Ighg2c	404711	GO:0002455	humoral immune response mediated by circulating immunoglobulin		-1.37759	0.216769	1		4.06607	1.33e-05	0.00084557		4.23386	0.000115725	0.00541351		-1.2098	0.185208	0.394013
ENSMUSG00000006546.3	Cryba2	12958	GO:0002088	lens development in camera-type eye		1.33742	0.0277812	0.610149		0.98984	0.108874	0.563309		-0.739582	0.227248	0.502458		-0.392003	0.528542	0.708177
ENSMUSG00000055546.6	Timd4	276891	GO:0001786	phosphatidylserine binding		-0.158542	0.822341	1		2.64586	6.67e-05	0.00334567		0.125911	0.864393	0.949593		-2.6785	0.000120366	0.0215131
ENSMUSG00000022957.20	Itsn1	16443	GO:0005085	guanyl-nucleotide exchange factor activity		-0.715012	0.0279187	0.611861		-0.416837	0.200413	0.714339		0.977982	0.00442215	0.0611341		0.679807	0.0480644	0.195445
ENSMUSG00000019880.10	Rspo3	72780	GO:0001525	angiogenesis		0.488331	0.027959	0.612081		0.148378	0.508905	0.912496		-1.02243	1.68e-05	0.00120884		-0.682483	0.00443773	0.0740941
ENSMUSG00000018326.9	Ywhab	54401	GO:0005515	protein binding		-0.347219	0.0280377	0.613144		-0.204175	0.196399	0.710004		0.333602	0.0465424	0.225231		0.190557	0.255514	0.465849
ENSMUSG00000026764.15	Kif5c	16574	GO:0003777	microtubule motor activity		-0.928735	0.0281645	0.614612		0.238601	0.565941	0.930158		1.0793	0.0157066	0.125137		-0.088041	0.841311	0.91144
ENSMUSG00000053916.4	Nanp	67311	GO:0005575	cellular_component		-0.378978	0.0281654	0.614612		-0.255908	0.138093	0.618258		-0.0461036	0.80125	0.916852		-0.169173	0.355423	0.561262
ENSMUSG00000032735.15	Ablim3	319713	GO:0001725	stress fiber		0.722847	0.0282071	0.614773		0.329895	0.321171	0.828614		-0.156758	0.646119	0.834215		0.236195	0.492858	0.679124
ENSMUSG00000096433.2	Zfp994	240038	GO:0000978	RNA polymerase II cis-regulatory region sequence-specific DNA binding		-0.504614	0.0282334	0.614773		-0.461582	0.0447446	0.369708		-0.280238	0.251911	0.528734		-0.32327	0.186262	0.394619
ENSMUSG00000000093.6	Tbx2	21385	GO:0000122	negative regulation of transcription by RNA polymerase II		-0.825299	0.0283237	0.615977		0.27134	0.462185	0.895887		0.403588	0.311738	0.592325		-0.693051	0.0771087	0.247148
ENSMUSG00000038155.11	Gstp2	14869	GO:0004364	glutathione transferase activity		-0.453836	0.0283494	0.615977		-0.543733	0.0087215	0.142485		-0.136845	0.533895	0.769406		-0.0469482	0.831221	0.906004
ENSMUSG00000057176.4	Ccdc189	233899	GO:0003674	molecular_function		0.721834	0.0283916	0.616233		0.238109	0.477675	0.90119		-0.637393	0.0610556	0.259223		-0.153669	0.657054	0.794967
ENSMUSG00000037157.8	Il22ra1	230828	GO:0004896	cytokine receptor activity		3.32471	8.64e-06	0.00438126		4.06346	4.6e-08	7.15e-06		1.84677	0.00670281	0.0774911		1.10801	0.101609	0.285682
ENSMUSG00000095335.2	Igkv3-5	667940	GO:0002377	immunoglobulin production		0.697351	0.454631	1		4.05677	3.57e-07	4.04e-05		3.24965	4.4e-06	0.000421578		-0.109767	0.831521	0.906152
ENSMUSG00000025330.6	Padi4	18602	GO:0002376	immune system process		1.50693	0.0285637	0.617865		1.22005	0.0853943	0.508326		-0.975772	0.151695	0.409068		-0.688898	0.326335	NA
ENSMUSG00000043635.12	Adamts3	330119	GO:0004175	endopeptidase activity		-2.20195	0.0286158	0.617865		-1.03142	0.238621	0.758705		2.78683	0.00658687	NA		1.6163	0.0718023	NA
ENSMUSG00000100150.2	Gm19585	100503190	NA	NA		0.582388	0.510554	1		4.05407	1.09e-06	0.000102605		1.73962	0.0424294	0.216029		-1.73206	0.0308122	0.156701
ENSMUSG00000046861.9	Hectd3	76608	GO:0004842	ubiquitin-protein transferase activity		0.384595	0.0286617	0.61813		-0.259978	0.140183	0.622661		-0.108245	0.560466	0.786708		0.536328	0.00400923	0.0721228
ENSMUSG00000019943.10	Atp2b1	67972	GO:0000166	nucleotide binding		0.834086	0.0287388	0.618478		0.616306	0.10612	0.557452		0.367901	0.36237	0.638154		0.585681	0.147075	0.348147
ENSMUSG00000116940.1	NA	NA	NA	NA		-0.67111	0.0287344	0.618478		-0.551101	0.0724024	0.469653		-0.118013	0.717155	0.874961		-0.238022	0.464866	0.656672
ENSMUSG00000103632.1	NA	NA	NA	NA		2.32702	0.0288265	0.619708		1.37692	0.215346	0.731406		-1.75216	0.0834027	NA		-0.802058	0.44973	NA
ENSMUSG00000026295.12	Spp2	75396	GO:0003674	molecular_function		3.36747	0.0288845	0.620298		3.20134	0.0383324	0.342279		-0.951175	0.505304	0.748208		-0.785054	0.583707	NA
ENSMUSG00000006262.15	Mob1b	68473	GO:0005634	nucleus		-0.516411	0.029053	0.621286		-0.113257	0.631926	0.949668		0.337859	0.177937	0.445504		-0.0652947	0.794483	0.882886
ENSMUSG00000024030.7	Abcg1	11307	GO:0000166	nucleotide binding		0.58781	0.0289935	0.621286		0.57834	0.0318957	0.312132		-0.262977	0.352229	0.628692		-0.253507	0.370381	0.57387
ENSMUSG00000076532.3	Igkv4-91	434033	GO:0002377	immunoglobulin production		1.79399	0.0289772	0.621286		1.7814	0.0302065	0.302793		-1.27454	0.137038	0.389091		-1.26195	0.141146	0.340957
ENSMUSG00000091474.2	NA	NA	NA	NA		-0.429229	0.0290339	0.621286		-0.159908	0.41294	0.878093		0.0930145	0.653795	0.838416		-0.176307	0.392424	0.593929
ENSMUSG00000018909.15	Arrb1	109689	GO:0000187	activation of MAPK activity		1.03279	0.0290947	0.621525		0.860064	0.0693441	0.459418		0.245142	0.624614	0.821439		0.417864	0.404481	0.604503
ENSMUSG00000026418.16	Tnni1	21952	GO:0003009	skeletal muscle contraction		1.61154	0.0292682	0.624573		0.895022	0.227627	0.745703		-1.98022	0.0116954	0.106946		-1.2637	0.108706	0.297084
ENSMUSG00000087107.8	AI662270	100043636	NA	NA		-0.104405	0.839495	1		2.63704	2.14e-07	2.69e-05		0.860263	0.112694	0.353336		-1.88119	0.000444747	0.0372367
ENSMUSG00000020090.7	Npffr1	237362	GO:0004930	G protein-coupled receptor activity		-2.83493	0.0293579	0.625224		1.07592	0.273385	0.792744		2.3121	0.09008	NA		-1.59875	0.133009	NA
ENSMUSG00000026189.13	Pecr	111175	GO:0005102	signaling receptor binding		0.454534	0.0293914	0.625224		-0.0872964	0.67793	0.960962		-0.317751	0.148838	0.40533		0.224079	0.31183	0.521557
ENSMUSG00000039813.14	Tbc1d2	381605	GO:0005096	GTPase activator activity		-0.390893	0.0294528	0.625224		0.046751	0.793396	0.978157		0.522024	0.00571789	0.0705414		0.0843802	0.65343	0.792565
ENSMUSG00000043943.14	Naalad2	72560	GO:0003824	catalytic activity		-1.42827	0.0294445	0.625224		-0.272116	0.672449	0.960005		0.338195	0.630629	0.825767		-0.817957	0.237114	0.447315
ENSMUSG00000086083.1	NA	NA	NA	NA		2.13964	0.0294977	0.625524		1.97442	0.0463282	0.375467		-1.22752	0.177244	NA		-1.06231	0.247415	NA
ENSMUSG00000081443.2	NA	NA	NA	NA		-1.51043	0.0295524	0.626029		0.978211	0.152252	0.646822		1.72751	0.0185454	0.137183		-0.761133	0.292761	0.502819
ENSMUSG00000000159.16	Igsf5	72058	GO:0005515	protein binding		-0.848413	0.0296655	0.626602		-0.334524	0.391197	0.866408		-0.304906	0.461308	0.71639		-0.818796	0.0478813	0.19518
ENSMUSG00000087578.1	NA	NA	NA	NA		-1.00356	0.0297338	0.626602		-0.465942	0.310525	0.820616		0.337557	0.494583	0.741124		-0.200061	0.684343	0.812685
ENSMUSG00000091648.2	C2cd4d	271944	GO:0008150	biological_process		2.08798	0.0297153	0.626602		0.444777	0.661689	0.956698		-0.759458	0.41288	0.682396		0.883749	0.369759	NA
ENSMUSG00000030167.15	Klrc1	16641	GO:0009897	external side of plasma membrane		1.46701	0.231599	1		4.04643	0.000335556	0.0123888		2.25237	0.0327336	0.187544		-0.327048	0.727641	NA
ENSMUSG00000102748.1	Pcdhgb2	93700	GO:0005515	protein binding		2.80913	0.0296802	0.626602		2.12449	0.10694	0.559116		1.0028	0.37415	0.648852		1.68745	0.145027	NA
ENSMUSG00000030050.4	Gkn1	66283	GO:0005576	extracellular region		-0.762276	0.0298173	0.627314		-0.686957	0.0502482	0.389896		-0.517868	0.164065	0.427591		-0.593188	0.110955	0.300571
ENSMUSG00000031565.18	Fgfr1	14182	GO:0000122	negative regulation of transcription by RNA polymerase II		1.1542	0.0298603	0.627314		0.380954	0.475759	0.900775		0.0444009	0.936852	0.978246		0.817652	0.146453	0.34751
ENSMUSG00000042532.14	Golga7b	71146	GO:0002178	palmitoyltransferase complex		1.41348	0.0298446	0.627314		0.410752	0.54444	0.926594		-0.227235	0.722676	0.877287		0.775493	0.24545	0.455333
ENSMUSG00000089773.7	Skint1	639781	GO:0001817	regulation of cytokine production		3.36423	0.0298962	0.627418		3.90333	0.0109951	0.166317		-0.469954	0.737169	NA		-1.00905	0.466114	NA
ENSMUSG00000061751.16	Kalrn	545156	GO:0000166	nucleotide binding		-0.558801	0.0299277	0.627431		-0.0102125	0.968308	0.996659		1.34619	7.68e-07	9.06e-05		0.797597	0.00336351	0.0681502
ENSMUSG00000027845.15	Dclre1b	140917	GO:0000723	telomere maintenance		-0.684142	0.0301001	0.630394		-0.346584	0.271419	0.790554		0.5256	0.115581	0.357624		0.188041	0.573105	0.737885
ENSMUSG00000028788.14	Ptp4a2	19244	GO:0004721	phosphoprotein phosphatase activity		-0.612913	0.0302901	0.631214		0.0252546	0.928872	0.994282		0.256656	0.392386	0.664819		-0.381511	0.203573	0.412356
ENSMUSG00000066108.7	Muc5b	74180	GO:0003674	molecular_function		0.273323	0.637707	1		4.04269	2.41e-13	1.23e-10		2.83723	8.64e-07	0.000100737		-0.932131	0.0889602	0.265438
ENSMUSG00000043705.7	Capn13	381122	GO:0004198	calcium-dependent cysteine-type endopeptidase activity		-0.67884	0.030229	0.631214		0.282932	0.365278	0.854745		1.71473	2.31e-07	3.28e-05		0.752954	0.0228331	0.135029
ENSMUSG00000022586.11	Ly6i	57248	GO:0005886	plasma membrane		-0.00166262	0.999111	1		4.03992	0.000895033	0.0261201		4.281	0.000682022	NA		0.239413	0.794185	NA
ENSMUSG00000055612.15	Cdca7	66953	GO:0003674	molecular_function		0.426651	0.0302624	0.631214		0.408615	0.0381529	0.341555		0.303079	0.14045	0.393679		0.321115	0.118625	0.312046
ENSMUSG00000007030.8	Vwa7	27762	GO:0005576	extracellular region		-0.419667	0.0304328	0.632791		0.458516	0.0133299	0.187918		0.517794	0.0097979	0.097215		-0.360389	0.0607077	0.2187
ENSMUSG00000027377.2	Mall	228576	GO:0000139	Golgi membrane		0.903802	0.0304068	0.632791		0.704255	0.0918567	0.523749		0.667735	0.129328	0.377567		0.867282	0.0489701	0.197042
ENSMUSG00000024993.15	Dennd10	67894	GO:0005085	guanyl-nucleotide exchange factor activity		-0.358247	0.0305189	0.63393		-0.377707	0.0226258	0.256611		-0.125499	0.474883	0.726782		-0.106038	0.546181	0.720183
ENSMUSG00000032268.13	Tmprss5	80893	GO:0004252	serine-type endopeptidase activity		1.07125	0.0306895	0.636823		-0.539724	0.313542	0.822659		-0.549173	0.290726	0.570079		1.0618	0.0570182	0.211975
ENSMUSG00000028496.17	Mllt3	70122	GO:0003677	DNA binding		-0.886452	0.0307777	0.638		-0.165467	0.686791	0.962524		0.245073	0.573445	0.794514		-0.475912	0.274237	0.484274
ENSMUSG00000009575.14	Cbx5	12419	GO:0000118	histone deacetylase complex		-0.280193	0.0310256	0.64011		0.0167107	0.897505	0.990414		0.134245	0.327573	0.606825		-0.162659	0.234924	0.444244
ENSMUSG00000099974.1	Bcl2a1d	12047	GO:0005741	mitochondrial outer membrane		0.74755	0.199869	1		2.59648	3.75e-06	0.00028912		-0.462005	0.440377	0.703929		-2.31094	6.32e-05	0.0157043
ENSMUSG00000041406.14	BC055324	381306	GO:0003674	molecular_function		-0.631521	0.0310967	0.64011		-0.0787538	0.786278	0.976795		0.44595	0.148374	0.404671		-0.106817	0.727195	0.841685
ENSMUSG00000051703.14	Tmem198	319998	GO:0003674	molecular_function		1.67133	0.0310241	0.64011		0.0300119	0.970744	0.996888		0.00807816	0.991595	0.996909		1.6494	0.0418905	NA
ENSMUSG00000063362.13	Alg11	207958	GO:0004377	GDP-Man:Man3GlcNAc2-PP-Dol alpha-1,2-mannosyltransferase activity		-0.44247	0.0310729	0.64011		-0.231131	0.259676	0.781567		0.140213	0.519206	0.759424		-0.0711268	0.743517	0.851601
ENSMUSG00000090722.8	NA	NA	NA	NA		-0.857016	0.0310883	0.64011		-0.185281	0.634982	0.950731		0.931967	0.0236226	0.15681		0.260233	0.520332	0.701199
ENSMUSG00000100706.6	NA	NA	NA	NA		-1.63085	0.0309505	0.64011		-1.78591	0.0184791	0.228092		0.101065	0.902179	0.96486		0.256126	0.756023	0.859256
ENSMUSG00000087694.8	A530058N18Rik	320846	GO:0003674	molecular_function		2.41894	0.0312255	0.641604		-0.227	0.860838	0.985328		-1.68838	0.105754	NA		0.957559	0.435106	NA
ENSMUSG00000113805.1	NA	NA	NA	NA		-0.919879	0.0312361	0.641604		-0.149655	0.714613	0.968844		0.311777	0.494562	0.741124		-0.458447	0.297273	0.507318
ENSMUSG00000076576.2	Igkv6-32	434039	GO:0002377	immunoglobulin production		3.08912	0.000134452	0.0239348		4.02571	4.39e-07	4.91e-05		0.178753	0.771545	0.90116		-0.757839	0.206307	0.415069
ENSMUSG00000094006.2	Igkv4-59	667683	GO:0002377	immunoglobulin production		2.80166	0.000439463	0.052627		4.01853	4.36e-07	4.91e-05		-0.725082	0.381432	0.655793		-1.94195	0.0188423	0.124046
ENSMUSG00000054200.7	Ffar4	107221	GO:0004930	G protein-coupled receptor activity		-0.778156	0.0314296	0.642976		-0.0467233	0.897011	0.990414		0.856819	0.0253585	0.163229		0.125386	0.743094	0.851314
ENSMUSG00000089829.2	NA	NA	NA	NA		3.53651	0.0313999	0.642976		2.05892	0.219312	0.734757		-3.29916	0.0583553	NA		-1.82157	0.304436	NA
ENSMUSG00000006010.14	Odr4	226499	GO:0003674	molecular_function		-0.395772	0.0315638	0.643128		-0.475687	0.00988942	0.154809		0.266472	0.171454	0.437765		0.346387	0.0758956	0.244816
ENSMUSG00000024614.7	Tmx3	67988	GO:0003756	protein disulfide isomerase activity		-0.379694	0.0315585	0.643128		0.0548601	0.755569	0.974007		0.115152	0.537857	0.772364		-0.319402	0.0868859	0.262346
ENSMUSG00000049608.8	Gpr55	227326	GO:0004930	G protein-coupled receptor activity		1.01727	0.238926	1		3.92668	1.09e-06	0.000102605		2.38766	0.00191189	0.0374028		-0.521747	0.458138	0.651073
ENSMUSG00000097767.8	Miat	330166	GO:0005515	protein binding		4.10805	0.0315093	0.643128		3.56221	0.0612881	0.431733		-2.12413	0.256473	NA		-1.57829	0.397406	NA
ENSMUSG00000042198.12	Chchd7	66433	GO:0003674	molecular_function		0.435558	0.0316266	0.643761		-0.308075	0.129908	0.602869		-0.911897	2.25e-05	0.00149565		-0.168264	0.435686	0.63141
ENSMUSG00000100593.1	1700119H24Rik	76649	NA	NA		3.43914	0.0316884	0.644374		2.82444	0.0806652	0.495283		-2.07721	0.173182	NA		-1.46251	0.342864	NA
ENSMUSG00000044164.2	Rnf182	328234	GO:0004842	ubiquitin-protein transferase activity		2.76863	0.0317446	0.64487		-0.848915	0.561549	0.929363		-2.2418	0.0846861	0.307213		1.37574	0.350011	NA
ENSMUSG00000049327.17	Kmt5a	67956	GO:0000122	negative regulation of transcription by RNA polymerase II		-0.528918	0.0318145	0.645643		-0.244289	0.321399	0.828899		0.394398	0.131213	0.380204		0.109769	0.674404	0.806573
ENSMUSG00000099696.6	2900052N01Rik	73040	NA	NA		-1.04255	0.452641	1		3.91772	0.000479226	0.0159748		3.29294	0.012835	0.113157		-1.66733	0.109096	NA
ENSMUSG00000028780.13	Sema3c	20348	GO:0001755	neural crest cell migration		-0.579911	0.0319317	0.646729		-0.408923	0.130325	0.603742		0.0950883	0.740159	0.88598		-0.0759	0.791214	0.880742
ENSMUSG00000023243.9	Kcnk5	16529	GO:0005249	voltage-gated potassium channel activity		-0.473478	0.0320186	0.647841		-0.207521	0.346355	0.846696		0.903242	0.000107262	0.00509621		0.637284	0.006182	0.0823927
ENSMUSG00000033256.14	Shf	435684	GO:0001784	phosphotyrosine residue binding		0.515437	0.0320966	0.648772		0.271355	0.263525	0.784855		-0.121793	0.62529	0.821901		0.12229	0.626801	0.775373
ENSMUSG00000015337.5	Endog	13804	GO:0000014	single-stranded DNA endodeoxyribonuclease activity		0.415172	0.0322148	0.649022		0.0713289	0.713309	0.968844		-0.745253	0.000289795	0.0104218		-0.40141	0.0512327	0.201304
ENSMUSG00000055435.6	Maf	17132	GO:0000122	negative regulation of transcription by RNA polymerase II		0.505788	0.0322197	0.649022		0.704669	0.00282043	0.0634231		-0.565736	0.0235261	0.156688		-0.764618	0.00218713	0.0602418
ENSMUSG00000071158.9	Klrh1	232415	GO:0001872	(1->3)-beta-D-glucan binding		4.13569	0.0322368	0.649022		3.7542	0.0522842	0.39865		-2.83986	0.148283	NA		-2.45837	0.211492	NA
ENSMUSG00000075707.5	Dio3	107585	GO:0004800	thyroxine 5'-deiodinase activity		-1.92145	0.0321657	0.649022		-2.31189	0.014352	0.196742		0.159928	0.870664	0.953032		0.550369	0.591562	NA
ENSMUSG00000006642.3	Tcf23	69852	GO:0000122	negative regulation of transcription by RNA polymerase II		-0.647989	0.032424	0.652143		-0.665885	0.0279383	0.290154		0.637641	0.0471306	0.226528		0.655537	0.0412727	0.180318
ENSMUSG00000097746.2	Gm6225	633947	GO:0003674	molecular_function		-2.51952	0.0324778	0.652579		-1.68344	0.129874	0.602848		-0.997813	0.488858	NA		-1.8339	0.186315	NA
ENSMUSG00000066176.3	NA	NA	NA	NA		-0.903939	0.032553	0.653443		-0.107646	0.796076	0.978651		0.334355	0.456593	0.712563		-0.461938	0.297226	0.507318
ENSMUSG00000020362.13	Cnot6	104625	GO:0000175	3'-5'-exoribonuclease activity		-0.260866	0.0326148	0.653654		-0.0590355	0.628217	0.948919		0.384098	0.00294452	0.0484024		0.182268	0.157728	0.362866
ENSMUSG00000103926.1	NA	NA	NA	NA		-3.30722	0.0326279	0.653654		-2.61486	0.0790286	0.489345		-0.0374979	0.983847	NA		-0.729861	0.685627	NA
ENSMUSG00000021431.15	Snrnp48	67797	GO:0003674	molecular_function		-0.387051	0.0327316	0.654438		-0.182874	0.311865	0.821736		0.108283	0.5724	0.794015		-0.0958946	0.616372	0.768304
ENSMUSG00000018623.9	Mmp7	17393	GO:0002779	antibacterial peptide secretion		3.81492	0.000163161	0.0273652		3.9077	0.000112491	0.00501585		-1.0373	0.329985	0.608168		-1.13008	0.288553	0.49831
ENSMUSG00000104116.1	NA	NA	NA	NA		-1.79871	0.0327789	0.654738		-0.276125	0.715899	0.968844		0.746681	0.410941	0.680489		-0.775904	0.350389	NA
ENSMUSG00000010307.7	Tmem86a	67893	GO:0016020	membrane		0.601202	0.032928	0.655999		-0.170347	0.547193	0.927374		-0.524356	0.078862	0.295948		0.247193	0.409078	0.608583
ENSMUSG00000031799.10	Tpm4	326618	GO:0001725	stress fiber		-0.677061	0.0328946	0.655999		-0.330245	0.298046	0.811377		0.281438	0.403109	0.674022		-0.0653781	0.845995	0.914194
ENSMUSG00000102005.6	NA	NA	NA	NA		5.8106	0.0329389	0.655999		5.01437	0.0659747	0.447343		-4.09023	0.14491	0.399838		-3.294	0.240881	0.451247
ENSMUSG00000014245.8	Pigl	327942	GO:0000225	N-acetylglucosaminylphosphatidylinositol deacetylase activity		-0.568854	0.0331902	0.656213		0.0149123	0.954714	0.995976		0.626987	0.0250282	0.16191		0.0432206	0.875335	0.932031
ENSMUSG00000021876.15	Rnase4	58809	GO:0003676	nucleic acid binding		-0.934931	0.03337	0.656213		0.263911	0.548093	0.927605		0.52225	0.262497	0.540222		-0.676592	0.146572	0.347523
ENSMUSG00000028327.14	Stra6l	74152	GO:0005515	protein binding		1.67588	0.0332126	0.656213		1.51137	0.0525737	0.399477		-0.533885	0.496311	0.742284		-0.369374	0.634716	NA
ENSMUSG00000040136.10	Abcc8	20927	GO:0001678	cellular glucose homeostasis		-1.49759	0.0332986	0.656213		-0.142841	0.835677	0.983291		2.31684	0.00154346	0.0331708		0.96209	0.179846	0.388596
ENSMUSG00000040447.15	Spns2	216892	GO:0001782	B cell homeostasis		0.470737	0.0330707	0.656213		0.425793	0.0539769	0.404302		0.059464	0.798829	0.915614		0.104408	0.654628	0.793142
ENSMUSG00000041660.8	Bbox1	170442	GO:0005506	iron ion binding		0.933642	0.0333345	0.656213		0.515044	0.243724	0.765201		-1.21393	0.00847077	0.0900721		-0.795331	0.0865377	0.262009
ENSMUSG00000050860.6	Phospho1	237928	GO:0001958	endochondral ossification		1.77384	0.0329896	0.656213		-0.683361	0.416812	0.879194		-0.50436	0.565273	0.789612		1.95285	0.0275687	0.148098
ENSMUSG00000057143.15	Trim12c	319236	GO:0000209	protein polyubiquitination		-0.42082	0.0330468	0.656213		0.408146	0.0375499	0.3386		0.981817	2.39e-06	0.00024825		0.152851	0.460281	0.652914
ENSMUSG00000073102.7	Drc1	381738	GO:0003352	regulation of cilium movement		-0.74568	0.0333045	0.656213		-0.125378	0.716832	0.968844		0.578066	0.116703	0.35981		-0.0422364	0.907639	0.951727
ENSMUSG00000074607.11	Tox2	269389	GO:0000978	RNA polymerase II cis-regulatory region sequence-specific DNA binding		3.70157	0.0331698	0.656213		2.68646	0.125694	0.593531		0.98509	0.542911	0.776284		2.0002	0.221716	NA
ENSMUSG00000100446.1	NA	NA	NA	NA		3.47328	0.0333277	0.656213		1.78889	0.279095	0.795377		-4.39002	0.0145328	0.11967		-2.70563	0.13608	NA
ENSMUSG00000107689.1	NA	NA	NA	NA		1.32365	0.0331707	0.656213		-0.186117	0.769758	0.975238		-2.32835	0.000553683	0.0167558		-0.818584	0.233836	0.443397
ENSMUSG00000111137.1	Gm2553	100040009	NA	NA		-2.7536	0.0333695	0.656213		-1.69873	0.141495	0.625551		0.399045	0.788066	NA		-0.655826	0.630921	NA
ENSMUSG00000001642.18	Akr1b3	11677	GO:0001523	retinoid metabolic process		-0.433914	0.0334225	0.656491		-0.344888	0.0908887	0.521083		0.274233	0.204927	0.476436		0.185207	0.391897	0.593378
ENSMUSG00000029865.4	Sval1	71578	GO:0002682	regulation of immune system process		2.34798	0.0335356	0.656491		1.57274	0.161264	0.660986		-3.01313	0.0130298	0.113564		-2.23789	0.0688538	NA
ENSMUSG00000060212.13	Pcnx2	270109	GO:0003674	molecular_function		-2.28693	0.0335308	0.656491		-0.74306	0.416546	0.879155		2.15346	0.0506396	NA		0.609596	0.518867	NA
ENSMUSG00000061186.15	Sfmbt2	353282	GO:0003682	chromatin binding		4.24765	0.0335459	0.656491		2.96514	0.143816	0.629796		2.02233	0.287306	0.566433		3.30484	0.0871924	NA
ENSMUSG00000113198.1	NA	NA	NA	NA		-2.54346	0.03351	0.656491		-0.543388	0.573638	0.932649		0.483799	0.724992	NA		-1.51627	0.198802	NA
ENSMUSG00000105606.1	Igkv2-109	628268	GO:0002377	immunoglobulin production		1.85968	0.130454	1		3.90437	0.00134253	0.0363059		0.588325	0.638015	0.828823		-1.45636	0.239652	0.449828
ENSMUSG00000020766.4	Galk1	14635	GO:0000166	nucleotide binding		0.409128	0.0340351	0.664782		0.141005	0.465323	0.897798		-0.502413	0.0140808	0.11805		-0.23429	0.252482	0.462513
ENSMUSG00000027620.16	Rbm39	170791	GO:0003676	nucleic acid binding		0.183409	0.0341394	0.6649		0.171241	0.0480141	0.381818		0.159438	0.0814712	0.300789		0.171605	0.0608436	0.218802
ENSMUSG00000095630.2	Igkv6-23	637227	GO:0002377	immunoglobulin production		1.31697	0.0474598	0.757789		3.90433	1.8e-09	4.07e-07		1.01127	0.127361	0.374651		-1.57609	0.015001	0.113001
ENSMUSG00000031710.4	Ucp1	22227	GO:0002024	diet induced thermogenesis		-3.83789	0.0341337	0.6649		-0.119962	0.940985	0.995976		4.19127	0.0257089	NA		0.473348	0.780097	NA
ENSMUSG00000026548.4	Slamf9	98365	GO:0003674	molecular_function		-0.863278	0.0343693	0.667012		0.812988	0.0442231	0.367755		0.677878	0.11672	0.35981		-0.998388	0.0197785	0.126397
ENSMUSG00000032261.16	Sh3bgrl2	212531	GO:0005515	protein binding		-0.548189	0.0344482	0.667012		-0.0644391	0.803648	0.980166		0.924704	0.000766295	0.0211277		0.440954	0.10856	0.297084
ENSMUSG00000024338.15	Psmb8	16913	GO:0000502	proteasome complex		1.36392	0.000323194	0.0440195		3.88689	1.01e-24	4.21e-21		2.6504	3.53e-11	1.4e-08		0.127433	0.749798	0.855632
ENSMUSG00000038594.9	Cep85l	100038725	GO:0003674	molecular_function		1.31851	0.0343911	0.667012		0.622878	0.319075	0.827269		-1.68637	0.0107091	0.102152		-0.990742	0.134832	0.333045
ENSMUSG00000057234.9	Mettl15	76894	GO:0005575	cellular_component		-0.385237	0.034476	0.667012		-0.466851	0.0105435	0.162089		0.186704	0.330956	0.608723		0.268317	0.163095	0.367988
ENSMUSG00000076434.9	Wfdc3	71856	GO:0004867	serine-type endopeptidase inhibitor activity		-1.454	0.0344508	0.667012		-0.757275	0.255715	0.778856		-0.311202	0.684517	0.856431		-1.00793	0.177174	NA
ENSMUSG00000114797.1	Nupl1	71844	GO:0005515	protein binding		-0.498411	0.034478	0.667012		-0.194006	0.410403	0.876674		0.226373	0.365192	0.640229		-0.0780314	0.754903	0.858863
ENSMUSG00000035133.9	Arhgap5	11855	GO:0002053	positive regulation of mesenchymal cell proliferation		-0.30347	0.0347526	0.670922		-0.199178	0.165846	0.666697		0.0832974	0.584642	0.80123		-0.0209936	0.890427	0.940921
ENSMUSG00000052291.8	NA	NA	NA	NA		0.772803	0.0347249	0.670922		-0.701854	0.0596474	0.425647		-1.0665	0.00519764	0.0666067		0.408155	0.292871	0.502848
ENSMUSG00000074513.9	Arfip1	99889	GO:0000139	Golgi membrane		-0.429055	0.0347792	0.670922		-0.347185	0.0875676	0.513265		0.442607	0.0399595	0.209672		0.360737	0.0940486	0.273826
ENSMUSG00000001942.8	Siae	22619	GO:0001681	sialate O-acetylesterase activity		-0.469312	0.0353869	0.672053		-0.529241	0.0178182	0.223797		0.0930737	0.693497	0.861069		0.153002	0.517566	0.699202
ENSMUSG00000024101.15	Washc1	68767	GO:0000145	exocyst		0.258382	0.0351983	0.672053		-0.156258	0.205794	0.72096		-0.0543792	0.673569	0.850999		0.360261	0.00553595	0.0797498
ENSMUSG00000027708.14	Dcun1d1	114893	GO:0000151	ubiquitin ligase complex		-0.271042	0.0351478	0.672053		-0.267224	0.0377178	0.339265		-0.0382283	0.779366	0.905917		-0.0420466	0.757893	0.859985
ENSMUSG00000028222.2	Calb1	12307	GO:0005499	vitamin D binding		-1.82944	0.034971	0.672053		-1.01262	0.241566	0.763412		0.792659	0.396467	0.6687		-0.0241659	0.979317	NA
ENSMUSG00000028249.15	Sdcbp	53378	GO:0002091	negative regulation of receptor internalization		-0.349119	0.0351915	0.672053		-0.254455	0.12476	0.592082		0.284557	0.105478	0.342503		0.189893	0.279995	0.489555
ENSMUSG00000040264.10	Gbp2b	14468	GO:0000166	nucleotide binding		1.64768	0.0053235	0.25183		3.88183	3.03e-11	9.86e-09		1.32948	0.0263342	0.166529		-0.904674	0.126169	0.322731
ENSMUSG00000029629.17	Phf14	75725	GO:0000122	negative regulation of transcription by RNA polymerase II		0.317205	0.0349815	0.672053		-0.0104249	0.944895	0.995976		-0.12625	0.426815	0.693584		0.201381	0.206008	0.414695
ENSMUSG00000033854.10	Kcnk10	72258	GO:0005267	potassium channel activity		-0.491356	0.0349481	0.672053		-0.212168	0.362	0.854513		0.501649	0.0418738	0.214706		0.222461	0.366449	0.571131
ENSMUSG00000034432.11	Cops8	108679	GO:0000338	protein deneddylation		0.372616	0.0355073	0.672053		0.214679	0.225832	0.742656		-0.0806242	0.666278	0.846195		0.0773127	0.679246	0.809292
ENSMUSG00000034663.13	Bmp2k	140780	GO:0000166	nucleotide binding		0.458321	0.0354556	0.672053		0.0777694	0.722306	0.97013		-0.401665	0.0796566	0.297519		-0.0211143	0.926868	0.962719
ENSMUSG00000035539.14	Ccdc180	381522	GO:0003674	molecular_function		-0.689287	0.0355333	0.672053		-0.234375	0.467745	0.898689		0.307616	0.375246	0.649853		-0.147296	0.666776	0.8013
ENSMUSG00000045205.16	Dpy19l4	381510	GO:0000030	mannosyltransferase activity		-0.364816	0.0349303	0.672053		-0.437311	0.0115124	0.170743		0.0928497	0.612098	0.813968		0.165345	0.366787	0.571413
ENSMUSG00000047632.11	Fgfbp3	72514	GO:0005576	extracellular region		0.744997	0.0355004	0.672053		-0.0892662	0.807311	0.980559		-0.375544	0.304655	0.585098		0.45872	0.223903	0.433968
ENSMUSG00000053040.13	Aph1c	68318	GO:0001656	metanephros development		0.594312	0.0353634	0.672053		0.0858195	0.761517	0.974321		-0.890683	0.0028398	0.0473814		-0.382191	0.200782	0.409768
ENSMUSG00000086555.2	Gm13446	100042194	GO:0003674	molecular_function		0.915366	0.0352493	0.672053		0.151266	0.735085	0.972012		-2.06405	2.06e-05	0.00141651		-1.29995	0.00873103	0.0922028
ENSMUSG00000102112.1	1810041H14Rik	78312	NA	NA		1.31964	0.0353484	0.672053		-1.02054	0.112772	0.572603		-2.10198	0.00170508	0.0353387		0.238202	0.728185	0.84211
ENSMUSG00000104425.5	NA	NA	NA	NA		4.17327	0.0351776	0.672053		3.52765	0.0764339	0.481092		-3.88185	0.0673112	NA		-3.23622	0.128814	NA
ENSMUSG00000105617.4	NA	NA	NA	NA		-1.52655	0.0351913	0.672053		-1.29111	0.0706379	0.464297		0.206112	0.796258	0.914337		-0.0293278	0.970336	NA
ENSMUSG00000112129.1	Pbld1	68371	GO:0003824	catalytic activity		0.975545	0.0355089	0.672053		-0.651467	0.166034	0.666697		-1.29307	0.00870486	0.0913235		0.333938	0.503261	0.687446
ENSMUSG00000113636.1	Gm8616	667411	NA	NA		0.80835	0.0352017	0.672053		0.126919	0.747604	0.973845		-1.05528	0.00920076	0.0940597		-0.373847	0.367916	0.571933
ENSMUSG00000116780.1	Gm3417	100041586	GO:0003674	molecular_function		-3.84197	0.0354536	0.672053		-2.07831	0.241267	0.763136		4.27137	0.0242563	NA		2.50772	0.173992	NA
ENSMUSG00000024165.9	Jpt2	52009	GO:0005634	nucleus		-0.385896	0.0356296	0.67302		-0.113191	0.537214	0.922976		0.392853	0.0434829	0.218613		0.120148	0.536481	0.713551
ENSMUSG00000024697.4	Gna14	14675	GO:0000166	nucleotide binding		-0.420928	0.0357171	0.67302		-0.431488	0.0316632	0.310854		-0.068462	0.747641	0.889275		-0.0579023	0.785887	0.877773
ENSMUSG00000016283.13	H2-M2	14990	GO:0001916	positive regulation of T cell mediated cytotoxicity		1.41005	0.114154	0.989174		3.87892	2.87e-06	0.000234467		2.25728	0.0015045	0.0327673		-0.21159	0.736752	0.847335
ENSMUSG00000118181.1	NA	NA	NA	NA		0.637887	0.035652	0.67302		0.514848	0.0913092	0.522327		0.381616	0.217897	0.492311		0.504655	0.104625	0.290476
ENSMUSG00000020891.11	Alox8	11688	GO:0005506	iron ion binding		1.59611	0.035964	0.675165		1.01688	0.180305	0.68663		-0.594243	0.435539	0.700442		-0.0150125	0.984241	0.99179
ENSMUSG00000072115.11	Ang	11727	GO:0001525	angiogenesis		-0.651546	0.0359586	0.675165		0.0716515	0.81708	0.981321		0.824402	0.0121952	0.109104		0.101204	0.757729	0.859985
ENSMUSG00000073599.10	Ecscr	68545	GO:0001525	angiogenesis		0.63574	0.0358999	0.675165		0.615907	0.0421523	0.358814		-0.849067	0.00820829	0.0883825		-0.829234	0.00985249	0.0969042
ENSMUSG00000097320.8	NA	NA	NA	NA		0.670611	0.0359331	0.675165		-0.479753	0.162	0.661441		-0.602626	0.0656473	0.269414		0.547738	0.117845	0.310974
ENSMUSG00000017499.15	Cdc6	23834	GO:0000166	nucleotide binding		-0.581432	0.0360097	0.675398		-0.121261	0.660163	0.956116		0.493398	0.0915493	0.318459		0.0332275	0.909091	0.952348
ENSMUSG00000020340.16	Cyfip2	76884	GO:0000902	cell morphogenesis		0.674582	0.0361238	0.676914		0.538912	0.0941615	0.530102		-0.336639	0.317523	0.597121		-0.200969	0.550744	0.722759
ENSMUSG00000097440.2	NA	NA	NA	NA		1.0143	0.0362914	0.679426		0.780942	0.112522	0.572453		-0.117942	0.803645	0.917781		0.115412	0.810822	0.893199
ENSMUSG00000003279.17	Dlgap1	224997	GO:0005515	protein binding		-0.679168	0.0364375	0.681532		0.19027	0.55545	0.928247		1.09728	0.00135858	0.0309026		0.227842	0.503661	0.68774
ENSMUSG00000032528.5	Vipr1	22354	GO:0004888	transmembrane signaling receptor activity		1.56973	0.0364969	0.682016		0.277288	0.71298	0.968844		-1.162	0.139177	0.391738		0.130444	0.868654	0.92781
ENSMUSG00000023057.5	Fabp2	14079	GO:0005324	long-chain fatty acid transporter activity		1.36924	0.0365378	0.68204		0.237953	0.716345	0.968844		-2.75829	7.17e-05	0.00383604		-1.627	0.0191793	0.124913
ENSMUSG00000024331.11	Dsc2	13506	GO:0005509	calcium ion binding		-0.46145	0.0369086	0.68204		-0.108717	0.622903	0.94841		0.572102	0.0146928	0.120519		0.219369	0.349417	0.556748
ENSMUSG00000025609.15	Mkln1	27418	GO:0000151	ubiquitin ligase complex		-0.225379	0.0366708	0.68204		-0.260069	0.016074	0.209486		-0.0525317	0.645438	0.83375		-0.0178412	0.875996	0.932369
ENSMUSG00000025860.15	Xiap	11798	GO:0002020	protease binding		-0.336674	0.0369351	0.68204		-0.0531374	0.741689	0.973526		0.252525	0.139678	0.392377		-0.0310118	0.855947	0.920044
ENSMUSG00000027656.7	Ccn5	22403	GO:0001558	regulation of cell growth		1.02217	0.0368242	0.68204		0.60473	0.225184	0.742146		-1.71981	0.00131077	0.0300866		-1.30237	0.0165426	0.118369
ENSMUSG00000038122.9	Tbc1d32	544696	GO:0001822	kidney development		-0.440756	0.0367061	0.68204		-0.326068	0.121809	0.588224		0.537222	0.0155352	0.12448		0.422534	0.0567691	0.211392
ENSMUSG00000041193.15	Pla2g5	18784	GO:0004623	phospholipase A2 activity		1.14746	0.0369203	0.68204		0.756778	0.170979	0.673793		-0.657543	0.254784	0.532052		-0.26686	0.645513	0.787791
ENSMUSG00000041225.16	Arhgap12	75415	GO:0001891	phagocytic cup		-0.283138	0.036777	0.68204		-0.127609	0.34627	0.846696		0.267466	0.0624249	0.262829		0.111936	0.435212	0.631222
ENSMUSG00000051359.15	Ncald	52589	GO:0003073	regulation of systemic arterial blood pressure		0.525422	0.0365897	0.68204		0.163623	0.516261	0.915759		-0.769947	0.00390431	0.0569176		-0.408148	0.127026	0.323693
ENSMUSG00000061311.6	Rag1	19373	GO:0002250	adaptive immune response		1.80284	0.0368736	0.68204		1.56066	0.0729819	0.470933		-1.12949	0.185305	0.454081		-0.887311	0.301883	NA
ENSMUSG00000068893.5	Sprr2a2	100303744	GO:0003674	molecular_function		-0.519585	0.0369102	0.68204		0.579077	0.0200274	0.239535		1.07096	5.01e-05	0.00290052		-0.0276996	0.916459	0.95654
ENSMUSG00000100801.1	Gm15459	727711	NA	NA		-0.606478	0.036631	0.68204		-0.0987338	0.733674	0.971836		0.686198	0.0257865	0.164295		0.178454	0.562043	0.72991
ENSMUSG00000107277.1	NA	NA	NA	NA		-0.894314	0.0369203	0.68204		-0.831615	0.0521972	0.398445		0.374781	0.41015	0.679824		0.312082	0.492586	0.679032
ENSMUSG00000093955.2	NA	NA	NA	NA		1.9883	0.100103	0.957115		3.87835	0.000898142	0.0261201		1.93182	0.0616428	0.260621		0.0417739	0.966177	NA
ENSMUSG00000087303.3	Lipo2	101055671	GO:0043231	intracellular membrane-bounded organelle		-0.672552	0.0370059	0.682105		-0.386168	0.230163	0.748303		-0.236959	0.489805	0.737696		-0.523343	0.126527	0.323309
ENSMUSG00000038879.8	Nipal2	223473	GO:0003674	molecular_function		-0.583498	0.037095	0.683127		-0.543727	0.0520638	0.397698		0.855185	0.00395563	0.0572905		0.815414	0.00600257	0.0817148
ENSMUSG00000026000.16	Lancl1	14768	GO:0003824	catalytic activity		0.319206	0.0372496	0.685352		0.100615	0.512595	0.91381		-0.246867	0.126365	0.372879		-0.0282761	0.861348	0.923519
ENSMUSG00000024033.10	Rsph1	22092	GO:0000794	condensed nuclear chromosome		0.659747	0.0373004	0.685666		-0.186205	0.57645	0.933424		-0.388425	0.231809	0.506999		0.457527	0.17969	0.388402
ENSMUSG00000024209.9	Acsbg3	78625	GO:0004467	long-chain fatty acid-CoA ligase activity		1.55112	0.0374893	0.688514		0.391184	0.617059	0.946729		-4.60407	0.000122809	0.00564332		-3.44413	0.00482665	NA
ENSMUSG00000071001.4	Hrct1	100039781	GO:0003674	molecular_function		-0.590228	0.0375305	0.688648		-0.64955	0.0223661	0.255194		0.278534	0.353777	0.630366		0.337856	0.261595	0.471935
ENSMUSG00000051705.13	Senp8	71599	GO:0005634	nucleus		-0.464806	0.0376037	0.689368		-0.271356	0.223875	0.740362		-0.153573	0.517281	0.757962		-0.347022	0.142684	0.342582
ENSMUSG00000037685.15	Atp8a1	11980	GO:0000166	nucleotide binding		-0.541787	0.0376461	0.689522		0.227813	0.380248	0.86031		0.76981	0.00509669	0.0657807		0.000209616	0.999389	0.999576
ENSMUSG00000043991.5	Pura	19290	GO:0000900	translation repressor activity, mRNA regulatory element binding		-0.264794	0.0376966	0.689824		0.0748785	0.556057	0.928347		0.491875	0.000260472	0.0097728		0.152202	0.257728	0.468089
ENSMUSG00000031142.17	Cacna1f	54652	GO:0001750	photoreceptor outer segment		3.0385	0.0378076	0.691233		1.97626	0.184135	0.692121		-1.41067	0.290737	NA		-0.348436	0.798172	NA
ENSMUSG00000030468.12	Siglecg	243958	GO:0002244	hematopoietic progenitor cell differentiation		2.85002	0.0378425	0.691247		3.77457	0.00327101	0.0704366		-0.283845	0.807198	NA		-1.20839	0.25273	NA
ENSMUSG00000092570.7	Plut	70147	GO:0003674	molecular_function		1.11137	0.0380547	0.694223		1.23525	0.0211349	0.247718		-0.53097	0.349373	0.625803		-0.65485	0.248427	0.458664
ENSMUSG00000111474.1	Gm32926	102635639	NA	NA		1.72373	0.0380738	0.694223		1.45136	0.084501	0.506204		-1.60171	0.0567654	0.249098		-1.32934	0.118194	NA
ENSMUSG00000028743.7	Akr7a5	110198	GO:0004032	alditol:NADP+ 1-oxidoreductase activity		0.335114	0.038167	0.694784		-0.171647	0.290633	0.805417		-0.324311	0.0578724	0.251668		0.182451	0.288033	0.498043
ENSMUSG00000041809.5	Efhc1	71877	GO:0000281	mitotic cytokinesis		-1.40652	0.0382073	0.694784		-1.67792	0.0151183	0.202971		0.5437	0.441686	0.704939		0.8151	0.25644	NA
ENSMUSG00000091412.1	NA	NA	NA	NA		-1.28381	0.0381931	0.694784		0.360524	0.55832	0.928982		0.808659	0.218243	0.492786		-0.835672	0.201017	0.409908
ENSMUSG00000020782.18	Llgl2	217325	GO:0001890	placenta development		0.431691	0.0383001	0.695226		0.254255	0.222717	0.739235		-0.0292451	0.894551	0.962007		0.148191	0.502058	0.68651
ENSMUSG00000020911.14	Krt19	16669	GO:0005198	structural molecule activity		-0.407693	0.0382899	0.695226		-0.391631	0.0465781	0.376232		0.571992	0.0061347	0.0737827		0.55593	0.00773238	0.088879
ENSMUSG00000027832.5	Ptx3	19288	GO:0001550	ovarian cumulus expansion		1.88581	0.0384722	0.697725		-1.91238	0.0755994	0.478775		-0.412149	0.65662	0.840651		3.38604	0.00189017	0.0585794
ENSMUSG00000014782.16	Plekhg4	102075	GO:0003674	molecular_function		1.1613	0.0386024	0.699325		0.231971	0.696457	0.964827		-0.994743	0.0852842	0.308313		-0.0654151	0.914649	NA
ENSMUSG00000024247.14	Pkdcc	106522	GO:0000166	nucleotide binding		0.757171	0.0386293	0.699325		0.190365	0.604016	0.941425		0.207004	0.592182	0.804535		0.773811	0.045732	0.190182
ENSMUSG00000022824.12	Muc13	17063	GO:0005576	extracellular region		3.27428	1.14e-06	0.000965226		3.87441	8.5e-09	1.61e-06		1.0908	0.124765	0.370706		0.490677	0.489803	0.676598
ENSMUSG00000034855.13	Cxcl10	15945	GO:0002690	positive regulation of leukocyte chemotaxis		1.1398	0.140825	1		3.86138	1.41e-08	2.53e-06		3.18079	1.84e-07	2.69e-05		0.459209	0.344965	0.553047
ENSMUSG00000094662.2	Defa36	100862126	NA	NA		3.77543	0.0387357	0.699705		2.88495	0.115062	0.577195		-3.59329	0.0614224	0.260294		-2.70282	0.160319	0.365494
ENSMUSG00000046413.14	NA	NA	NA	NA		-1.79077	0.0387889	0.699718		0.0244925	0.974316	0.997868		0.788771	0.393251	0.665735		-1.02649	0.213651	NA
ENSMUSG00000028845.15	Tekt2	24084	GO:0005737	cytoplasm		-0.796383	0.0389985	0.702874		-1.11211	0.00419863	0.0842461		0.307433	0.452632	0.710905		0.623162	0.130261	0.327267
ENSMUSG00000049164.7	Zfp518a	72672	GO:0000977	RNA polymerase II transcription regulatory region sequence-specific DNA binding		-0.609093	0.0390419	0.703032		0.0172359	0.953309	0.995976		0.26933	0.388822	0.661876		-0.356998	0.252238	0.462401
ENSMUSG00000019762.4	Iyd	70337	GO:0004447	iodide peroxidase activity		-0.633955	0.0392362	0.705508		-0.207656	0.49937	0.909145		0.252281	0.439209	0.70299		-0.174018	0.593568	0.751694
ENSMUSG00000072905.5	Gm2016	100039042	GO:0003674	molecular_function		-2.83853	0.0392837	0.705508		0.106669	0.930804	0.995137		2.90957	0.0428434	0.216962		-0.0356276	0.978049	NA
ENSMUSG00000079104.4	Prps1l3	328099	GO:0002189	ribose phosphate diphosphokinase complex		-0.382959	0.0392582	0.705508		-0.0425644	0.818412	0.981666		0.315356	0.108769	0.347619		-0.0250389	0.898493	0.946495
ENSMUSG00000030049.5	Gkn2	66284	GO:0003674	molecular_function		-0.844821	0.0393764	0.706548		-0.614076	0.134257	0.610285		-0.202195	0.642015	0.831512		-0.43294	0.319537	0.52886
ENSMUSG00000094075.1	NA	NA	NA	NA		2.51781	0.0394596	0.707414		2.95792	0.0149382	0.201533		-0.635261	0.579709	0.798131		-1.07537	0.345223	NA
ENSMUSG00000030638.13	Sh3gl3	20408	GO:0001669	acrosomal vesicle		0.792926	0.0395504	0.707538		0.370386	0.338864	0.842025		-1.01626	0.0135246	0.115381		-0.593724	0.150971	0.353242
ENSMUSG00000084862.1	NA	NA	NA	NA		2.58815	0.0395711	0.707538		1.00273	0.470443	0.899802		1.33289	0.157065	NA		2.91831	0.00866995	NA
ENSMUSG00000100863.1	Gm12669	620016	NA	NA		3.25245	0.0395065	0.707538		2.68457	0.0943483	0.530483		-1.2256	0.410232	NA		-0.657719	0.664155	NA
ENSMUSG00000019888.16	Mgat4c	67569	GO:0005794	Golgi apparatus		1.45669	0.0396521	0.707736		1.77369	0.0122337	0.177524		-1.00468	0.174697	0.442135		-1.32168	0.07415	0.241956
ENSMUSG00000020181.18	Nav3	260315	GO:0005524	ATP binding		1.26953	0.0396868	0.707736		0.784755	0.212133	0.728557		-0.999456	0.107316	0.345195		-0.514676	0.41569	NA
ENSMUSG00000028124.15	Gclm	14630	GO:0004357	glutamate-cysteine ligase activity		-0.310127	0.0396648	0.707736		-0.0541138	0.719486	0.969386		0.0810416	0.612082	0.813968		-0.174972	0.273363	0.483028
ENSMUSG00000024039.15	Cbs	12411	GO:0001958	endochondral ossification		1.36329	0.0400693	0.70854		0.333012	0.624619	0.94841		-0.494577	0.472263	0.724896		0.535698	0.446712	0.641102
ENSMUSG00000024691.13	Fam111a	107373	GO:0000785	chromatin		-0.469456	0.0400522	0.70854		0.170892	0.451686	0.890472		0.733485	0.00232686	0.0423843		0.0931379	0.697223	0.820884
ENSMUSG00000027474.13	Ccm2l	228788	GO:0003209	cardiac atrium morphogenesis		2.08946	0.0400445	0.70854		0.504917	0.626459	0.948896		-0.489145	0.636156	0.827859		1.0954	0.298413	0.508637
ENSMUSG00000029304.14	Spp1	20750	GO:0001503	ossification		0.72419	0.0400573	0.70854		-0.355639	0.313674	0.822659		-0.134782	0.71851	0.875208		0.945047	0.0115461	0.103618
ENSMUSG00000036820.12	Amdhd2	245847	GO:0005975	carbohydrate metabolic process		0.431663	0.0400328	0.70854		0.359037	0.0881099	0.51415		0.031769	0.8857	0.957867		0.104395	0.637109	0.782707
ENSMUSG00000042672.15	Dcst1	77772	GO:0002376	immune system process		2.70426	0.0401116	0.70854		2.46649	0.0615504	0.43241		-0.609337	0.618649	0.817958		-0.371569	0.761856	NA
ENSMUSG00000047562.3	Mmp10	17384	GO:0004222	metalloendopeptidase activity		-1.19059	0.0401159	0.70854		1.513	0.00830569	0.138358		2.10833	0.000574314	0.0171606		-0.595264	0.325817	0.534375
ENSMUSG00000103297.1	NA	NA	NA	NA		3.39365	0.000363948	0.047267		3.86056	4.74e-05	0.00253025		-0.0226439	0.979484	0.992591		-0.489553	0.57684	0.739947
ENSMUSG00000074872.3	Ctxn2	381418	GO:0003674	molecular_function		2.27015	0.0400862	0.70854		-0.407777	0.752843	0.973845		-2.23302	0.0429376	NA		0.44491	0.730702	NA
ENSMUSG00000085360.1	NA	NA	NA	NA		0.641895	0.0399468	0.70854		0.100591	0.751368	0.973845		-1.16149	0.000507625	0.0157632		-0.620183	0.0671535	0.22996
ENSMUSG00000103502.1	NA	NA	NA	NA		1.22942	0.0400066	0.70854		0.177099	0.77726	0.9761		-1.21306	0.0517391	0.237392		-0.160733	0.804668	0.888953
ENSMUSG00000095682.1	Igkv3-1	108004	GO:0002377	immunoglobulin production		0.980691	0.472632	1		3.85413	0.00203188	0.0495432		2.09399	0.0718817	0.282251		-0.779449	0.446694	NA
ENSMUSG00000040652.16	Oaz2	18247	GO:0005515	protein binding		0.256404	0.0403517	0.711465		-0.136919	0.274833	0.79451		-0.488882	0.000226001	0.00884418		-0.0955584	0.471987	0.661722
ENSMUSG00000029223.12	Uchl1	22223	GO:0002931	response to ischemia		0.627752	0.0404249	0.71152		-0.22697	0.462713	0.896452		-0.543305	0.0935438	0.322146		0.311417	0.340291	0.548518
ENSMUSG00000083087.1	Gm11249	433715	NA	NA		2.54628	0.0404096	0.71152		2.7099	0.0284019	0.292055		-0.637842	0.532014	NA		-0.801453	0.42904	NA
ENSMUSG00000028389.12	Zfp37	22696	GO:0000122	negative regulation of transcription by RNA polymerase II		-0.721085	0.0404948	0.712134		0.124949	0.721598	0.969824		0.311411	0.404011	0.6746		-0.534623	0.150607	0.352796
ENSMUSG00000029204.7	Rhoh	74734	GO:0000166	nucleotide binding		0.102757	0.840498	1		2.59003	2.18e-07	2.71e-05		0.530619	0.319502	0.599379		-1.95666	0.000180903	0.0263769
ENSMUSG00000001891.16	Ugp2	216558	GO:0003983	UTP:glucose-1-phosphate uridylyltransferase activity		-0.480163	0.0406725	0.713564		0.261884	0.264162	0.785369		0.455388	0.0671859	0.272858		-0.286659	0.24914	0.45951
ENSMUSG00000069456.4	Rdh16	19683	GO:0001523	retinoid metabolic process		-1.5968	0.0406816	0.713564		0.201453	0.791304	0.978016		1.44692	0.0791438	0.296761		-0.35133	0.663035	0.798795
ENSMUSG00000054293.10	P2ry10b	213438	GO:0004930	G protein-coupled receptor activity		-1.60139	0.0409056	0.715249		1.34696	0.0511127	0.3939		1.01847	0.218475	0.492945		-1.92988	0.00915402	0.0940648
ENSMUSG00000064032.2	NA	NA	NA	NA		2.92698	0.0408553	0.715249		3.57303	0.011081	0.16684		1.11891	0.34992	NA		0.472851	0.68545	NA
ENSMUSG00000078129.2	Actl10	70362	GO:0003674	molecular_function		1.64201	0.0409187	0.715249		1.67882	0.0366451	0.334931		-1.25372	0.120629	0.365117		-1.29053	0.110189	NA
ENSMUSG00000098188.1	Sowahc	268301	GO:0003674	molecular_function		-0.53902	0.0409118	0.715249		0.09236	0.725615	0.970509		0.507965	0.0690014	0.276569		-0.123414	0.658102	0.795562
ENSMUSG00000030606.8	Hapln3	67666	GO:0001501	skeletal system development		-1.39962	0.0411182	0.716587		0.171188	0.792954	0.978157		0.809194	0.262435	0.540203		-0.761609	0.270201	NA
ENSMUSG00000032313.11	Tmem266	244886	GO:0005216	ion channel activity		1.04548	0.0411718	0.716587		0.543403	0.295076	0.808597		-0.462849	0.379703	0.65415		0.0392284	0.9414	0.970777
ENSMUSG00000075410.13	Prcd	100038570	GO:0001750	photoreceptor outer segment		0.480645	0.0410448	0.716587		-0.598119	0.0155171	0.205904		-1.11347	1.15e-05	0.000901666		-0.0347092	0.895744	0.944558
ENSMUSG00000085569.1	NA	NA	NA	NA		-1.05191	0.0411601	0.716587		-0.0455908	0.927496	0.993862		-0.0359659	0.948554	0.982502		-1.04228	0.0555379	0.209004
ENSMUSG00000094951.1	NA	NA	NA	NA		2.69335	0.0410836	0.716587		3.17889	0.0140543	0.194712		1.02712	0.328489	NA		0.541582	0.595696	NA
ENSMUSG00000022285.17	Ywhaz	22631	GO:0002553	histamine secretion by mast cell		-0.213723	0.0412956	0.716897		-0.115904	0.268428	0.788565		0.208872	0.059983	0.256344		0.111053	0.317256	0.526869
ENSMUSG00000032556.11	Bfsp2	107993	GO:0005198	structural molecule activity		3.60674	0.0412937	0.716897		4.85858	0.00528389	0.0990337		-3.27815	0.0811404	NA		-4.52999	0.0146318	NA
ENSMUSG00000110317.1	NA	NA	NA	NA		-1.05362	0.0412513	0.716897		0.236601	0.626589	0.948896		0.962756	0.0741142	0.287045		-0.327467	0.521219	0.701742
ENSMUSG00000049409.9	Prokr1	58182	GO:0004930	G protein-coupled receptor activity		-1.55946	0.0413494	0.7169		-0.0628431	0.924115	0.993743		2.42386	0.00146095	0.0322632		0.927249	0.157855	NA
ENSMUSG00000091387.2	Gcnt4	218476	GO:0002121	inter-male aggressive behavior		1.25028	0.0413664	0.7169		0.028806	0.963284	0.996277		-0.398367	0.53115	0.767699		0.82311	0.204347	0.413018
ENSMUSG00000027173.7	Depdc7	211896	GO:0003674	molecular_function		0.6146	0.0414075	0.716999		0.262136	0.386419	0.864925		-0.626516	0.0489753	0.231268		-0.274053	0.390947	0.592427
ENSMUSG00000028274.17	Rngtt	24018	GO:0000166	nucleotide binding		-0.297949	0.0415413	0.718704		-0.147563	0.310512	0.820616		0.00870855	0.955075	0.983671		-0.141678	0.357376	0.562604
ENSMUSG00000038668.14	Lpar1	14745	GO:0000187	activation of MAPK activity		-0.413408	0.041619	0.719434		-0.148921	0.462453	0.896033		0.271037	0.207412	0.478482		0.00654947	0.975669	0.987975
ENSMUSG00000046807.10	Lrrc75b	192734	GO:0003674	molecular_function		1.38694	0.0416713	0.719725		0.867983	0.210085	0.726003		-1.18815	0.0875913	0.311898		-0.669187	0.343812	0.551985
ENSMUSG00000025816.15	Sec61a2	57743	GO:0005048	signal sequence binding		-0.45763	0.0417707	0.720578		0.185184	0.405168	0.874173		0.414465	0.0796998	0.297619		-0.228349	0.329749	0.538259
ENSMUSG00000039217.13	Il18	16173	GO:0000165	MAPK cascade		-0.755701	0.0417917	0.720578		-0.225478	0.543576	0.925881		-0.323622	0.411211	0.680689		-0.853845	0.030134	0.155039
ENSMUSG00000099843.1	Gm7160	635504	GO:0003674	molecular_function		-0.659048	0.0418276	0.720584		0.327919	0.299749	0.812767		0.11871	0.729527	0.880202		-0.868257	0.0098037	0.0967104
ENSMUSG00000116121.1	NA	NA	NA	NA		3.05566	0.0420089	0.723095		2.52668	0.0968422	0.536315		1.33958	0.294946	NA		1.86856	0.151049	NA
ENSMUSG00000023094.14	Msrb2	76467	GO:0003779	actin binding		0.5085	0.0421286	0.724541		-0.538232	0.0327139	0.31625		-1.16016	1.31e-05	0.00100177		-0.113425	0.672009	0.804765
ENSMUSG00000041720.14	Pi4ka	224020	GO:0000166	nucleotide binding		0.443189	0.0422017	0.725183		0.218643	0.316609	0.825661		-0.21939	0.341702	0.619202		0.00515521	0.982188	0.990891
ENSMUSG00000086629.8	2810403D21Rik	69964	GO:0003674	molecular_function		0.778837	0.0422545	0.725476		0.779288	0.0418645	0.358153		-1.26465	0.00197752	0.0378087		-1.2651	0.00194643	0.0589009
ENSMUSG00000019846.11	Lama4	16775	GO:0001568	blood vessel development		0.713712	0.0424113	0.727553		0.381133	0.27978	0.79594		-0.357718	0.335806	0.613268		-0.0251391	0.946204	0.97355
ENSMUSG00000028487.18	Bnc2	242509	GO:0000977	RNA polymerase II transcription regulatory region sequence-specific DNA binding		1.91074	0.0425278	0.727707		-0.278666	0.776496	0.9761		-0.513604	0.583922	0.800906		1.6758	0.0864763	NA
ENSMUSG00000052459.13	Atp6v1a	11964	GO:0000166	nucleotide binding		-0.307743	0.0425252	0.727707		-0.275715	0.0691611	0.459231		0.0841167	0.601051	0.809153		0.052089	0.746077	0.85326
ENSMUSG00000085143.1	Gm11520	102640811	NA	NA		-1.00573	0.0425099	0.727707		0.0935381	0.845909	0.983667		0.0368881	0.944822	0.981022		-1.06238	0.0408659	0.179417
ENSMUSG00000026134.11	Prim2	19076	GO:0003677	DNA binding		-0.728681	0.0425717	0.72783		-0.0645826	0.857221	0.984863		0.532022	0.162603	0.425739		-0.132077	0.728615	0.84239
ENSMUSG00000031298.15	Adgrg2	237175	GO:0004888	transmembrane signaling receptor activity		-0.531449	0.0426068	0.72783		-0.426971	0.103271	0.551955		0.235025	0.397811	0.669964		0.130547	0.638551	0.783605
ENSMUSG00000059336.14	Slc14a1	108052	GO:0005372	water transmembrane transporter activity		1.84033	0.0426597	0.728122		0.642789	0.499666	0.909145		-0.518512	0.5598	0.786435		0.679025	0.467425	NA
ENSMUSG00000032648.14	Pygm	19309	GO:0000166	nucleotide binding		1.13178	0.0427675	0.729347		0.315273	0.58641	0.937305		-0.603906	0.309792	0.590494		0.2126	0.729253	0.842742
ENSMUSG00000029380.11	Cxcl1	14825	GO:0002237	response to molecule of bacterial origin		-1.45704	0.0480953	0.759842		3.85208	3.11e-08	5.1e-06		4.79025	3e-10	8.52e-08		-0.51887	0.471488	0.661259
ENSMUSG00000032666.16	1700025G04Rik	69399	GO:0003674	molecular_function		-0.456937	0.0431974	0.735081		-0.3889	0.0851867	0.507801		0.0607265	0.799971	0.916346		-0.00731092	0.975657	0.987975
ENSMUSG00000096956.2	Snhg18	100616095	GO:0003674	molecular_function		0.480688	0.0432124	0.735081		0.0356281	0.881164	0.988284		-1.23932	9.64e-07	0.000110656		-0.794261	0.00172956	0.0570768
ENSMUSG00000030214.7	Plbd1	66857	GO:0004620	phospholipase activity		-0.536407	0.0432708	0.735459		-0.552682	0.0373243	0.337474		-0.151242	0.59135	0.804364		-0.134967	0.631893	0.778774
ENSMUSG00000040505.13	Abcg5	27409	GO:0000166	nucleotide binding		1.0557	0.043372	0.736562		0.314328	0.54933	0.92809		0.616336	0.260379	0.53791		1.35771	0.0135439	0.109126
ENSMUSG00000003849.8	Nqo1	18104	GO:0003955	NAD(P)H dehydrogenase (quinone) activity		-0.738283	0.0435567	0.737846		-0.605546	0.0978313	0.538395		-0.406655	0.294582	0.57469		-0.539391	0.164455	0.369712
ENSMUSG00000021983.16	Atp8a2	50769	GO:0000166	nucleotide binding		-1.11982	0.04353	0.737846		-0.0802709	0.88477	0.989128		2.27063	0.00010475	0.00501617		1.23108	0.0351814	0.166283
ENSMUSG00000024827.10	Gldc	104174	GO:0003824	catalytic activity		-0.553464	0.043509	0.737846		-0.435135	0.112406	0.572453		0.61692	0.033763	0.190845		0.49859	0.0861646	0.261514
ENSMUSG00000035151.12	Elmod2	244548	GO:0005096	GTPase activator activity		-0.354014	0.0436365	0.737966		-0.407474	0.0203271	0.241923		0.307249	0.0977817	0.32914		0.360708	0.0521005	0.203147
ENSMUSG00000054099.11	Slc25a40	319653	GO:0005739	mitochondrion		-0.455019	0.0436005	0.737966		-0.175302	0.436023	0.88475		0.0579962	0.8084	0.92008		-0.221721	0.353077	0.559324
ENSMUSG00000022479.15	Vdr	22337	GO:0000122	negative regulation of transcription by RNA polymerase II		1.45784	0.0437429	0.73914		0.608472	0.401628	0.872539		-0.412708	0.585979	0.801776		0.436662	0.565665	0.732565
ENSMUSG00000061068.7	Mcpt4	17227	GO:0002002	regulation of angiotensin levels in blood		-0.604691	0.043888	0.73914		-0.173683	0.561208	0.929363		-0.0899765	0.777937	0.905064		-0.520984	0.101321	0.285558
ENSMUSG00000061825.10	Ces2c	234671	GO:0001101	response to acid chemical		-0.604348	0.0438648	0.73914		-0.206598	0.490821	0.907011		0.609523	0.0553042	0.24609		0.211773	0.505477	0.689269
ENSMUSG00000098534.1	NA	NA	NA	NA		-1.26655	0.0438331	0.73914		-0.0786616	0.898581	0.990414		0.195326	0.77123	0.90116		-0.992558	0.133392	0.331469
ENSMUSG00000112762.1	4930459C07Rik	74881	NA	NA		-2.34058	0.0438506	0.73914		0.863573	0.367968	0.855251		3.24843	0.00596256	0.0724385		0.0442756	0.964088	NA
ENSMUSG00000025059.16	Gk	14933	GO:0000166	nucleotide binding		-0.555493	0.0439726	0.73995		0.403059	0.143678	0.629698		0.736471	0.0117839	0.107323		-0.22208	0.447399	0.641754
ENSMUSG00000020151.16	Ptprr	19279	GO:0004721	phosphoprotein phosphatase activity		-0.635807	0.0440688	0.740409		0.623263	0.0477035	0.381024		1.27941	0.00012904	0.00584034		0.0203351	0.951343	0.976004
ENSMUSG00000111662.1	NA	NA	NA	NA		-0.732044	0.0440728	0.740409		-0.481893	0.183137	0.690266		0.334029	0.386111	0.659517		0.0838783	0.827057	0.903574
ENSMUSG00000060519.11	Tor3a	30935	GO:0000166	nucleotide binding		-0.471603	0.0441806	0.740993		0.0647446	0.782211	0.976446		0.906661	0.000262009	0.00979009		0.370313	0.13578	0.333916
ENSMUSG00000063529.3	Stmnd1	380842	GO:0005737	cytoplasm		1.3544	0.0441792	0.740993		0.292026	0.677329	0.960906		-2.01231	0.00620225	0.0743417		-0.949936	0.212336	NA
ENSMUSG00000054619.7	Mettl7a1	70152	GO:0005811	lipid droplet		-0.707532	0.0442345	0.741284		-0.431838	0.219441	0.73487		0.171886	0.644947	0.83346		-0.103808	0.780777	0.874405
ENSMUSG00000046818.7	Ddit4l	73284	GO:0003674	molecular_function		0.730417	0.0443398	0.742436		0.264795	0.469066	0.899058		-1.25497	0.00109157	0.0266981		-0.789347	0.0411983	0.180258
ENSMUSG00000024273.8	2700062C07Rik	68046	GO:0003674	molecular_function		-0.409002	0.0444272	0.742553		-0.360846	0.0761256	0.479993		-0.0549788	0.798915	0.915644		-0.103135	0.632688	0.779424
ENSMUSG00000028717.12	Tal1	21349	GO:0000118	histone deacetylase complex		-0.906814	0.0444681	0.742553		-0.472212	0.28805	0.802953		1.02228	0.0326145	0.187456		0.587676	0.213151	0.422338
ENSMUSG00000034936.2	Arl4d	80981	GO:0000166	nucleotide binding		0.546224	0.0445186	0.742553		-0.196268	0.476488	0.901141		-0.749159	0.00924072	0.0941979		-0.00666721	0.981746	0.990891
ENSMUSG00000048027.9	Rgmb	68799	GO:0005793	endoplasmic reticulum-Golgi intermediate compartment		0.711676	0.0444729	0.742553		0.231426	0.513901	0.914204		0.13267	0.723273	0.877677		0.612921	0.102209	0.286785
ENSMUSG00000084839.1	NA	NA	NA	NA		1.26244	0.0445298	0.742553		1.3972	0.0256681	0.276506		-2.87487	0.00025801	0.00974069		-3.00963	0.000126144	NA
ENSMUSG00000090236.3	Car15	80733	GO:0004089	carbonate dehydratase activity		1.36177	0.0446827	0.744491		1.96509	0.00311061	0.0678243		0.455816	0.483689	0.732915		-0.147505	0.816757	0.897321
ENSMUSG00000042761.14	Mrap2	244958	GO:0005783	endoplasmic reticulum		0.723135	0.0448346	0.746255		-0.073064	0.844266	0.98361		-0.732159	0.0513939	0.237003		0.0640402	0.868518	0.927796
ENSMUSG00000063142.15	Kcnma1	16531	GO:0001666	response to hypoxia		1.44457	0.0448621	0.746255		0.0998601	0.891253	0.989691		-0.15701	0.833914	0.933944		1.1877	0.117463	0.310392
ENSMUSG00000020279.10	Il9r	16199	GO:0004896	cytokine receptor activity		2.06805	0.0449205	0.746267		3.01879	0.00229701	0.0547889		-0.661095	0.504581	0.747769		-1.61184	0.0890291	NA
ENSMUSG00000021822.3	Plau	18792	GO:0001525	angiogenesis		-0.605542	0.0450778	0.746267		0.296404	0.324203	0.831213		-0.00410069	0.989803	0.996114		-0.906047	0.00456178	0.0740941
ENSMUSG00000089789.1	Rdh1	107605	GO:0001523	retinoid metabolic process		1.08621	0.149978	1		3.82997	2.96e-08	4.88e-06		3.17683	2.33e-07	3.29e-05		0.433073	0.417579	0.616873
ENSMUSG00000046108.3	Il17c	234836	GO:0005125	cytokine activity		-2.72278	0.0450498	0.746267		2.71196	0.00867353	0.142118		5.43889	2.24e-05	0.00149565		0.0041551	0.996441	NA
ENSMUSG00000061536.13	Sec22c	215474	GO:0005783	endoplasmic reticulum		0.763319	0.0450545	0.746267		0.582372	0.126197	0.594018		0.721923	0.0665852	0.271671		0.90287	0.0217579	0.132108
ENSMUSG00000098134.1	Rnf113a2	66381	GO:0000398	mRNA splicing, via spliceosome		-0.316313	0.0450119	0.746267		-0.252802	0.108809	0.563309		0.292686	0.078025	0.293959		0.229174	0.167268	0.373388
ENSMUSG00000034218.16	Atm	11920	GO:0000077	DNA damage checkpoint		-0.520495	0.0451767	0.747202		-0.209199	0.420831	0.879992		0.223369	0.412696	0.682215		-0.0879281	0.747125	0.854107
ENSMUSG00000026915.16	Strbp	20744	GO:0002177	manchette		-0.212984	0.045376	0.748667		-0.0397436	0.708557	0.968041		0.285982	0.0111004	0.103815		0.112741	0.316327	0.525746
ENSMUSG00000032473.13	Cldn18	56492	GO:0005198	structural molecule activity		-0.629524	0.045348	0.748667		-0.557728	0.0762026	0.480256		0.915404	0.00606972	0.0732605		0.843608	0.011446	0.103008
ENSMUSG00000078580.3	E430018J23Rik	101604	GO:0000978	RNA polymerase II cis-regulatory region sequence-specific DNA binding		0.381862	0.0453628	0.748667		0.212222	0.270147	0.789786		-0.282407	0.153735	0.412058		-0.112767	0.572024	0.736793
ENSMUSG00000027938.11	Creb3l4	78284	GO:0000139	Golgi membrane		0.592364	0.0454362	0.749052		-0.356934	0.229642	0.747674		-0.618012	0.0488571	0.231136		0.331286	0.292497	0.502468
ENSMUSG00000020009.13	Ifngr1	15979	GO:0001774	microglial cell activation		-0.370431	0.04558	0.749831		-0.175667	0.342948	0.846111		0.465615	0.0177492	0.133962		0.27085	0.167756	0.373931
ENSMUSG00000051323.16	Pcdh19	279653	GO:0005509	calcium ion binding		1.04247	0.0456313	0.749831		0.525812	0.314114	0.822845		-0.212977	0.701359	0.866085		0.303682	0.585017	0.745717
ENSMUSG00000082815.2	Gm5678	435489	GO:0004090	carbonyl reductase (NADPH) activity		-0.581092	0.0456009	0.749831		-0.506882	0.0802728	0.494679		-0.763916	0.0198796	0.143097		-0.838126	0.0104386	0.098943
ENSMUSG00000116069.1	NA	NA	NA	NA		3.75422	0.045625	0.749831		1.17993	0.564422	0.929865		0.646955	0.714003	NA		3.22125	0.0975871	NA
ENSMUSG00000027581.12	Stmn3	20262	GO:0001835	blastocyst hatching		0.456446	0.0456788	0.750004		-0.163053	0.482989	0.903429		-0.620061	0.0101781	0.0994234		-0.00056185	0.998171	0.999014
ENSMUSG00000015437.5	Gzmb	14939	GO:0001913	T cell mediated cytotoxicity		3.98231	4.62e-05	0.0117184		3.8108	9.85e-05	0.00454		-0.742416	0.41185	0.681127		-0.570907	0.528555	0.708177
ENSMUSG00000078503.9	Zfp990	101056073	GO:0000978	RNA polymerase II cis-regulatory region sequence-specific DNA binding		-2.7418	0.0458002	0.750264		-0.357221	0.757836	0.974007		2.6894	0.0564473	NA		0.304817	0.799854	NA
ENSMUSG00000101513.6	NA	NA	NA	NA		3.9255	0.045768	0.750264		3.5544	0.0710457	0.465361		-3.23028	0.104804	0.341412		-2.85918	0.151872	NA
ENSMUSG00000038352.15	Arl5c	217151	GO:0000166	nucleotide binding		-0.133021	0.823753	1		2.53936	1.18e-05	0.000775901		0.600482	0.336027	0.613432		-2.0719	0.000646015	0.041142
ENSMUSG00000020427.11	Igfbp3	16009	GO:0001558	regulation of cell growth		-0.520025	0.0460703	0.750473		-0.155786	0.54978	0.928105		-0.536154	0.0529447	0.240258		-0.900392	0.00114333	0.0511078
ENSMUSG00000020431.5	Adcy1	432530	GO:0000166	nucleotide binding		1.69902	0.046109	0.750473		0.277202	0.752921	0.973845		0.458577	0.585817	0.801776		1.8804	0.0307823	0.156701
ENSMUSG00000024885.9	Aldh3b1	67689	GO:0004028	3-chloroallyl aldehyde dehydrogenase activity		0.834571	0.046036	0.750473		0.193416	0.648983	0.954196		-0.446308	0.305007	0.585547		0.194847	0.658945	0.79606
ENSMUSG00000025892.16	Gria4	14802	GO:0004970	ionotropic glutamate receptor activity		-1.03591	0.046241	0.750473		-0.298443	0.54243	0.925646		0.838369	0.126725	0.373504		0.100903	0.846395	0.914507
ENSMUSG00000028412.17	Slc44a1	100434	GO:0005654	nucleoplasm		-0.247661	0.0463759	0.750473		0.00541411	0.965239	0.996659		0.357798	0.00658648	0.0766159		0.104723	0.426141	0.624074
ENSMUSG00000094433.2	Igkv5-43	381783	GO:0002377	immunoglobulin production		0.908088	0.204251	1		3.76156	7.88e-08	1.12e-05		2.04377	0.00489844	0.0646742		-0.809703	0.255332	0.465671
ENSMUSG00000030105.8	Arl8b	67166	GO:0000166	nucleotide binding		-0.281052	0.0459168	0.750473		-0.206704	0.142106	0.626923		0.0819634	0.582749	0.800142		0.00761489	0.959296	0.980412
ENSMUSG00000033207.7	Mamdc2	71738	GO:0005539	glycosaminoglycan binding		0.822941	0.0463432	0.750473		-0.0457458	0.912768	0.992298		-0.560819	0.197154	0.467747		0.307867	0.483258	0.671015
ENSMUSG00000047804.15	Akap10	56697	GO:0005737	cytoplasm		-0.304062	0.0459829	0.750473		-0.135216	0.374397	0.85881		0.220076	0.172252	0.438449		0.0512304	0.750467	0.855926
ENSMUSG00000054630.7	Ugt2b5	22238	GO:0005640	nuclear outer membrane		2.87845	0.0462961	0.750473		1.80733	0.210975	0.726857		-2.8879	0.0593842	0.255646		-1.81678	0.235689	0.445236
ENSMUSG00000055945.8	Prr18	320111	GO:0003674	molecular_function		-1.2408	0.0460794	0.750473		-0.40058	0.505281	0.910318		0.576464	0.378808	0.653381		-0.263758	0.678021	0.808399
ENSMUSG00000056569.11	Mpz	17528	GO:0005515	protein binding		0.996474	0.0463174	0.750473		0.812565	0.10823	0.562339		-0.164376	0.749206	0.889871		0.0195335	0.970024	0.985573
ENSMUSG00000074673.15	Ttll9	74711	GO:0000166	nucleotide binding		0.996839	0.046238	0.750473		0.745722	0.136896	0.615809		-0.376428	0.47269	0.725133		-0.125311	0.811476	0.893535
ENSMUSG00000024105.3	Themis3	74556	GO:0003674	molecular_function		4.88621	6.51e-11	1.32e-06		3.75532	5.88e-07	6.21e-05		-1.16436	0.096061	0.326265		-0.0334732	0.962054	0.982181
ENSMUSG00000085105.2	NA	NA	NA	NA		-1.25967	0.0464817	0.750473		-0.627287	0.292367	0.806181		0.330248	0.629196	0.824797		-0.302135	0.642021	NA
ENSMUSG00000103562.1	NA	NA	NA	NA		2.12454	0.0464109	0.750473		1.56846	0.149787	0.642434		-2.90422	0.0173232	NA		-2.34814	0.0582464	NA
ENSMUSG00000107230.1	NA	NA	NA	NA		-1.73925	0.0461217	0.750473		0.185023	0.808773	0.980684		1.49674	0.100083	0.332877		-0.427533	0.596568	NA
ENSMUSG00000049548.9	Krt82	114566	GO:0005882	intermediate filament		2.92497	0.0465355	0.750709		3.11385	0.0336618	0.32109		0.544565	0.676101	0.852245		0.355682	0.784309	NA
ENSMUSG00000029063.16	Nadk	192185	GO:0000166	nucleotide binding		-0.345351	0.0466279	0.751601		-0.352827	0.0420942	0.358814		0.194764	0.290006	0.569219		0.20224	0.271918	0.481704
ENSMUSG00000002332.16	Dhrs1	52585	GO:0003674	molecular_function		0.39865	0.046751	0.751832		-0.420033	0.0368036	0.335516		-0.383639	0.0708024	0.279822		0.435044	0.0411033	0.179984
ENSMUSG00000007570.16	Fance	72775	GO:0003674	molecular_function		0.387128	0.0467146	0.751832		-0.0104827	0.957394	0.995976		0.0329402	0.871582	0.953367		0.430551	0.0359554	0.168068
ENSMUSG00000024670.17	Cd6	12511	GO:0001530	lipopolysaccharide binding		0.646564	0.323515	1		3.75185	5.43e-10	1.41e-07		2.29501	6.77e-05	0.00371102		-0.810285	0.117784	0.310904
ENSMUSG00000028621.17	Cyb5rl	230582	GO:0004128	cytochrome-b5 reductase activity, acting on NAD(P)H		0.857187	0.0468254	0.751832		-0.415265	0.342196	0.845828		0.0677823	0.880637	0.955411		1.34023	0.00336892	0.0681502
ENSMUSG00000030188.12	Magohb	66441	GO:0000184	nuclear-transcribed mRNA catabolic process, nonsense-mediated decay		0.257378	0.0468396	0.751832		0.188541	0.147213	0.636324		-0.0531158	0.692857	0.860785		0.0157213	0.907327	0.951682
ENSMUSG00000032348.6	Gsta4	14860	GO:0004364	glutathione transferase activity		-0.573281	0.046795	0.751832		-0.187308	0.515955	0.915606		0.231279	0.449524	0.709262		-0.154694	0.612995	0.765793
ENSMUSG00000097616.7	1110019D14Rik	76311	GO:0003674	molecular_function		-1.40066	0.0468836	0.751832		-0.784381	0.24135	0.763193		-0.398226	0.617014	0.816687		-1.0145	0.184932	NA
ENSMUSG00000005339.10	Fcer1a	14125	GO:0000187	activation of MAPK activity		-1.17365	0.0470043	0.752884		1.51876	0.00511259	0.0970459		0.814757	0.190019	0.46024		-1.87765	0.00111183	0.0509113
ENSMUSG00000069844.12	Sco1	52892	GO:0003674	molecular_function		-0.342514	0.0471047	0.753898		0.114407	0.506303	0.911057		0.485231	0.00784801	0.0859148		0.0283105	0.876495	0.932638
ENSMUSG00000020227.10	Irak3	73914	GO:0000166	nucleotide binding		0.699964	0.0472916	0.756293		0.212107	0.549614	0.928105		-0.797716	0.0317541	0.184298		-0.309859	0.406149	0.606124
ENSMUSG00000056055.13	Sag	20215	GO:0001664	G protein-coupled receptor binding		-2.62074	0.0474106	0.757599		0.824551	0.410142	0.876387		2.51622	0.0678645	NA		-0.92907	0.387107	NA
ENSMUSG00000038179.13	Slamf7	75345	GO:0002250	adaptive immune response		2.43874	0.00938981	0.345405		3.74824	3.99e-05	0.00219204		-0.694487	0.337443	0.614598		-2.00399	0.00364802	NA
ENSMUSG00000020152.7	Actr2	66713	GO:0000166	nucleotide binding		-0.294517	0.0477219	0.758393		-0.22637	0.12806	0.598161		0.238471	0.130573	0.379214		0.170324	0.280209	0.489848
ENSMUSG00000027867.10	Spag17	74362	GO:0003351	epithelial cilium movement involved in extracellular fluid movement		-1.94035	0.0476276	0.758393		-1.74302	0.0729113	0.470915		-0.028082	0.978678	0.992255		-0.225412	0.828977	NA
ENSMUSG00000029661.16	Col1a2	12843	GO:0001501	skeletal system development		-0.57669	0.0476393	0.758393		0.16334	0.574364	0.933134		0.0762638	0.804986	0.918217		-0.663766	0.0314627	0.158296
ENSMUSG00000032667.17	Pon2	330260	GO:0004064	arylesterase activity		-0.526066	0.047659	0.758393		-0.247069	0.3523	0.849947		-0.063219	0.822466	0.92848		-0.342217	0.224508	0.434584
ENSMUSG00000039089.15	L3mbtl3	237339	GO:0003682	chromatin binding		0.653317	0.0477084	0.758393		0.55108	0.0953866	0.532075		0.049517	0.885115	0.957519		0.151754	0.658342	0.7956
ENSMUSG00000034028.16	Cd226	225825	GO:0001816	cytokine production		-0.629789	0.260722	1		3.73352	4.9e-13	2.32e-10		3.13059	2.52e-08	4.58e-06		-1.23272	0.0174457	0.121129
ENSMUSG00000086813.1	NA	NA	NA	NA		-0.665194	0.0477986	0.759018		-0.232252	0.488386	0.905647		-0.0396523	0.911569	0.967051		-0.472594	0.184572	0.393379
ENSMUSG00000108378.1	NA	NA	NA	NA		-0.664156	0.0478651	0.759479		-0.857886	0.0112977	0.168761		0.371793	0.295447	0.575739		0.565523	0.114341	0.305755
ENSMUSG00000008734.9	Gprc5b	64297	GO:0001934	positive regulation of protein phosphorylation		0.525747	0.0479139	0.75966		0.0650423	0.80804	0.980559		-0.298872	0.285294	0.564476		0.161833	0.56543	0.732332
ENSMUSG00000011589.9	Fsd1	240121	GO:0005622	intracellular		-2.04957	0.0481126	0.759842		-1.42909	0.175314	0.679539		1.76863	0.105699	0.342962		1.14815	0.300842	NA
ENSMUSG00000029097.11	Trmt44	78890	GO:0005575	cellular_component		-0.450837	0.0479708	0.759842		0.0131449	0.953665	0.995976		0.568999	0.0170357	0.131022		0.105017	0.657438	0.795279
ENSMUSG00000044052.3	Ccr10	12777	GO:0004930	G protein-coupled receptor activity		2.71617	0.0101148	0.360708		3.72948	0.000299743	0.0113277		0.908674	0.208744	0.480157		-0.104641	0.878844	NA
ENSMUSG00000040828.10	Catsperd	106757	GO:0003674	molecular_function		-1.3505	0.0481056	0.759842		-0.696299	0.296912	0.809945		0.27399	0.709893	0.871446		-0.380214	0.598431	0.755563
ENSMUSG00000048895.13	Cdk5r1	12569	GO:0001764	neuron migration		1.04386	0.0480273	0.759842		0.75861	0.153346	0.648665		-1.26903	0.0223219	0.151904		-0.983779	0.078207	0.248415
ENSMUSG00000022724.15	Riox2	67014	GO:0003714	transcription corepressor activity		-0.35098	0.048169	0.760142		0.0087043	0.960808	0.996152		0.603758	0.00128828	0.0298256		0.244074	0.192088	0.400714
ENSMUSG00000085183.1	Wincr1	100040617	NA	NA		-1.94479	0.0482874	0.761417		1.83743	0.0317068	0.310989		3.13978	0.00179785	0.0364831		-0.642439	0.465094	0.65671
ENSMUSG00000002058.13	Unc119	22248	GO:0000281	mitotic cytokinesis		0.377001	0.0484319	0.761667		0.201666	0.292399	0.806181		-0.670952	0.000920164	0.0238459		-0.495616	0.0146045	0.111609
ENSMUSG00000018924.6	Alox15	11687	GO:0001503	ossification		1.72287	0.0484533	0.761667		1.41517	0.101461	0.546986		1.1662	0.17769	0.445375		1.4739	0.0851411	0.259911
ENSMUSG00000029726.16	Mepce	231803	GO:0000122	negative regulation of transcription by RNA polymerase II		0.574123	0.0484019	0.761667		0.0393296	0.892607	0.990029		-0.0879052	0.775208	0.903209		0.446888	0.147122	0.348207
ENSMUSG00000038264.8	Sema7a	20361	GO:0001755	neural crest cell migration		-0.524247	0.0483937	0.761667		-0.0900533	0.734046	0.971836		0.924956	0.000991367	0.0249268		0.490763	0.0800652	0.251213
ENSMUSG00000009248.6	Ascl2	17173	GO:0000122	negative regulation of transcription by RNA polymerase II		0.845805	0.0486325	0.763301		0.199966	0.648662	0.954093		-0.580661	0.186801	0.456005		0.0651784	0.884723	0.937576
ENSMUSG00000090659.9	Zfp493	72958	GO:0000978	RNA polymerase II cis-regulatory region sequence-specific DNA binding		-0.834696	0.0486085	0.763301		-0.597832	0.154653	0.650442		-0.382951	0.389654	0.662852		-0.619815	0.160911	0.366193
ENSMUSG00000021245.15	Mlh3	217716	GO:0000793	condensed chromosome		-0.462598	0.0489979	0.763747		-0.223241	0.341893	0.845635		0.0930367	0.708578	0.870687		-0.14632	0.556494	0.726234
ENSMUSG00000021749.6	Oit1	18300	GO:0003674	molecular_function		-0.421249	0.0487926	0.763747		-0.0693073	0.745773	0.973845		0.132747	0.558257	0.785738		-0.219194	0.333664	0.542461
ENSMUSG00000021958.5	Pinx1	72400	GO:0000228	nuclear chromosome		-0.379878	0.0488275	0.763747		-0.0906307	0.636213	0.950984		0.589849	0.00353281	0.0535339		0.300602	0.134864	0.333045
ENSMUSG00000023084.11	Lrrc71	74485	GO:0003674	molecular_function		1.03103	0.0490034	0.763747		0.342854	0.513481	0.91381		-0.850684	0.12278	0.368015		-0.162504	0.768519	0.867055
ENSMUSG00000027287.14	Snap23	20619	GO:0002553	histamine secretion by mast cell		-0.629368	0.0487593	0.763747		-0.107621	0.73605	0.972627		0.0269811	0.936517	0.978157		-0.494766	0.144028	0.344409
ENSMUSG00000029059.9	Prxl2b	66469	GO:0001516	prostaglandin biosynthetic process		0.962252	0.0490012	0.763747		0.818385	0.0941181	0.530102		-1.05612	0.0416262	0.214036		-0.912254	0.0784859	0.248825
ENSMUSG00000069835.10	Sat2	69215	GO:0004145	diamine N-acetyltransferase activity		0.668045	0.0490373	0.763747		0.221495	0.518683	0.916213		-0.807591	0.023952	0.157616		-0.361041	0.317627	0.527169
ENSMUSG00000048521.8	Cxcr6	80901	GO:0004930	G protein-coupled receptor activity		-0.602739	0.238021	1		3.71325	5.11e-14	3.04e-11		3.49255	3.72e-11	1.42e-08		-0.823433	0.107057	0.294619
ENSMUSG00000086451.8	NA	NA	NA	NA		-1.57729	0.0489356	0.763747		-1.28955	0.102631	0.55004		0.123835	0.888005	0.959122		-0.163908	0.850456	NA
ENSMUSG00000089417.1	Gm22009	115489854	NA	NA		-1.34578	0.0490202	0.763747		1.0108	0.0857155	0.509231		0.934552	0.1948	0.46501		-1.42203	0.0242166	NA
ENSMUSG00000021943.7	Gdf10	14560	GO:0001503	ossification		1.05771	0.0491379	0.764321		0.550552	0.31823	0.826686		-0.673991	0.214008	0.487154		-0.166835	0.764234	0.864391
ENSMUSG00000041459.15	Tardbp	230908	GO:0000978	RNA polymerase II cis-regulatory region sequence-specific DNA binding		-0.186957	0.0491494	0.764321		0.0703281	0.45866	0.894677		0.252215	0.0121039	0.108587		-0.00507093	0.959717	0.980782
ENSMUSG00000048126.16	Col6a3	12835	GO:0005581	collagen trimer		-1.00947	0.0491895	0.764358		0.520332	0.309711	0.820577		-0.0740596	0.891827	0.960498		-1.60386	0.00317595	0.0673223
ENSMUSG00000021468.8	Sptlc1	268656	GO:0003824	catalytic activity		-0.441561	0.0492578	0.764654		-0.222877	0.320697	0.828403		0.59864	0.0118641	0.10773		0.379956	0.1101	0.299192
ENSMUSG00000027375.14	Mal	17153	GO:0002175	protein localization to paranode region of axon		-0.734256	0.0492839	0.764654		0.0305801	0.934737	0.995423		0.73399	0.0638776	0.266066		-0.030846	0.937927	0.968758
ENSMUSG00000093726.1	NA	NA	NA	NA		-3.24525	0.0494042	0.76535		-0.683772	0.651138	0.954302		3.79	0.0247477	NA		1.22851	0.428596	NA
ENSMUSG00000114442.1	F630042J09Rik	100038627	NA	NA		-0.615869	0.0493672	0.76535		-0.638953	0.0414985	0.356634		0.0961156	0.772729	0.901894		0.119199	0.720283	0.837944
ENSMUSG00000012819.15	Cdh23	22295	GO:0001917	photoreceptor inner segment		-1.88981	0.0494533	0.765526		0.234543	0.801883	0.980038		-0.112224	0.912107	0.967116		-2.23658	0.0240237	0.138048
ENSMUSG00000015579.5	Nkx2-5	18091	GO:0000122	negative regulation of transcription by RNA polymerase II		3.53239	0.0496714	0.768317		-1.13149	0.570579	0.931465		-3.35603	0.0743149	NA		1.30785	0.527124	NA
ENSMUSG00000094559.2	Cyp2d34	223706	GO:0005737	cytoplasm		-1.35227	0.0497863	0.769507		1.97144	0.00357286	0.0749977		2.92257	5.7e-05	0.00324105		-0.40115	0.574284	0.738597
ENSMUSG00000037440.8	Vnn1	22361	GO:0002526	acute inflammatory response		-0.474505	0.290967	1		3.70492	7.73e-17	9.47e-14		3.77032	1.44e-15	1.25e-12		-0.409098	0.381797	0.584906
ENSMUSG00000020893.17	Per1	18626	GO:0000122	negative regulation of transcription by RNA polymerase II		0.68987	0.0498609	0.769571		0.214438	0.543424	0.925726		0.352519	0.340968	0.618285		0.827951	0.0257447	0.143003
ENSMUSG00000025557.10	Slc15a1	56643	GO:0005215	transporter activity		1.31284	0.0499032	0.769571		0.828354	0.216561	0.732746		-0.876177	0.215959	0.489768		-0.39169	0.580562	0.742313
ENSMUSG00000027519.10	Rab22a	19334	GO:0000166	nucleotide binding		0.294667	0.0499699	0.77		0.0638628	0.67121	0.960005		0.0392348	0.804466	0.917913		0.270039	0.0886283	0.265056
ENSMUSG00000020216.13	Jsrp1	71912	GO:0003009	skeletal muscle contraction		1.20915	0.0501071	0.770359		-0.579321	0.375195	0.858881		-1.04503	0.105398	0.342427		0.743437	0.274243	0.484274
ENSMUSG00000040407.18	Akap9	100986	GO:0000242	pericentriolar material		-0.723787	0.0500796	0.770359		-0.432092	0.242062	0.764181		0.682128	0.0807949	0.299496		0.390434	0.317524	0.527051
ENSMUSG00000046323.8	Dppa3	73708	GO:0001939	female pronucleus		-2.29062	0.0500914	0.770359		0.174499	0.856836	0.984773		2.23888	0.0629388	NA		-0.226241	0.822588	NA
ENSMUSG00000062064.6	Slc2a7	435818	GO:0005886	plasma membrane		3.21293	0.0501582	0.770561		2.09782	0.216855	0.733082		-4.41443	0.0141287	NA		-3.29933	0.0748676	NA
ENSMUSG00000070990.2	Foxe1	110805	GO:0000122	negative regulation of transcription by RNA polymerase II		0.833743	0.0503672	0.772602		0.468752	0.276589	0.795308		-0.275285	0.53172	0.768041		0.0897065	0.840168	0.910913
ENSMUSG00000071551.13	Akr1c19	432720	GO:0004032	alditol:NADP+ 1-oxidoreductase activity		-0.601563	0.0503653	0.772602		-0.803203	0.00901047	0.145453		-0.812646	0.0128516	0.113157		-0.611006	0.0615058	0.219624
ENSMUSG00000026873.9	Phf19	74016	GO:0000122	negative regulation of transcription by RNA polymerase II		0.668426	0.0504375	0.773096		-0.325797	0.354304	0.850713		0.00473309	0.989239	0.995918		0.998956	0.00561721	0.0797498
ENSMUSG00000003872.9	Lin7b	22342	GO:0005515	protein binding		0.828689	0.0506201	0.774246		0.0909985	0.835513	0.983291		-1.71839	0.000217267	0.00863232		-0.980695	0.040105	0.177741
ENSMUSG00000029712.14	Actl6b	83766	GO:0003682	chromatin binding		1.63903	0.0506609	0.774246		-0.388815	0.679734	0.961644		0.0763092	0.92041	NA		2.10416	0.0162771	NA
ENSMUSG00000059540.15	Tcea2	21400	GO:0003676	nucleic acid binding		0.693357	0.0506578	0.774246		0.144996	0.68459	0.96237		-0.726667	0.0485133	0.230255		-0.178305	0.630271	0.777642
ENSMUSG00000063605.5	Ccdc102a	234582	GO:0003674	molecular_function		0.714369	0.0506651	0.774246		0.381037	0.303388	0.815574		-0.728052	0.0573087	0.250383		-0.39472	0.308346	0.518466
ENSMUSG00000067370.4	B3galt4	54218	GO:0001574	ganglioside biosynthetic process		-0.45763	0.0507401	0.774659		-0.474713	0.0427567	0.360687		0.0147277	0.952741	0.982992		0.0318104	0.898168	0.946333
ENSMUSG00000075184.3	F930017D23Rik	414125	GO:0003674	molecular_function		2.18925	0.0507685	0.774659		1.66827	0.139951	0.622433		-2.55159	0.0342373	NA		-2.03061	0.0944034	NA
ENSMUSG00000020639.14	Pfn4	382562	GO:0003785	actin monomer binding		1.84761	0.0508881	0.775901		-0.88983	0.420038	0.879834		-1.83559	0.0627547	NA		0.901846	0.428107	NA
ENSMUSG00000019179.10	Mdh2	17448	GO:0003824	catalytic activity		0.381296	0.0510606	0.776343		-0.21698	0.267053	0.787584		-0.0657756	0.750946	0.890593		0.5325	0.0102051	0.0982461
ENSMUSG00000053158.10	Fes	14159	GO:0000166	nucleotide binding		0.965481	0.0510105	0.776343		-0.468351	0.3472	0.847269		-0.683855	0.191499	0.46107		0.749977	0.154578	0.357933
ENSMUSG00000074625.10	Arhgap40	545481	GO:0005096	GTPase activator activity		-0.611024	0.0510702	0.776343		0.0524817	0.864509	0.98563		0.952582	0.00359384	0.0541816		0.289077	0.368952	0.572776
ENSMUSG00000054435.16	Gimap4	107526	GO:0000166	nucleotide binding		-0.410522	0.473869	1		2.53321	7.35e-06	0.000525978		0.30841	0.610132	0.812535		-2.63533	1.02e-05	0.00651052
ENSMUSG00000022865.14	Cxadr	13052	GO:0001669	acrosomal vesicle		-0.498834	0.0511518	0.77642		-0.548495	0.0319928	0.312718		0.51415	0.0579688	0.251816		0.563812	0.0376004	0.171985
ENSMUSG00000028003.6	Lrat	79235	GO:0001972	retinoic acid binding		4.98011	3.05e-05	0.00938633		3.70368	0.00202361	0.0493994		-2.50928	0.0296454	0.177052		-1.23285	0.287641	0.497778
ENSMUSG00000029168.14	Dpysl5	65254	GO:0005515	protein binding		2.61593	0.0513143	0.777724		2.16638	0.103756	0.552652		1.69551	0.118213	0.361776		2.14507	0.0453875	NA
ENSMUSG00000045027.7	Prss22	70835	GO:0004252	serine-type endopeptidase activity		-1.28745	0.0512857	0.777724		1.51531	0.013957	0.19388		2.56734	0.000162186	0.00696061		-0.235424	0.7121	0.831392
ENSMUSG00000019810.15	Fuca2	66848	GO:0004560	alpha-L-fucosidase activity		-0.485407	0.0513699	0.777986		-0.390284	0.117198	0.580871		0.0826543	0.754428	0.892203		-0.0124683	0.962363	0.982181
ENSMUSG00000056836.8	Gm6851	105247253	NA	NA		-0.520325	0.0517804	0.783617		-0.0665346	0.802866	0.980038		0.42176	0.136379	0.388249		-0.0320299	0.909642	0.952685
ENSMUSG00000024712.9	Rfk	54391	GO:0000166	nucleotide binding		-0.519937	0.0518958	0.784194		-0.30303	0.257203	0.780103		0.192079	0.498339	0.743851		-0.0248273	0.930257	0.964191
ENSMUSG00000030353.15	Tead4	21679	GO:0000978	RNA polymerase II cis-regulatory region sequence-specific DNA binding		1.03419	0.0518765	0.784194		0.445086	0.404492	0.874173		-1.16389	0.03749	0.201956		-0.574781	0.305851	0.516285
ENSMUSG00000021763.17	Cspg4b	408066	GO:0003674	molecular_function		2.80107	0.0522686	0.787367		2.9714	0.0381768	0.341622		-0.480279	0.705237	NA		-0.650608	0.605206	NA
ENSMUSG00000029594.12	Rbm19	74111	GO:0000381	regulation of alternative mRNA splicing, via spliceosome		0.460375	0.0523075	0.787367		0.336667	0.158717	0.657867		0.108937	0.659924	0.842889		0.232645	0.350419	0.557171
ENSMUSG00000030156.5	Cd69	12515	GO:0005509	calcium ion binding		-0.747314	0.365708	1		3.70257	2.47e-07	2.97e-05		2.64627	0.00133958	0.0305085		-1.80361	0.0117983	0.104259
ENSMUSG00000051079.8	Rgs13	246709	GO:0005515	protein binding		-1.32283	0.0521881	0.787367		1.04249	0.125386	0.592714		1.22796	0.089173	0.314778		-1.13736	0.114887	0.306631
ENSMUSG00000052560.15	Cpne8	66871	GO:0005544	calcium-dependent phospholipid binding		-0.370383	0.0522984	0.787367		-0.279131	0.143239	0.629146		0.291867	0.147333	0.40298		0.200614	0.318876	0.528345
ENSMUSG00000055116.8	Arntl	11865	GO:0000976	transcription regulatory region sequence-specific DNA binding		-0.445158	0.0523385	0.787367		-0.155286	0.497406	0.908998		0.432996	0.0738909	0.28674		0.143124	0.553768	0.724383
ENSMUSG00000042208.15	0610010F05Rik	71675	GO:0003674	molecular_function		-0.430936	0.0524421	0.78834		-0.39321	0.076814	0.482357		0.0865873	0.712748	0.872334		0.0488613	0.835436	0.908109
ENSMUSG00000112614.1	Gm9030	668187	NA	NA		0.678476	0.052508	0.788747		0.141437	0.687875	0.962669		-0.699341	0.0584712	0.25328		-0.162302	0.662307	0.798203
ENSMUSG00000022496.5	Tnfrsf17	21935	GO:0002250	adaptive immune response		1.58867	0.0527766	0.791262		1.90178	0.019253	0.23322		-0.375243	0.628726	0.824676		-0.688356	0.370007	NA
ENSMUSG00000029402.8	Snrnp35	76167	GO:0000398	mRNA splicing, via spliceosome		-0.513952	0.0527619	0.791262		-0.748454	0.00502405	0.0956268		0.607584	0.0298516	0.177671		0.842085	0.00273682	0.0640169
ENSMUSG00000034488.14	Edil3	13612	GO:0005178	integrin binding		-0.709214	0.052808	0.791262		-0.162472	0.653603	0.954611		0.07772	0.841762	0.937541		-0.469023	0.223562	0.433661
ENSMUSG00000049571.18	Cfap46	212124	GO:0003674	molecular_function		1.41784	0.0528743	0.791262		0.275191	0.71815	0.96909		-0.651374	0.387645	0.661077		0.491279	0.530499	NA
ENSMUSG00000079543.3	Igkv13-85	434036	GO:0002377	immunoglobulin production		1.25516	0.231467	1		3.69611	0.000251444	0.00982251		2.27844	0.0214913	0.148642		-0.162515	0.864065	0.925299
ENSMUSG00000100005.7	B130024G19Rik	434198	GO:0003674	molecular_function		0.704902	0.0528807	0.791262		-0.331167	0.377888	0.858881		-1.52577	0.000101842	0.00491569		-0.489701	0.224597	0.434705
ENSMUSG00000114319.1	NA	NA	NA	NA		-2.3445	0.0529484	0.791262		-0.0542148	0.958931	0.996145		1.12979	0.380186	NA		-1.1605	0.308452	NA
ENSMUSG00000004221.16	Ikbkg	16151	GO:0000151	ubiquitin ligase complex		-0.480998	0.0531364	0.791883		-0.34524	0.165084	0.665417		0.366254	0.16498	0.42873		0.230496	0.382155	0.585346
ENSMUSG00000032300.7	1700017B05Rik	74211	GO:0003674	molecular_function		0.830012	0.053146	0.791883		0.962737	0.0243115	0.26759		0.584494	0.189775	0.459953		0.45177	0.308985	0.519024
ENSMUSG00000047501.3	Cldn4	12740	GO:0005198	structural molecule activity		1.16114	0.0531278	0.791883		1.21858	0.0423971	0.359755		0.0442626	0.944496	0.981022		-0.0131777	0.983463	0.991576
ENSMUSG00000086003.7	NA	NA	NA	NA		0.694395	0.0530699	0.791883		-0.451489	0.237519	0.756363		-1.6525	4.57e-05	0.00270975		-0.506616	0.234447	0.443901
ENSMUSG00000035109.14	Shc4	271849	GO:0005886	plasma membrane		-0.976323	0.0534314	0.792915		-0.419817	0.381973	0.861335		0.977015	0.0619073	0.261193		0.420509	0.39932	0.599431
ENSMUSG00000037443.13	Cep85	70012	GO:0000242	pericentriolar material		-0.663838	0.0533451	0.792915		-0.836221	0.015193	0.203382		-0.0675123	0.852697	0.943427		0.104871	0.773517	0.869971
ENSMUSG00000041120.6	Nbl1	17965	GO:0005515	protein binding		0.295715	0.0534858	0.792915		-0.0639277	0.677827	0.960913		-0.374064	0.0208961	0.14687		-0.0144213	0.929345	0.963907
ENSMUSG00000044220.13	Nkx2-3	18089	GO:0000978	RNA polymerase II cis-regulatory region sequence-specific DNA binding		1.00279	0.0534887	0.792915		0.492797	0.348964	0.84805		-1.33152	0.0158758	0.125579		-0.821526	0.141323	0.341235
ENSMUSG00000026068.11	Il18rap	16174	GO:0004908	interleukin-1 receptor activity		-0.150002	0.796264	1		3.63752	3.83e-13	1.86e-10		3.37747	1.33e-10	4.26e-08		-0.410052	0.3467	0.554653
ENSMUSG00000105906.1	Iglc1	110785	GO:0003823	antigen binding		2.05123	0.0115732	0.383358		3.62995	5.18e-06	0.000383607		-0.328111	0.674287	0.851492		-1.90683	0.0125806	0.106298
ENSMUSG00000106025.1	NA	NA	NA	NA		-1.86439	0.0534367	0.792915		-0.396549	0.636198	0.950984		1.98863	0.0443143	NA		0.520788	0.547266	NA
ENSMUSG00000022456.18	Septin3	24050	GO:0000166	nucleotide binding		-1.47555	0.0535734	0.793058		-0.0510791	0.946901	0.995976		1.08715	0.182041	0.450326		-0.337319	0.67971	0.80967
ENSMUSG00000055976.6	Cldn23	71908	GO:0003674	molecular_function		0.74924	0.0535765	0.793058		1.08549	0.00510274	0.0969474		0.439058	0.281956	0.560741		0.102806	0.800845	0.886379
ENSMUSG00000020334.6	Slc22a4	30805	GO:0000166	nucleotide binding		0.688008	0.0538998	0.794195		0.694256	0.0523527	0.398735		-0.582802	0.121736	0.366444		-0.58905	0.118627	0.312046
ENSMUSG00000028995.14	Fam126a	84652	GO:0003674	molecular_function		0.458531	0.0538101	0.794195		0.266723	0.263344	0.784855		-0.173692	0.486848	0.735628		0.0181169	0.942332	0.971255
ENSMUSG00000032246.14	Calml4	75600	GO:0000226	microtubule cytoskeleton organization		1.06045	0.0537179	0.794195		0.909528	0.0980239	0.538591		-1.26733	0.0297292	0.177371		-1.11641	0.0555212	0.209004
ENSMUSG00000037860.15	Aim2	383619	GO:0002218	activation of innate immune response		-0.680308	0.0539343	0.794195		0.601863	0.0876637	0.513265		1.08688	0.00366466	0.0547502		-0.195294	0.601082	0.757195
ENSMUSG00000046836.13	Brox	71678	GO:0003674	molecular_function		-0.363361	0.0537927	0.794195		-0.00442068	0.981265	0.998904		0.27055	0.17546	0.443002		-0.0883909	0.657765	0.795499
ENSMUSG00000059714.13	Flot1	14251	GO:0001765	membrane raft assembly		0.247565	0.0538852	0.794195		-0.00626728	0.961131	0.996152		-0.313769	0.021047	0.147285		-0.0599368	0.659816	0.796521
ENSMUSG00000074344.7	Tmigd3	69296	NA	NA		2.31147	0.0538378	0.794195		2.24073	0.0623881	0.436089		-1.99743	0.0876209	NA		-1.92669	0.100507	NA
ENSMUSG00000074443.1	Defa22	382059	GO:0002227	innate immune response in mucosa		4.2235	0.0539664	0.794195		2.96503	0.181302	0.688945		-5.16438	0.0276209	NA		-3.90591	0.0992521	NA
ENSMUSG00000001021.13	S100a3	20197	GO:0005509	calcium ion binding		-1.18675	0.0542546	0.794412		0.898099	0.140312	0.622966		1.69863	0.00906126	0.0931569		-0.386225	0.548535	0.721798
ENSMUSG00000007989.7	Fzd3	14365	GO:0001736	establishment of planar polarity		-0.704171	0.054227	0.794412		-0.322099	0.378296	0.859024		-0.237314	0.540588	0.774817		-0.619387	0.110058	0.299192
ENSMUSG00000076594.2	Igkv6-13	667899	GO:0002377	immunoglobulin production		2.25016	0.0152079	0.452534		3.62038	7.66e-05	0.00371606		1.28262	0.149864	0.406647		-0.087602	0.920582	0.958662
ENSMUSG00000044816.10	D630023F18Rik	98303	GO:0003674	molecular_function		1.63111	0.0540716	0.794412		1.83311	0.0302168	0.302793		-0.970541	0.264341	0.542607		-1.17254	0.177037	0.385359
ENSMUSG00000057554.13	Lgals8	56048	GO:0002317	plasma cell differentiation		-0.378875	0.0540956	0.794412		-0.180304	0.358994	0.852958		0.255659	0.219745	0.493897		0.0570877	0.783921	0.876343
ENSMUSG00000059920.9	4930453N24Rik	67609	GO:0003674	molecular_function		-0.336724	0.0542103	0.794412		-0.149093	0.393811	0.867209		0.0983344	0.595633	0.806393		-0.0892961	0.629755	0.77734
ENSMUSG00000062861.8	Zfp28	22690	GO:0000978	RNA polymerase II cis-regulatory region sequence-specific DNA binding		0.605028	0.0542095	0.794412		0.6381	0.0415394	0.356691		-0.16507	0.619167	0.818464		-0.198142	0.549412	0.72221
ENSMUSG00000022671.13	Mzt2	72083	GO:0003674	molecular_function		0.312626	0.0544728	0.795303		-0.275534	0.094047	0.530102		-0.303235	0.076787	0.292138		0.284925	0.100036	0.283366
ENSMUSG00000044150.12	Bclaf3	382252	GO:0003677	DNA binding		-0.441182	0.0544362	0.795303		-0.0715623	0.754341	0.974007		0.240475	0.320479	0.599961		-0.129144	0.592665	0.751209
ENSMUSG00000049612.10	Omg	18377	GO:0005886	plasma membrane		2.29751	0.0544381	0.795303		-0.477429	0.738533	0.97274		-0.216111	0.838979	NA		2.55883	0.0530728	NA
ENSMUSG00000094694.6	NA	NA	NA	NA		2.40343	0.0544576	0.795303		1.72434	0.171476	0.673796		-0.121061	0.922279	0.970404		0.558028	0.655853	NA
ENSMUSG00000037315.15	Jade3	382207	GO:0000123	histone acetyltransferase complex		-0.394865	0.0546184	0.79676		-0.130122	0.525168	0.917749		0.322651	0.137123	0.389095		0.057908	0.789018	0.879348
ENSMUSG00000103183.1	NA	NA	NA	NA		-1.35323	0.0546511	0.79676		-0.036128	0.955235	0.995976		0.00781247	0.992033	0.997012		-1.30929	0.0722481	NA
ENSMUSG00000031430.8	Vsig1	78789	GO:0003382	epithelial cell morphogenesis		-0.48594	0.0549251	0.797888		-0.381514	0.131808	0.605783		0.841841	0.00171597	0.0354835		0.737415	0.0060226	0.0817148
ENSMUSG00000033227.7	Wnt6	22420	GO:0001658	branching involved in ureteric bud morphogenesis		1.19238	0.0549065	0.797888		0.695522	0.2715	0.790554		-0.541965	0.396546	0.6687		-0.0451019	0.944706	0.972497
ENSMUSG00000049044.16	Rapgef4	56508	GO:0000166	nucleotide binding		1.08913	0.0548786	0.797888		0.751151	0.186586	0.695166		0.169504	0.774673	0.902859		0.507484	0.392502	0.593929
ENSMUSG00000055114.9	Anxa13	69787	GO:0001786	phosphatidylserine binding		0.962548	0.0548674	0.797888		0.208047	0.678222	0.961116		-1.69062	0.00147963	0.0325089		-0.936116	0.078452	0.248813
ENSMUSG00000087598.9	Zfp111	56707	GO:0000978	RNA polymerase II cis-regulatory region sequence-specific DNA binding		-0.501871	0.0548367	0.797888		-0.685085	0.00889475	0.144024		0.305347	0.268605	0.546363		0.488561	0.0772288	0.247148
ENSMUSG00000042821.7	Snai1	20613	GO:0000122	negative regulation of transcription by RNA polymerase II		-0.811766	0.0550163	0.798641		0.29852	0.460298	0.894977		0.0988374	0.827602	0.931079		-1.01145	0.0204661	0.128538
ENSMUSG00000106963.1	Gm8675	667510	NA	NA		1.45123	0.0551543	0.800073		-0.00171992	0.998343	1		-0.604967	0.406889	0.67692		0.847985	0.291052	NA
ENSMUSG00000029559.15	2210016L21Rik	72357	GO:0005575	cellular_component		-0.495374	0.0552022	0.800196		-0.509997	0.0485581	0.383874		0.127497	0.641564	0.831372		0.142121	0.604059	0.759506
ENSMUSG00000094806.2	Cyp2d10	13101	GO:0004497	monooxygenase activity		-0.985353	0.0555503	0.804667		0.0463289	0.928182	0.993926		1.08109	0.0475339	0.227445		0.0494045	0.927766	0.963092
ENSMUSG00000025396.7	Hsd17b6	27400	GO:0004303	estradiol 17-beta-dehydrogenase activity		-0.773564	0.055779	0.80535		0.149141	0.712082	0.968844		0.537424	0.210174	0.482287		-0.385281	0.368673	0.572557
ENSMUSG00000040134.8	Rdh7	54150	GO:0003824	catalytic activity		0.477147	0.0557117	0.80535		-0.477277	0.0561519	0.412735		-1.0775	4.69e-05	0.00275752		-0.123079	0.642571	0.785809
ENSMUSG00000045551.7	Fpr1	14293	GO:0001664	G protein-coupled receptor binding		-2.58068	0.0556498	0.80535		0.715636	0.494156	0.908004		2.55493	0.0650433	NA		-0.741384	0.497621	NA
ENSMUSG00000046337.17	Fam178b	381337	GO:0003674	molecular_function		1.28071	0.0557905	0.80535		0.679084	0.323713	0.83075		-0.945036	0.163034	0.426253		-0.343412	0.621624	NA
ENSMUSG00000058638.14	Zfp110	65020	GO:0000790	nuclear chromatin		-0.396959	0.0557959	0.80535		-0.403346	0.0519989	0.397698		-0.0159524	0.942226	0.980079		-0.00956507	0.965343	0.983267
ENSMUSG00000015656.17	Hspa8	15481	GO:0000166	nucleotide binding		-0.468904	0.056243	0.805796		0.0447548	0.855403	0.984773		0.572497	0.0279702	0.171824		0.0588386	0.821295	0.899871
ENSMUSG00000022705.5	Drd3	13490	GO:0000122	negative regulation of transcription by RNA polymerase II		-1.21222	0.0560962	0.805796		-0.864872	0.166313	0.667122		0.790428	0.238899	0.514955		0.443082	0.503262	0.687446
ENSMUSG00000024440.13	Pcdh12	53601	GO:0005509	calcium ion binding		-0.777326	0.0561638	0.805796		-0.263631	0.514234	0.914206		-0.183746	0.67403	0.851404		-0.697441	0.108208	0.296551
ENSMUSG00000025931.15	Paqr8	74229	GO:0003707	steroid hormone receptor activity		-0.561823	0.0561139	0.805796		0.435082	0.138551	0.619259		1.14805	0.000229541	0.00894424		0.151148	0.627249	0.775768
ENSMUSG00000028978.12	Nos3	18127	GO:0001525	angiogenesis		0.972423	0.0562635	0.805796		0.341119	0.506899	0.911205		-0.0188056	0.971713	0.989951		0.612498	0.252043	0.462401
ENSMUSG00000031328.16	Flna	192176	GO:0001525	angiogenesis		0.302257	0.0558758	0.805796		-0.0661482	0.67581	0.960759		-0.708686	2.37e-05	0.00154583		-0.340281	0.0425128	0.183107
ENSMUSG00000037139.15	Myom3	242702	GO:0005737	cytoplasm		-1.27097	0.056181	0.805796		0.874139	0.157316	0.655814		2.74951	4.72e-05	0.00276252		0.604409	0.336651	0.545401
ENSMUSG00000041831.16	Sytl3	83672	GO:0005515	protein binding		0.532231	0.0560723	0.805796		0.0140762	0.960299	0.996152		-0.933057	0.00154792	0.0331708		-0.414903	0.164855	0.37035
ENSMUSG00000046721.11	Rpl14-ps1	100040970	NA	NA		-0.995922	0.0559557	0.805796		-0.229334	0.658641	0.955633		0.063963	0.908053	0.966204		-0.702625	0.203053	0.411888
ENSMUSG00000043505.8	Gimap5	317757	GO:0000166	nucleotide binding		0.893624	0.11611	0.994817		2.42847	1.19e-05	0.000779231		-0.40216	0.495492	0.741939		-1.937	0.000777225	0.0438769
ENSMUSG00000055717.13	Slain1	105439	GO:0003674	molecular_function		1.07222	0.0559955	0.805796		1.06346	0.0578151	0.417932		0.808134	0.156839	0.417312		0.816899	0.152045	0.35436
ENSMUSG00000004032.10	Gstm5	14866	GO:0004364	glutathione transferase activity		0.29434	0.0565218	0.80608		-0.260526	0.0926493	0.526251		-0.541163	0.000941536	0.0240953		0.013703	0.933478	0.965939
ENSMUSG00000020143.15	Dock2	94176	GO:0001766	membrane raft polarization		-1.1686	0.0564472	0.80608		0.957697	0.0997068	0.543313		2.01239	0.00154037	0.0331708		-0.113911	0.85083	0.917569
ENSMUSG00000021318.15	Gli3	14634	GO:0000122	negative regulation of transcription by RNA polymerase II		-0.888605	0.0566263	0.80608		-0.953013	0.0395801	0.347636		-0.120133	0.806237	0.918854		-0.0557255	0.908864	0.952239
ENSMUSG00000045573.9	Penk	18619	GO:0001515	opioid peptide activity		0.636195	0.0566409	0.80608		0.538965	0.10683	0.559065		0.427411	0.217754	0.492232		0.524641	0.130781	0.327563
ENSMUSG00000068335.6	Dok1	13448	GO:0005515	protein binding		-0.610931	0.0563663	0.80608		0.480292	0.132227	0.606385		0.979248	0.0038447	0.0564582		-0.111974	0.740219	0.849366
ENSMUSG00000086712.2	Mexis	381524	NA	NA		2.57863	0.0565064	0.80608		1.77992	0.202432	0.717366		-1.56597	0.217857	NA		-0.767257	0.560426	NA
ENSMUSG00000060183.6	Cxcl11	56066	GO:0005615	extracellular space		-0.135394	0.849417	1		3.61871	5.55e-08	8.19e-06		3.48329	3.31e-07	4.27e-05		-0.270815	0.668776	0.802384
ENSMUSG00000100277.8	1810053B23Rik	69857	NA	NA		3.08477	0.0565691	0.80608		-1.13247	0.535782	0.922566		-3.06897	0.0658453	NA		1.14827	0.539988	NA
ENSMUSG00000109284.1	B230311B06Rik	381914	GO:0003674	molecular_function		2.13761	0.0563728	0.80608		2.20386	0.0480024	0.381818		-0.511489	0.601649	NA		-0.577739	0.55278	NA
ENSMUSG00000075703.15	Selenoi	28042	GO:0004307	ethanolaminephosphotransferase activity		-0.387468	0.0566938	0.806267		-0.152335	0.453516	0.891024		0.669053	0.00188762	0.0373359		0.433921	0.0437861	0.185779
ENSMUSG00000099398.1	Ms4a14	383435	GO:0003674	molecular_function		-2.73454	0.0568035	0.807262		-0.251356	0.832818	0.98307		0.733941	0.650714	NA		-1.74924	0.214355	NA
ENSMUSG00000030653.17	Pde2a	207728	GO:0000122	negative regulation of transcription by RNA polymerase II		7.76959	0.0569744	0.809124		0	1	1		-1.95588	0.64336	0.832247		5.78954	0.180249	0.389095
ENSMUSG00000045498.1	Pcdhb3	93874	GO:0005887	integral component of plasma membrane		-1.38734	0.0570284	0.809324		-0.532395	0.441332	0.886592		-0.391249	0.636644	0.827938		-1.2462	0.11717	NA
ENSMUSG00000037720.16	Tmem33	67878	GO:0005515	protein binding		-0.381718	0.0572229	0.810951		-0.222066	0.26853	0.788659		0.0268332	0.899701	0.963833		-0.132818	0.532655	0.711018
ENSMUSG00000042797.9	Aqp11	66333	GO:0001822	kidney development		0.548661	0.057186	0.810951		-0.068183	0.814215	0.980834		-1.02587	0.000820631	0.0221887		-0.409021	0.184449	0.393265
ENSMUSG00000025779.10	Ly96	17087	GO:0001530	lipopolysaccharide binding		-0.541381	0.0572798	0.811191		0.199452	0.477595	0.90119		0.571678	0.0563663	0.248353		-0.169155	0.567516	0.733631
ENSMUSG00000003929.11	Zfp81	224694	GO:0000122	negative regulation of transcription by RNA polymerase II		-0.698156	0.0573231	0.811238		0.0506889	0.889985	0.989691		0.647878	0.0958508	0.326155		-0.100967	0.794824	0.883126
ENSMUSG00000026114.14	Cnga3	12790	GO:0000166	nucleotide binding		-1.26331	0.0574068	0.811758		0.257414	0.676933	0.960906		1.67995	0.0150439	0.122075		0.159227	0.805266	0.889264
ENSMUSG00000026504.17	Sdccag8	76816	GO:0001764	neuron migration		0.713827	0.0574399	0.811758		0.616445	0.101362	0.546986		-0.744756	0.0605277	0.258168		-0.647374	0.103248	0.288724
ENSMUSG00000014074.17	Rnf168	70238	GO:0000151	ubiquitin ligase complex		-0.347904	0.0576993	0.81181		-0.314637	0.0860603	0.509534		-0.0101008	0.958561	0.984531		-0.0433676	0.82346	0.901208
ENSMUSG00000023070.6	Rgn	19733	GO:0001933	negative regulation of protein phosphorylation		1.30803	0.0577031	0.81181		0.474354	0.492912	0.908004		-0.671499	0.355463	0.631676		0.162174	0.823997	0.901399
ENSMUSG00000028402.18	Mpdz	17475	GO:0005515	protein binding		0.906872	0.0577565	0.81181		0.581305	0.224085	0.740413		-0.246184	0.625768	0.822233		0.0793821	0.875097	0.931889
ENSMUSG00000042675.15	Ypel3	66090	GO:0003674	molecular_function		0.257879	0.0575788	0.81181		-0.151097	0.268778	0.788742		-0.596768	3.44e-05	0.0021277		-0.187792	0.194797	0.403228
ENSMUSG00000061603.8	Akap6	238161	GO:0001934	positive regulation of protein phosphorylation		0.63877	0.0576659	0.81181		0.285188	0.399868	0.87156		-0.595542	0.0927012	0.320457		-0.24196	0.497143	0.682393
ENSMUSG00000097915.2	A330009N23Rik	380977	GO:0003674	molecular_function		-1.21144	0.0575163	0.81181		-0.145434	0.817084	0.981321		-0.209133	0.762321	0.896063		-1.27514	0.0619724	0.220674
ENSMUSG00000104422.1	NA	NA	NA	NA		3.05836	0.0577635	0.81181		4.00101	0.0109309	0.16602		1.43054	0.317833	NA		0.487891	0.725081	NA
ENSMUSG00000113769.1	5033406O09Rik	77675	NA	NA		0.86471	0.0575993	0.81181		0.643503	0.160051	0.659146		-0.780339	0.108212	0.346556		-0.559132	0.252156	0.462401
ENSMUSG00000024958.13	Gpr137	107173	GO:0003674	molecular_function		-0.386371	0.0579118	0.812767		-0.0958412	0.637827	0.951424		0.130932	0.544305	0.777084		-0.159597	0.459587	0.652371
ENSMUSG00000036928.14	Stag3	50878	GO:0000775	chromosome, centromeric region		2.11421	0.0578855	0.812767		-0.976031	0.390869	0.866408		-1.18808	0.29952	0.580258		1.90216	0.103211	NA
ENSMUSG00000004815.12	Dgkq	110524	GO:0000166	nucleotide binding		0.726543	0.0580124	0.813055		0.356948	0.353515	0.850609		-0.199714	0.620233	0.819338		0.169881	0.674441	0.806573
ENSMUSG00000032883.15	Acsl3	74205	GO:0000166	nucleotide binding		-0.313497	0.0580023	0.813055		-0.291743	0.0777161	0.484932		0.216937	0.216014	0.489768		0.195182	0.265662	0.476306
ENSMUSG00000045934.15	Mtmr11	194126	GO:0004438	phosphatidylinositol-3-phosphatase activity		0.46289	0.0581825	0.814876		0.164623	0.502175	0.910209		-0.58338	0.0243936	0.158817		-0.285113	0.272972	0.482645
ENSMUSG00000034634.7	Ly6d	17068	GO:0005886	plasma membrane		-1.06959	0.0582349	0.815048		1.69734	0.00264915	0.0614549		2.11753	0.000407426	0.0136836		-0.649397	0.278247	0.487975
ENSMUSG00000105315.1	NA	NA	NA	NA		1.24223	0.0583235	0.815725		0.547511	0.422625	0.880851		-1.1236	0.0926257	0.320256		-0.428873	0.536781	NA
ENSMUSG00000030220.13	Arhgdib	11857	GO:0003924	GTPase activity		-0.569867	0.250412	1		2.38454	1.27e-06	0.000116179		1.05039	0.045146	0.221315		-1.90402	0.000257446	0.0312355
ENSMUSG00000042351.9	Grap2	17444	GO:0005515	protein binding		0.15283	0.870077	1		3.60954	4.78e-05	0.00254083		2.55358	0.0058089	0.071422		-0.903124	0.303979	0.51417
ENSMUSG00000049744.15	Arhgap15	76117	GO:0005096	GTPase activator activity		-0.333518	0.533926	1		2.33189	9.74e-06	0.000664766		0.727423	0.197525	0.468178		-1.93799	0.000490969	0.0379537
ENSMUSG00000028093.15	Acp6	66659	GO:0002244	hematopoietic progenitor cell differentiation		0.418595	0.0586432	0.815888		0.200626	0.366126	0.85484		0.00716738	0.975463	0.990873		0.225137	0.33518	0.544025
ENSMUSG00000048281.9	Dleu7	239133	GO:0003674	molecular_function		1.8611	0.0584408	0.815888		0.92828	0.370714	0.856852		-0.350781	0.693487	NA		0.582034	0.539612	NA
ENSMUSG00000049580.12	Tsku	244152	GO:0005515	protein binding		-0.663434	0.0588077	0.815888		-0.555267	0.11373	0.574999		0.498462	0.180546	0.448496		0.390296	0.294381	0.504246
ENSMUSG00000049775.16	Tmsb4x	19241	GO:0003779	actin binding		-0.593032	0.0588419	0.815888		0.325095	0.30032	0.813124		-0.115967	0.727589	0.879022		-1.03409	0.00189527	0.0585794
ENSMUSG00000060681.15	Slc9a6	236794	GO:0005739	mitochondrion		-0.316623	0.0588098	0.815888		-0.263713	0.115567	0.577948		0.118401	0.505004	0.747971		0.0654919	0.712351	0.831423
ENSMUSG00000067813.3	Xkr9	381246	GO:0003674	molecular_function		-0.654718	0.0588578	0.815888		0.31925	0.355984	0.851268		0.846611	0.021115	0.147365		-0.127357	0.728221	0.84211
ENSMUSG00000085095.2	NA	NA	NA	NA		2.54211	0.0587277	0.815888		3.18402	0.0163819	0.21213		-1.03674	0.413274	NA		-1.67865	0.178492	NA
ENSMUSG00000026117.10	Zap70	22637	GO:0000166	nucleotide binding		0.368961	0.603361	1		3.60863	1.64e-08	2.87e-06		2.70079	2.37e-05	0.00154583		-0.538883	0.334993	0.543881
ENSMUSG00000093939.1	Trav4d-3	100042479	NA	NA		2.09474	0.0586965	0.815888		-0.601183	0.623068	0.94841		-1.67432	0.141529	0.395111		1.0216	0.414196	NA
ENSMUSG00000095771.2	Igkv14-111	545847	GO:0002377	immunoglobulin production		1.80338	0.0564712	0.80608		3.60413	0.000122457	0.00536825		0.496619	0.608991	0.812287		-1.30413	0.17606	0.384589
ENSMUSG00000026579.8	F5	14067	GO:0005507	copper ion binding		0.875731	0.0589619	0.816216		0.868241	0.0612018	0.431271		-0.315268	0.518179	0.75847		-0.307778	0.528227	0.708023
ENSMUSG00000048368.9	Omd	27047	GO:0005576	extracellular region		-1.26905	0.0589497	0.816216		-0.198223	0.755098	0.974007		-0.0185398	0.979799	0.992723		-1.08936	0.119045	0.312727
ENSMUSG00000071714.7	Csf2rb2	12984	GO:0004896	cytokine receptor activity		-1.61534	0.0590853	0.817367		1.31902	0.0903069	0.519361		2.90093	0.000886747	0.0233519		-0.0334319	0.966552	0.983794
ENSMUSG00000028757.4	Ddost	13200	GO:0005783	endoplasmic reticulum		-0.224952	0.0593429	0.82037		0.00569338	0.961919	0.996222		0.354075	0.00509704	0.0657807		0.12343	0.328694	0.537236
ENSMUSG00000051124.6	Gimap9	317758	GO:0000166	nucleotide binding		-0.101639	0.852317	1		2.29609	1.95e-05	0.00118487		0.297141	0.605994	0.811167		-2.10059	0.000218424	0.0295071
ENSMUSG00000032625.14	Thsd7a	330267	GO:0001525	angiogenesis		1.44982	0.0595473	0.821635		1.3758	0.0744802	0.475299		-1.13108	0.162849	0.426019		-1.05706	0.193118	0.401603
ENSMUSG00000039488.15	Cntn5	244682	GO:0005886	plasma membrane		-1.26923	0.0595809	0.821635		-0.490377	0.428202	0.881889		1.36405	0.0466057	0.225434		0.585194	0.354277	NA
ENSMUSG00000097411.2	NA	NA	NA	NA		1.76485	0.0595043	0.821635		1.31412	0.16886	0.671423		-1.25089	0.174683	NA		-0.800162	0.394876	NA
ENSMUSG00000000058.6	Cav2	12390	GO:0000149	SNARE binding		-0.551996	0.0599815	0.823046		-0.00792219	0.978447	0.998635		-0.253107	0.416429	0.685192		-0.79718	0.0104304	0.098943
ENSMUSG00000017211.14	Gsdma2	76758	GO:0001786	phosphatidylserine binding		-0.551179	0.0600213	0.823046		-0.774544	0.00822393	0.137548		0.0557829	0.857587	0.946316		0.279148	0.369197	0.572895
ENSMUSG00000025024.7	Smndc1	76479	GO:0003723	RNA binding		-0.255829	0.0600884	0.823046		0.0197276	0.88453	0.989128		0.191074	0.18417	0.452633		-0.0844828	0.556481	0.726234
ENSMUSG00000033520.2	Idi2	320581	GO:0004452	isopentenyl-diphosphate delta-isomerase activity		-3.16161	0.059863	0.823046		0.494169	0.731627	0.971825		4.2012	0.0152336	0.122712		0.545426	0.71617	NA
ENSMUSG00000035615.12	Frmpd1	666060	GO:0003674	molecular_function		-1.25868	0.0598212	0.823046		-0.0170784	0.978699	0.998635		2.12403	0.00212973	0.0397893		0.882429	0.183462	0.392092
ENSMUSG00000042210.17	Abhd14a	68644	GO:0005737	cytoplasm		0.363925	0.059807	0.823046		0.216737	0.263332	0.784855		-0.551863	0.00700139	0.0799274		-0.404674	0.0484133	0.196322
ENSMUSG00000046093.9	Hpcal4	170638	GO:0005246	calcium channel regulator activity		2.10271	0.0599711	0.823046		0.317267	0.784016	0.976581		0.699833	0.525179	0.762891		2.48527	0.0294902	NA
ENSMUSG00000079550.9	Mpp4	227157	GO:0000139	Golgi membrane		1.7576	0.0601433	0.823046		0.0790264	0.937194	0.995976		-1.65614	0.0898315	NA		0.0224364	0.982813	NA
ENSMUSG00000086308.1	G630016G05Rik	108168785	GO:0003674	molecular_function		3.67936	0.0601447	0.823046		3.80751	0.0472744	0.37905		-0.847718	0.655915	NA		-0.975873	0.600474	NA
ENSMUSG00000087113.1	NA	NA	NA	NA		-2.39513	0.0598829	0.823046		1.04491	0.29014	0.805417		2.69304	0.0380392	NA		-0.746999	0.464053	NA
ENSMUSG00000113101.1	NA	NA	NA	NA		-1.16134	0.0601245	0.823046		-0.999703	0.105443	0.555692		-0.542204	0.410165	0.679824		-0.703845	0.284802	0.494954
ENSMUSG00000028756.12	Pink1	68943	GO:0000166	nucleotide binding		0.427549	0.0602172	0.823483		-0.294946	0.195766	0.708654		-0.0141089	0.953297	0.983123		0.708385	0.0033335	0.0681145
ENSMUSG00000110568.1	NA	NA	NA	NA		0.0459884	0.962069	1		3.59682	2.49e-05	0.00144263		3.63734	1.12e-05	0.000885823		0.0865165	0.900477	0.948011
ENSMUSG00000026220.6	Slc16a14	71781	GO:0005886	plasma membrane		2.78481	0.0603565	0.824277		1.39222	0.373235	0.857634		-0.530595	0.686297	NA		0.862	0.539329	NA
ENSMUSG00000030881.15	Arfip2	76932	GO:0001726	ruffle		0.299417	0.0604157	0.82453		-0.179478	0.260818	0.782373		-0.295472	0.080325	0.298836		0.183423	0.27807	0.487921
ENSMUSG00000065987.12	Cd209b	69165	GO:0001872	(1->3)-beta-D-glucan binding		0.400988	0.570587	1		2.22096	0.00141542	0.0374006		-1.85118	0.0170592	0.131037		-3.67115	1.64e-06	0.00248433
ENSMUSG00000022780.5	Meltf	30060	GO:0005506	iron ion binding		2.8116	0.0606676	0.826823		3.00212	0.0435229	0.363916		1.82237	0.154632	NA		1.63185	0.197662	NA
ENSMUSG00000026395.16	Ptprc	19264	GO:0000187	activation of MAPK activity		-0.436143	0.271442	1		2.21782	1.56e-08	2.76e-06		1.23214	0.00320138	0.0508338		-1.42182	0.000591645	0.0403046
ENSMUSG00000028362.2	Tnfsf8	21949	GO:0005125	cytokine activity		-1.48647	0.0353882	0.672053		3.59115	9.93e-11	2.96e-08		3.91239	1.1e-08	2.25e-06		-1.16523	0.0270622	0.146587
ENSMUSG00000025130.11	P4hb	18453	GO:0003756	protein disulfide isomerase activity		-0.391305	0.0608065	0.827083		0.0210772	0.919557	0.992859		0.349092	0.114791	0.356398		-0.0632902	0.77494	0.870764
ENSMUSG00000042694.17	Stn1	108689	GO:0000723	telomere maintenance		-0.364282	0.0609618	0.82864		-0.333018	0.0884857	0.515107		0.325292	0.112988	0.353515		0.294028	0.154033	0.35714
ENSMUSG00000055730.16	Ces2a	102022	GO:0004771	sterol esterase activity		0.460016	0.0610107	0.828749		-0.219011	0.377232	0.858881		-0.126309	0.624879	0.821598		0.552718	0.0339849	0.163964
ENSMUSG00000059820.14	Nkapd1	270156	GO:0005575	cellular_component		-0.353553	0.0610663	0.828949		-0.0608562	0.746527	0.973845		0.0493049	0.805254	0.918466		-0.243392	0.222513	0.432232
ENSMUSG00000027900.15	Dram2	67171	GO:0001917	photoreceptor inner segment		-0.538804	0.0611794	0.829873		0.108817	0.705289	0.967841		0.153153	0.615848	0.816271		-0.494467	0.105183	0.291014
ENSMUSG00000032369.13	Plscr1	22038	GO:0001228	DNA-binding transcription activator activity, RNA polymerase II-specific		-0.657208	0.0612161	0.829873		0.503896	0.151046	0.644647		0.715674	0.0545781	0.244259		-0.44543	0.231378	0.440861
ENSMUSG00000022683.13	Pla2g10	26565	GO:0001516	prostaglandin biosynthetic process		-0.439164	0.0613246	0.830789		0.15579	0.506605	0.911205		0.251486	0.312297	0.592706		-0.343468	0.16739	0.373522
ENSMUSG00000019998.6	Stx7	53331	GO:0000149	SNARE binding		-0.43976	0.0616574	0.831522		0.0728229	0.75692	0.974007		0.272178	0.275449	0.554009		-0.240405	0.335309	0.544076
ENSMUSG00000027822.16	Slc33a1	11416	GO:0005783	endoplasmic reticulum		-0.357941	0.0616655	0.831522		-0.155477	0.416799	0.879194		0.47682	0.0188194	0.13848		0.274356	0.176353	0.38469
ENSMUSG00000030144.4	Clec4d	17474	GO:0002250	adaptive immune response		-1.77039	0.0615911	0.831522		2.27895	0.00244243	0.0575859		3.31126	0.000477402	0.0150965		-0.738076	0.327032	0.535348
ENSMUSG00000032087.10	Dscaml1	114873	GO:0005886	plasma membrane		0.756971	0.0615392	0.831522		0.657362	0.108646	0.563195		-0.533219	0.212762	0.485593		-0.43361	0.316123	0.525512
ENSMUSG00000036054.15	Sugp2	234373	GO:0003676	nucleic acid binding		-0.645022	0.0616503	0.831522		0.0378706	0.912666	0.992296		0.862267	0.0174116	0.132347		0.179373	0.620968	0.771374
ENSMUSG00000074218.3	Cox7a1	12865	GO:0002082	regulation of oxidative phosphorylation		0.616127	0.0614865	0.831522		-0.747408	0.0233988	0.260971		-2.00947	9.18e-09	1.9e-06		-0.645936	0.0649393	0.225773
ENSMUSG00000095403.8	Gm21092	100861634	NA	NA		-0.856723	0.061579	0.831522		0.0347787	0.936499	0.995976		0.663627	0.167243	0.432246		-0.227875	0.620158	0.771062
ENSMUSG00000022034.10	Esco2	71988	GO:0000785	chromatin		-0.54713	0.0617895	0.832048		0.0111286	0.969592	0.996812		0.555523	0.0729987	0.2853		-0.00273574	0.992934	0.996291
ENSMUSG00000030680.6	NA	NA	NA	NA		-1.51684	0.0618276	0.832048		1.05483	0.17258	0.675174		2.2205	0.00887755	0.0921531		-0.351161	0.665195	0.800295
ENSMUSG00000038064.7	Cldn22	75677	GO:0003674	molecular_function		1.00845	0.0618061	0.832048		0.602801	0.27083	0.790348		-0.548669	0.321852	0.601392		-0.14302	0.79882	0.885372
ENSMUSG00000022035.6	Ccdc25	67179	GO:0003674	molecular_function		-0.319443	0.061964	0.832228		0.0569328	0.738971	0.97274		0.494896	0.00628156	0.0749054		0.118521	0.512204	0.694498
ENSMUSG00000026398.14	Nr5a2	26424	GO:0000976	transcription regulatory region sequence-specific DNA binding		1.15814	0.0619319	0.832228		0.0664964	0.916218	0.992566		-1.98264	0.00281107	0.0471067		-0.891002	0.186553	0.394876
ENSMUSG00000032305.15	Fam219b	78323	GO:0003674	molecular_function		-0.360525	0.0619614	0.832228		-0.383305	0.0470691	0.378425		-0.105023	0.607216	0.811778		-0.0822431	0.687123	0.814474
ENSMUSG00000029762.6	Akr1b8	14187	GO:0001523	retinoid metabolic process		-0.583214	0.0621289	0.833007		0.00144712	0.996306	0.999939		1.24464	0.000173422	0.00728815		0.659981	0.0464057	0.191937
ENSMUSG00000031635.14	Anxa10	26359	GO:0005509	calcium ion binding		-0.809109	0.062542	0.833007		-0.100491	0.81707	0.981321		0.446906	0.33211	0.609522		-0.261711	0.570059	0.73562
ENSMUSG00000073407.1	Gm6034	547347	GO:0003674	molecular_function		0.760804	0.447137	1		3.57964	0.000107831	0.00484961		2.40378	0.00760161	0.0842941		-0.415059	0.610485	0.764082
ENSMUSG00000032679.12	Cd59a	12509	GO:0001848	complement binding		-0.615038	0.0623758	0.833007		-0.525469	0.111335	0.569752		-0.353378	0.312762	0.59286		-0.442947	0.205761	0.414415
ENSMUSG00000035293.13	G2e3	217558	GO:0000209	protein polyubiquitination		-0.44115	0.0624416	0.833007		-0.125428	0.595872	0.939209		0.245911	0.326128	0.60569		-0.0698114	0.780205	0.873951
ENSMUSG00000039841.14	Zfp800	627049	GO:0003676	nucleic acid binding		-0.233746	0.0624332	0.833007		-0.0788231	0.527936	0.918076		0.211095	0.110117	0.349604		0.0561717	0.66947	0.802881
ENSMUSG00000042359.18	Osbpl6	99031	GO:0005634	nucleus		0.530921	0.0623009	0.833007		0.0685957	0.810427	0.980684		-0.689089	0.0222913	0.151902		-0.226764	0.45365	0.647648
ENSMUSG00000055334.4	Snupn	66069	GO:0003674	molecular_function		-0.255652	0.0625555	0.833007		-0.267556	0.0514884	0.395479		-0.0876228	0.546824	0.778725		-0.0757193	0.60287	0.758585
ENSMUSG00000076617.9	Ighm	16019	GO:0000187	activation of MAPK activity		1.29403	0.0623057	0.833007		1.99984	0.00392991	0.0799927		-0.305415	0.67714	0.852892		-1.01123	0.16764	0.373878
ENSMUSG00000050921.12	P2ry10	78826	GO:0004930	G protein-coupled receptor activity		-0.0476284	0.93031	1		3.57898	9.52e-12	3.54e-09		2.20447	7.34e-05	0.00388181		-1.42214	0.00809471	0.0904882
ENSMUSG00000096722.2	NA	NA	NA	NA		1.54897	0.0622146	0.833007		0.855165	0.316998	0.826024		-1.48075	0.0836514	0.305402		-0.786937	0.370782	NA
ENSMUSG00000102014.1	2900009J06Rik	100502745	NA	NA		1.6666	0.0625261	0.833007		0.248619	0.800399	0.979358		-0.487657	0.554725	NA		0.930324	0.312327	NA
ENSMUSG00000109697.1	NA	NA	NA	NA		1.12959	0.0621617	0.833007		0.043726	0.945696	0.995976		-1.72868	0.00983657	0.0975161		-0.642818	0.360286	NA
ENSMUSG00000038259.4	Gdf5	14563	GO:0005102	signaling receptor binding		-1.03728	0.062746	0.834996		-1.08444	0.0534557	0.403154		-0.227629	0.714603	0.873254		-0.180468	0.773196	NA
ENSMUSG00000008136.14	Fhl2	14200	GO:0000122	negative regulation of transcription by RNA polymerase II		-0.417229	0.0628671	0.836058		-0.376396	0.0932904	0.528276		0.117172	0.622295	0.820513		0.0763388	0.748233	0.854551
ENSMUSG00000020522.13	Mfap3	216760	GO:0003674	molecular_function		-0.413749	0.0632245	0.836832		-0.425411	0.0563519	0.413612		0.35274	0.134154	0.385103		0.364402	0.122047	0.316644
ENSMUSG00000022553.16	Maf1	68877	GO:0000994	RNA polymerase III core binding		0.285361	0.0633312	0.836832		-0.0423831	0.783001	0.976581		-0.387237	0.0173696	0.132248		-0.0594928	0.715099	0.833819
ENSMUSG00000029009.17	Mthfr	17769	GO:0001843	neural tube closure		0.714745	0.0632263	0.836832		0.489744	0.203761	0.71886		-0.082125	0.839407	0.936523		0.142876	0.724776	0.84083
ENSMUSG00000030954.10	Gp2	67133	GO:0002412	antigen transcytosis by M cells in mucosal-associated lymphoid tissue		2.24977	0.0632326	0.836832		1.81303	0.134488	0.610599		-2.11726	0.099122	0.331305		-1.68052	0.190635	0.399635
ENSMUSG00000031887.13	Tradd	71609	GO:0002947	tumor necrosis factor receptor superfamily complex		-0.363468	0.0631977	0.836832		-0.0551174	0.777922	0.9761		0.346997	0.0940325	0.322851		0.0386468	0.851914	0.917964
ENSMUSG00000058152.8	Chsy3	78923	GO:0005575	cellular_component		-0.574074	0.0631416	0.836832		0.31863	0.2917	0.806181		0.231167	0.479447	0.729778		-0.661536	0.039015	0.174982
ENSMUSG00000089929.1	Bcl2a1b	12045	GO:0005741	mitochondrial outer membrane		-0.759512	0.135224	1		2.18015	1.33e-05	0.000846161		0.912145	0.0893575	0.315124		-2.02752	0.000128858	0.0227859
ENSMUSG00000085620.2	NA	NA	NA	NA		-0.953685	0.0633753	0.836832		-0.73995	0.143011	0.628906		-0.4232	0.441511	0.704876		-0.636936	0.239883	0.450091
ENSMUSG00000095200.2	NA	NA	NA	NA		2.15007	0.0633408	0.836832		3.21853	0.00462769	0.0901426		-1.61061	0.160028	0.421758		-2.67907	0.0172205	NA
ENSMUSG00000097730.3	NA	NA	NA	NA		-1.19333	0.0633789	0.836832		0.0183814	0.975367	0.997868		-0.103804	0.884441	0.957322		-1.31551	0.0502071	NA
ENSMUSG00000118491.1	Gm44505	664779	NA	NA		3.56666	0.0629901	0.836832		-0.86791	0.681303	0.961826		-1.68608	0.3784	NA		2.74849	0.192613	NA
ENSMUSG00000015519.12	2310057J18Rik	67719	GO:0003674	molecular_function		2.90488	0.0634625	0.836847		2.33986	0.134931	0.611464		-2.30989	0.164089	0.427591		-1.74488	0.29322	0.503087
ENSMUSG00000085151.7	NA	NA	NA	NA		0.887083	0.0634558	0.836847		0.118061	0.808429	0.980684		-2.33955	2.78e-05	0.0017836		-1.57052	0.0055249	0.0797498
ENSMUSG00000032534.18	Cep63	28135	GO:0005515	protein binding		0.371355	0.0635128	0.836967		-0.047133	0.814932	0.981048		-0.2599	0.217076	0.491202		0.158588	0.453858	0.647772
ENSMUSG00000022226.6	Mcpt2	17225	GO:0004252	serine-type endopeptidase activity		-0.949382	0.0637079	0.838054		0.821172	0.108606	0.563195		0.949968	0.0802135	0.298679		-0.820585	0.130599	0.327545
ENSMUSG00000041126.16	H2az2	77605	GO:0000786	nucleosome		0.466347	0.0637192	0.838054		0.291522	0.246509	0.768076		-0.751962	0.00482311	0.0643876		-0.577137	0.0305407	0.156324
ENSMUSG00000045364.2	Ifne	230405	GO:0002250	adaptive immune response		-1.3211	0.0636371	0.838054		0.267071	0.705223	0.967841		0.48993	0.517325	0.757962		-1.09824	0.143521	0.343499
ENSMUSG00000020078.16	Vps26a	30930	GO:0005515	protein binding		-0.385556	0.0639283	0.838631		-0.038866	0.851803	0.984303		0.0994747	0.652188	0.837279		-0.247216	0.262517	0.473167
ENSMUSG00000030725.4	Lipt2	67164	GO:0005515	protein binding		0.630111	0.0639086	0.838631		0.968238	0.00436658	0.0866462		-0.557256	0.121409	0.365957		-0.895383	0.0127277	0.106741
ENSMUSG00000085912.2	Trp53cor1	100504267	GO:0005515	protein binding		-2.39102	0.0638215	0.838631		-1.2234	0.278598	0.795377		0.471474	0.74046	NA		-0.696143	0.586336	NA
ENSMUSG00000098470.1	C1rb	667277	GO:0002376	immune system process		0.597522	0.0638978	0.838631		0.663025	0.0395035	0.347588		0.0102339	0.975292	0.990833		-0.055269	0.866982	0.92687
ENSMUSG00000004952.13	Rasa4	54153	GO:0005096	GTPase activator activity		0.689102	0.064547	0.839419		0.586633	0.117385	0.580871		-0.438497	0.26651	0.544056		-0.336029	0.396566	0.597022
ENSMUSG00000018583.5	G3bp1	27041	GO:0000166	nucleotide binding		-0.277259	0.0642583	0.839419		0.0445716	0.765932	0.974967		0.715225	6.54e-06	0.000583523		0.393394	0.0130891	0.10776
ENSMUSG00000021996.16	Esd	13885	GO:0005737	cytoplasm		-0.636613	0.0643415	0.839419		0.0500912	0.884273	0.989128		0.12659	0.728745	0.879783		-0.560113	0.124911	0.321106
ENSMUSG00000022856.9	Tmem41a	66664	GO:0003674	molecular_function		0.569946	0.0641511	0.839419		-0.104053	0.737777	0.972739		-0.141774	0.661089	0.843252		0.532225	0.102709	0.287509
ENSMUSG00000023914.16	Mep1a	17287	GO:0004222	metalloendopeptidase activity		2.39191	0.0643635	0.839419		0.608422	0.654115	0.954611		-2.49567	0.0660044	NA		-0.712178	0.615834	NA
ENSMUSG00000025986.6	Slc39a10	227059	GO:0002903	negative regulation of B cell apoptotic process		-0.47503	0.0645336	0.839419		-0.535224	0.0371556	0.337087		0.438688	0.107172	0.345195		0.498882	0.0667811	0.229441
ENSMUSG00000031169.13	Porcn	53627	GO:0005515	protein binding		0.442177	0.0641757	0.839419		-0.00826489	0.972624	0.997486		-0.134365	0.59178	0.804529		0.316077	0.210494	0.419424
ENSMUSG00000033964.12	Zbtb41	226470	GO:0000790	nuclear chromatin		-0.392873	0.0645675	0.839419		-0.407343	0.0552905	0.409866		0.279706	0.213545	0.486465		0.294176	0.190741	0.399658
ENSMUSG00000034245.10	Hdac11	232232	GO:0000118	histone deacetylase complex		0.478876	0.0644571	0.839419		-0.405231	0.118607	0.582421		-0.382644	0.16324	0.42654		0.501463	0.0682975	0.231776
ENSMUSG00000030724.7	Cd19	12478	GO:0001923	B-1 B cell differentiation		-1.16232	0.33404	1		3.57201	0.0013512	0.0364205		1.82855	0.14101	0.394097		-2.90579	0.011986	0.104627
ENSMUSG00000082177.2	Gm16005	102636339	NA	NA		0.84766	0.0645362	0.839419		0.781825	0.0896697	0.517178		-0.287212	0.536252	0.771147		-0.221377	0.635068	0.781297
ENSMUSG00000093803.3	Ppp2r3d	19054	GO:0000159	protein phosphatase type 2A complex		0.43276	0.0641471	0.839419		-0.193568	0.412	0.877655		-0.0398636	0.870761	0.953032		0.586465	0.0176243	0.121556
ENSMUSG00000104876.1	NA	NA	NA	NA		-1.14212	0.0644824	0.839419		0.453503	0.432544	0.88422		0.24684	0.710467	0.87153		-1.34878	0.0317353	0.158839
ENSMUSG00000112368.1	NA	NA	NA	NA		2.45888	0.0644077	0.839419		1.91786	0.156649	0.654344		-1.0655	0.37557	NA		-0.524477	0.669665	NA
ENSMUSG00000005125.13	Ndrg1	17988	GO:0005634	nucleus		-0.412134	0.0646172	0.839528		-0.0777067	0.727463	0.970961		0.529613	0.0251197	0.162208		0.195187	0.409054	0.608583
ENSMUSG00000024379.4	Tslp	53603	GO:0001961	positive regulation of cytokine-mediated signaling pathway		-0.67455	0.064683	0.839845		-0.957898	0.0103905	0.160427		-0.392854	0.327697	0.606926		-0.109507	0.789043	0.879348
ENSMUSG00000074628.9	Tldc2	383766	GO:0003674	molecular_function		2.53366	0.0647291	0.839906		0.719214	0.607259	0.942274		-3.40041	0.0227871	0.153906		-1.58596	0.296374	NA
ENSMUSG00000013418.8	B4galnt2	14422	GO:0005794	Golgi apparatus		1.71543	0.064867	0.840084		-0.256146	0.783623	0.976581		-0.331943	0.735497	0.883189		1.63963	0.096334	0.277502
ENSMUSG00000042265.13	Trem1	58217	GO:0002374	cytokine secretion involved in immune response		2.16078	0.0211908	0.526371		3.5616	7.79e-05	0.00377268		1.10382	0.134999	0.386071		-0.297011	0.667809	NA
ENSMUSG00000112274.1	NA	NA	NA	NA		1.87806	0.0647862	0.840084		0.935433	0.378271	0.859024		-1.075	0.270913	NA		-0.13237	0.897037	NA
ENSMUSG00000024173.11	Tpsab1	100503895	GO:0004252	serine-type endopeptidase activity		-0.756583	0.0651203	0.841753		-0.656727	0.109144	0.563918		0.0545885	0.900252	0.963939		-0.0452674	0.917168	0.95707
ENSMUSG00000048458.8	Inka2	109050	GO:0005634	nucleus		0.734238	0.0651092	0.841753		-0.411383	0.309879	0.820577		-0.556554	0.186343	0.455517		0.589067	0.16855	0.375099
ENSMUSG00000097724.2	NA	NA	NA	NA		-2.38657	0.0650658	0.841753		-0.340893	0.751162	0.973845		3.27728	0.0118125	NA		1.2316	0.256174	NA
ENSMUSG00000001741.12	Il16	16170	GO:0005125	cytokine activity		-0.0981415	0.835264	1		2.15468	3.04e-06	0.000242427		0.585672	0.235908	0.511354		-1.66715	0.000576074	0.0398939
ENSMUSG00000102047.1	2010010A06Rik	100503117	NA	NA		2.08183	0.0653246	0.843319		0.627999	0.591903	0.938703		-2.89218	0.0202892	0.144672		-1.43836	0.262703	NA
ENSMUSG00000022938.8	Fam3b	52793	GO:0005125	cytokine activity		-0.611146	0.0653679	0.843341		0.0586753	0.859559	0.985328		0.319339	0.36397	0.639302		-0.350482	0.319032	0.528439
ENSMUSG00000095565.2	NA	NA	NA	NA		2.36728	0.0356853	0.67302		3.54479	0.00136504	0.0366764		0.870807	0.382671	0.656704		-0.306704	0.753071	NA
ENSMUSG00000009030.14	Pdcl	67466	GO:0005737	cytoplasm		-0.268636	0.0656579	0.844857		-0.389904	0.00756385	0.129631		0.254104	0.0998783	0.332525		0.375372	0.0150951	0.113431
ENSMUSG00000015488.14	Cacfd1	381356	GO:0003674	molecular_function		0.206839	0.0656552	0.844857		0.25351	0.0239065	0.264509		0.291449	0.013295	0.114724		0.244779	0.037395	0.171499
ENSMUSG00000027305.9	Ndufaf1	69702	GO:0005739	mitochondrion		-0.376193	0.0656935	0.844857		-0.426651	0.036866	0.335516		0.0230118	0.915362	0.968083		0.0734697	0.734388	0.846415
ENSMUSG00000050503.9	Fbxl22	74165	GO:0000086	G2/M transition of mitotic cell cycle		0.627124	0.0655755	0.844857		-0.48149	0.161757	0.661441		-1.39315	0.000124991	0.00571471		-0.284533	0.437521	0.632997
ENSMUSG00000015316.11	Slamf1	27218	GO:0001779	natural killer cell differentiation		-0.571533	0.691638	1		3.54271	0.00204794	0.0498181		4.49648	0.00022845	0.00892082		0.382229	0.655185	NA
ENSMUSG00000009246.14	Trpm5	56843	GO:0005216	ion channel activity		-0.893841	0.0662652	0.847012		1.08096	0.0212619	0.247809		2.02719	5.75e-05	0.00325727		0.0523882	0.91436	0.95528
ENSMUSG00000020701.12	Tmem132e	270893	GO:0003674	molecular_function		-0.872042	0.066094	0.847012		-0.21058	0.644438	0.953682		0.122808	0.807284	0.919513		-0.538654	0.268031	0.478777
ENSMUSG00000027016.17	Zfp385b	241494	GO:0002039	p53 binding		-0.470523	0.0660952	0.847012		-0.0407684	0.873266	0.987755		0.872593	0.00117148	0.027649		0.442839	0.0989842	0.281587
ENSMUSG00000028289.12	Epha7	13841	GO:0000166	nucleotide binding		0.965284	0.0662785	0.847012		0.761805	0.145892	0.63422		0.150466	0.781315	0.906965		0.353946	0.512434	0.694697
ENSMUSG00000034442.11	Trmt5	76357	GO:0002939	tRNA N1-guanine methylation		-0.45359	0.0662176	0.847012		0.0532767	0.828293	0.982836		0.230951	0.37661	0.651161		-0.275916	0.288577	0.49831
ENSMUSG00000055370.3	NA	NA	NA	NA		-2.68148	0.0661921	0.847012		-0.0649363	0.957296	0.995976		-0.11299	0.948688	NA		-2.72954	0.0795	NA
ENSMUSG00000068114.7	Ccdc134	76457	GO:0001525	angiogenesis		0.402829	0.0660422	0.847012		0.419879	0.0552817	0.409866		-0.00968673	0.966263	0.987869		-0.0267374	0.90703	0.951619
ENSMUSG00000097032.2	4930539J05Rik	319587	GO:0003674	molecular_function		-1.63279	0.0659997	0.847012		-0.137831	0.871883	0.987755		-0.0732191	0.941228	0.979892		-1.56818	0.103544	NA
ENSMUSG00000113431.1	NA	NA	NA	NA		1.01472	0.0661408	0.847012		0.105438	0.853641	0.984621		-0.932866	0.105533	0.342619		-0.0235887	0.96837	0.984721
ENSMUSG00000026890.19	Lhx6	16874	GO:0000977	RNA polymerase II transcription regulatory region sequence-specific DNA binding		2.60619	0.0663719	0.847673		0.290758	0.84441	0.98361		0.210106	0.880131	0.955409		2.52553	0.0828872	NA
ENSMUSG00000020696.18	Rffl	67338	GO:0002020	protease binding		-0.418829	0.0664906	0.848645		-0.479036	0.0358566	0.331547		0.220147	0.362863	0.638677		0.280355	0.246618	0.456796
ENSMUSG00000027868.11	Tbx15	21384	GO:0000122	negative regulation of transcription by RNA polymerase II		3.05742	0.0665317	0.848645		2.25181	0.179776	0.685942		0.164011	0.915982	NA		0.969619	0.536285	NA
ENSMUSG00000001435.15	Col18a1	12822	GO:0001525	angiogenesis		-0.566225	0.0666134	0.849153		0.232548	0.450028	0.890413		0.40768	0.212703	0.485519		-0.391094	0.230783	0.440516
ENSMUSG00000021929.9	Kpna3	16648	GO:0005634	nucleus		-0.237709	0.0666839	0.849519		-0.00236839	0.985407	0.999282		0.156072	0.255526	0.53299		-0.0792689	0.563228	0.73089
ENSMUSG00000022610.10	Mapk12	29857	GO:0000165	MAPK cascade		0.605887	0.066932	0.850414		-0.0804409	0.809982	0.980684		-0.839275	0.016577	0.129132		-0.152947	0.66563	0.800441
ENSMUSG00000032202.11	Rab27a	11891	GO:0000166	nucleotide binding		-0.472606	0.0668556	0.850414		-0.164884	0.522492	0.917749		1.0469	0.000128503	0.00584034		0.739182	0.00684613	0.0851697
ENSMUSG00000003379.7	Cd79a	12518	GO:0002250	adaptive immune response		-0.39506	0.664894	1		3.5408	3.5e-05	0.00197101		1.47197	0.114449	0.355963		-2.46389	0.00498494	0.0760683
ENSMUSG00000097187.1	NA	NA	NA	NA		1.07755	0.0669516	0.850414		0.635611	0.290663	0.805417		-0.633518	0.285532	0.564713		-0.191574	0.752073	NA
ENSMUSG00000110040.1	NA	NA	NA	NA		3.7955	0.0669637	0.850414		2.97789	0.151532	0.645364		-1.52674	0.472689	0.725133		-0.709135	0.739247	0.84888
ENSMUSG00000113959.1	NA	NA	NA	NA		-0.939805	0.0670788	0.851343		-0.338755	0.494221	0.908004		-0.112848	0.840711	0.936956		-0.713897	0.190511	0.399581
ENSMUSG00000030284.11	Creld1	171508	GO:0003756	protein disulfide isomerase activity		0.284917	0.0672242	0.852186		0.229215	0.143377	0.62933		-0.142508	0.383143	0.657121		-0.0868062	0.59731	0.754714
ENSMUSG00000034872.6	Gipc3	209047	GO:0008150	biological_process		3.0245	0.0672338	0.852186		0.643426	0.722221	0.970121		0.675518	0.648602	NA		3.0566	0.0649152	NA
ENSMUSG00000068699.12	Flnc	68794	GO:0003779	actin binding		0.66615	0.0672712	0.852186		0.202361	0.578815	0.934288		-0.504016	0.191129	0.460903		-0.0402267	0.917004	0.956959
ENSMUSG00000015355.13	Cd48	12506	GO:0002819	regulation of adaptive immune response		-0.3491	0.480978	1		2.11091	1.31e-05	0.000839679		0.696407	0.180562	0.448496		-1.76361	0.00053853	0.0394337
ENSMUSG00000115278.1	NA	NA	NA	NA		-2.01573	0.0674682	0.853936		0.497047	0.592745	0.938703		2.15407	0.0581245	0.252132		-0.3587	0.711527	NA
ENSMUSG00000010311.15	Optc	269120	GO:0003674	molecular_function		0.669701	0.0675786	0.85448		-0.702024	0.060468	0.428565		-1.81244	4.4e-06	0.000421578		-0.440717	0.272623	0.482438
ENSMUSG00000033430.10	Terf2ip	57321	GO:0000723	telomere maintenance		0.19459	0.0676241	0.854523		0.134249	0.208226	0.723249		0.0663677	0.550984	0.782184		0.126709	0.255753	0.466076
ENSMUSG00000031732.12	Phlpp2	244650	GO:0001917	photoreceptor inner segment		0.728396	0.06788	0.856157		0.65219	0.104037	0.55321		-0.215885	0.604754	0.810864		-0.139679	0.73902	0.84887
ENSMUSG00000051951.5	Xkr4	497097	GO:0003674	molecular_function		3.1919	0.0678126	0.856157		2.53976	0.15391	0.649432		-0.471636	0.774135	NA		0.180502	0.914388	NA
ENSMUSG00000078350.11	Smim1	68859	GO:0005886	plasma membrane		0.35334	0.0678625	0.856157		0.0321447	0.869474	0.987404		-0.843105	4.18e-05	0.0025066		-0.52191	0.0119989	0.104627
ENSMUSG00000020377.15	Ltc4s	17001	GO:0004364	glutathione transferase activity		-0.422043	0.0680393	0.856569		0.359031	0.115311	0.577475		0.348658	0.153092	0.410769		-0.432416	0.0726725	0.239415
ENSMUSG00000062078.15	Qk	19317	GO:0000381	regulation of alternative mRNA splicing, via spliceosome		0.402702	0.0679742	0.856569		0.1748	0.428103	0.881889		-0.254734	0.27573	0.554096		-0.0268321	0.908576	0.952204
ENSMUSG00000116116.1	NA	NA	NA	NA		-1.29799	0.0680151	0.856569		-0.614174	0.366692	0.854904		0.229858	0.766482	0.898368		-0.45396	0.542681	NA
ENSMUSG00000005107.13	Slc2a9	117591	GO:0005215	transporter activity		1.0887	0.0681351	0.856899		-0.159496	0.794672	0.978313		-0.639818	0.289445	0.568855		0.608379	0.326321	0.534713
ENSMUSG00000096715.2	Igkv3-4	626347	GO:0002377	immunoglobulin production		3.01911	0.00261384	0.164488		3.54006	0.000382633	0.0136665		1.20781	0.161063	0.422974		0.686862	0.421427	0.620623
ENSMUSG00000022855.9	Senp2	75826	GO:0001934	positive regulation of protein phosphorylation		-0.291499	0.0681517	0.856899		-0.227341	0.154805	0.650688		0.354995	0.0358323	0.197517		0.290837	0.0854798	0.260462
ENSMUSG00000036461.16	Elf1	13709	GO:0000978	RNA polymerase II cis-regulatory region sequence-specific DNA binding		-0.224659	0.0682956	0.856899		0.0662653	0.589989	0.938703		0.252475	0.0526105	0.239518		-0.0384489	0.767457	0.866631
ENSMUSG00000037447.16	Arid5a	214855	GO:0000122	negative regulation of transcription by RNA polymerase II		0.685626	0.068304	0.856899		0.230475	0.538777	0.923675		-0.790262	0.0464459	0.22508		-0.335111	0.397152	0.597634
ENSMUSG00000082357.1	NA	NA	NA	NA		1.54542	0.0683189	0.856899		1.27393	0.137409	0.616957		-0.478444	0.55595	0.784174		-0.206949	0.801387	NA
ENSMUSG00000027180.12	Fbxo3	57443	GO:0005634	nucleus		-0.293523	0.0684269	0.85696		-0.201883	0.210032	0.726003		-0.0512148	0.764334	0.897271		-0.142855	0.402965	0.602994
ENSMUSG00000080797.2	Gm15760	100042948	NA	NA		-0.416448	0.720386	1		3.51896	0.000755822	0.0228757		0.95959	0.407198	0.677187		-2.97582	0.00415737	NA
ENSMUSG00000045589.7	Frrs1l	230235	GO:0003674	molecular_function		3.09697	0.0684504	0.85696		1.63819	0.355965	0.851268		0.805964	0.601216	NA		2.26475	0.163233	NA
ENSMUSG00000027193.12	Api5	11800	GO:0003723	RNA binding		-0.247833	0.068546	0.857568		-0.161751	0.234473	0.753229		0.200072	0.165322	0.429277		0.11399	0.429205	0.626468
ENSMUSG00000031098.18	Syt8	55925	GO:0000149	SNARE binding		-0.528573	0.0686589	0.857568		-0.0162076	0.95547	0.995976		0.392999	0.201799	0.472848		-0.119367	0.698183	0.821607
ENSMUSG00000024401.14	Tnf	21926	GO:0000122	negative regulation of transcription by RNA polymerase II		0.433044	0.512387	1		3.51676	2.42e-09	5.24e-07		2.96023	3.99e-07	5.04e-05		-0.123484	0.80546	0.889355
ENSMUSG00000095026.2	Gm3336	100502950	GO:0003674	molecular_function		-0.617059	0.0685876	0.857568		-0.0449628	0.894414	0.990029		0.130415	0.716694	0.874811		-0.441681	0.219012	0.428284
ENSMUSG00000111709.1	Gm3776	100042295	GO:0003674	molecular_function		-0.563755	0.0686755	0.857568		-0.610342	0.0487251	0.38432		-0.225665	0.492045	0.739791		-0.179078	0.585602	0.746045
ENSMUSG00000027075.16	Slc43a1	72401	GO:0006865	amino acid transport		0.726675	0.0688149	0.858346		0.551283	0.167909	0.669537		0.219446	0.581192	0.799029		0.394838	0.321458	0.530718
ENSMUSG00000045333.15	Zfp423	94187	GO:0000981	DNA-binding transcription factor activity, RNA polymerase II-specific		-1.78306	0.0688979	0.858854		-0.875696	0.358716	0.852768		0.320107	0.753583	0.891783		-0.587259	0.554916	NA
ENSMUSG00000060090.16	Rp2	19889	GO:0000166	nucleotide binding		-0.51035	0.0689617	0.859121		0.12098	0.666115	0.958367		0.364051	0.221052	0.495563		-0.267278	0.368591	0.57252
ENSMUSG00000025626.16	Phf6	70998	GO:0000122	negative regulation of transcription by RNA polymerase II		-0.297996	0.0690806	0.859882		-0.217982	0.183404	0.690563		0.0832093	0.630954	0.825767		0.00319457	0.98528	0.992476
ENSMUSG00000037709.13	Fam13a	58909	GO:0003674	molecular_function		0.444125	0.0691075	0.859882		-0.155398	0.528066	0.918076		0.164519	0.521244	0.760948		0.764043	0.00310292	0.0668959
ENSMUSG00000032497.19	Lrrfip2	71268	GO:0002756	MyD88-independent toll-like receptor signaling pathway		0.217588	0.0692348	0.859973		-0.0747039	0.535064	0.922092		0.0761853	0.544734	0.77734		0.368478	0.00356244	0.0695657
ENSMUSG00000071633.11	Gm4952	240549	GO:0005739	mitochondrion		-1.1845	0.0692419	0.859973		1.13342	0.0751805	0.478159		1.69751	0.0130391	0.113564		-0.620411	0.354074	0.560067
ENSMUSG00000109685.1	NA	NA	NA	NA		1.88572	0.06918	0.859973		0.810444	0.437906	0.885197		-1.88829	0.085114	0.307967		-0.813009	0.461234	0.653703
ENSMUSG00000048534.7	Jaml	270152	GO:0002376	immune system process		0.531259	0.0693028	0.860202		0.496096	0.0893361	0.517022		0.0151592	0.960573	0.985596		0.0503229	0.869462	0.928281
ENSMUSG00000022811.17	Zfp148	22661	GO:0000122	negative regulation of transcription by RNA polymerase II		-0.187819	0.0694609	0.861512		-0.0466135	0.651702	0.954555		0.211508	0.0528591	0.240049		0.0703027	0.519182	0.700367
ENSMUSG00000058355.8	Abce1	24015	GO:0000054	ribosomal subunit export from nucleus		-0.231404	0.0695311	0.861512		-0.0414096	0.745164	0.97379		0.392639	0.00361256	0.0543287		0.202645	0.132856	0.330786
ENSMUSG00000100733.2	4933416M06Rik	71174	NA	NA		-0.71748	0.0695476	0.861512		-1.21105	0.00255458	0.0595011		-0.697588	0.107225	0.345195		-0.204013	0.64186	0.785409
ENSMUSG00000116048.1	Septin2	18000	GO:0000145	exocyst		-0.425697	0.0695781	0.861512		-0.0163209	0.944519	0.995976		0.127411	0.608576	0.812253		-0.281965	0.256969	0.467257
ENSMUSG00000020864.13	Ankrd40	71452	GO:0003674	molecular_function		-0.304501	0.0696981	0.862034		-0.319194	0.0573947	0.417148		0.271815	0.126369	0.372879		0.286507	0.107316	0.29504
ENSMUSG00000086861.1	NA	NA	NA	NA		-0.818878	0.0697052	0.862034		-1.17386	0.0111003	0.16685		-0.221073	0.653125	0.837911		0.133913	0.789576	0.879706
ENSMUSG00000058147.1	Xlr3c	22446	GO:0000795	synaptonemal complex		1.13902	0.0698175	0.862897		1.05509	0.0936781	0.529638		-0.239775	0.71059	0.87153		-0.155848	0.809749	0.892569
ENSMUSG00000055320.17	Tead1	21676	GO:0000978	RNA polymerase II cis-regulatory region sequence-specific DNA binding		0.471794	0.0700346	0.865053		0.343668	0.186999	0.696007		-0.368169	0.180118	0.447947		-0.240043	0.382217	0.585387
ENSMUSG00000050730.17	Arhgap42	71544	GO:0003085	negative regulation of systemic arterial blood pressure		-0.469366	0.0701297	0.865565		-0.211826	0.413555	0.878093		0.715493	0.00916883	0.0939444		0.457953	0.0952468	0.275833
ENSMUSG00000059852.7	Kcng2	240444	GO:0005249	voltage-gated potassium channel activity		1.74796	0.070204	0.865565		2.43319	0.0113401	0.16903		-0.577012	0.5122	NA		-1.26225	0.149374	NA
ENSMUSG00000106247.1	NA	NA	NA	NA		3.85751	0.0701883	0.865565		3.13981	0.145099	0.632871		0.36206	0.860889	NA		1.07975	0.605639	NA
ENSMUSG00000032489.17	Kif9	16578	GO:0000166	nucleotide binding		-0.46164	0.070305	0.865758		-0.0743927	0.767847	0.975229		0.464555	0.0831315	0.304402		0.0773085	0.770662	0.868471
ENSMUSG00000090936.2	NA	NA	NA	NA		1.66435	0.0702624	0.865758		1.02511	0.279625	0.795767		-0.5985	0.488047	NA		0.0407399	0.963639	NA
ENSMUSG00000001833.17	Septin7	235072	GO:0000166	nucleotide binding		-0.398498	0.0708267	0.867431		-0.081901	0.710384	0.968794		0.00453514	0.984534	0.994157		-0.312062	0.182211	0.391104
ENSMUSG00000020546.14	Stxbp4	20913	GO:0005515	protein binding		0.636373	0.070591	0.867431		-0.14889	0.679791	0.961644		-0.441478	0.230323	0.505268		0.343785	0.36111	0.566315
ENSMUSG00000030788.16	Rnf141	67150	GO:0004842	ubiquitin-protein transferase activity		-0.347213	0.0708677	0.867431		-0.170596	0.374844	0.858881		-0.0115235	0.954928	0.983624		-0.18814	0.356157	0.561789
ENSMUSG00000032796.8	Lama1	16772	GO:0002011	morphogenesis of an epithelial sheet		-1.13472	0.0706553	0.867431		0.223669	0.715711	0.968844		1.60096	0.0157662	0.125324		0.242574	0.709128	0.828912
ENSMUSG00000039065.11	Atpsckmt	68073	GO:0005739	mitochondrion		-0.526385	0.0707035	0.867431		0.0364183	0.900265	0.990635		0.26723	0.386736	0.660048		-0.295572	0.337423	0.54596
ENSMUSG00000040451.18	Sgms1	208449	GO:0000138	Golgi trans cisterna		-0.189485	0.0707973	0.867431		-0.275547	0.00868147	0.142118		-0.147957	0.183004	0.451175		-0.0618961	0.57789	0.740537
ENSMUSG00000045842.9	NA	NA	NA	NA		0.932887	0.0708024	0.867431		0.397007	0.450554	0.890413		-1.32588	0.0162887	0.127871		-0.790002	0.15917	0.364274
ENSMUSG00000076655.2	NA	NA	NA	NA		2.37859	0.0708508	0.867431		2.23294	0.0909654	0.521138		1.82743	0.133621	0.384185		1.97308	0.106656	NA
ENSMUSG00000103084.1	NA	NA	NA	NA		2.60485	0.0706034	0.867431		3.0508	0.0332984	0.318646		-0.000256	0.999849	1		-0.446206	0.739791	NA
ENSMUSG00000118406.1	Terc	21748	GO:0000332	template for synthesis of G-rich strand of telomere DNA activity		-2.58959	0.0708683	0.867431		0.62899	0.586648	0.937305		2.75785	0.0611226	NA		-0.460735	0.702196	NA
ENSMUSG00000029306.8	Ibsp	15891	GO:0001503	ossification		-0.9397	0.0709784	0.867456		0.215253	0.672304	0.960005		0.0264498	0.962114	0.985979		-1.1285	0.0387641	0.174371
ENSMUSG00000033405.4	Nudt15	214254	GO:0000278	mitotic cell cycle		-0.365023	0.0710413	0.867456		-0.589324	0.0039825	0.0808262		0.369175	0.0806507	0.299411		0.593476	0.00547901	0.0797478
ENSMUSG00000059412.7	Fxyd2	11936	GO:0006811	ion transport		1.10628	0.0710227	0.867456		1.20456	0.0466721	0.376687		-1.20039	0.0618148	0.260985		-1.29867	0.0411023	0.179984
ENSMUSG00000066057.7	Gm1976	100038746	NA	NA		0.613363	0.0709862	0.867456		0.15041	0.664553	0.957818		-0.310992	0.37289	0.647593		0.151961	0.669459	0.802881
ENSMUSG00000031937.7	Vstm5	69137	GO:0003674	molecular_function		-0.698991	0.0711884	0.86873		0.0532334	0.890675	0.989691		0.595546	0.147198	0.402729		-0.156679	0.702874	0.82485
ENSMUSG00000007035.15	Msh5	17687	GO:0000166	nucleotide binding		-0.610489	0.0713327	0.868944		-0.366325	0.275845	0.794786		-0.146998	0.681079	0.854613		-0.391162	0.271107	0.481138
ENSMUSG00000059187.12	Tafa1	320265	GO:0005576	extracellular region		-0.773965	0.0713206	0.868944		-0.0379436	0.927566	0.993862		-0.0334931	0.941987	0.980009		-0.769515	0.0867539	0.262282
ENSMUSG00000075408.5	Smim41	77717	GO:0003674	molecular_function		-1.74203	0.0713344	0.868944		-0.177591	0.833895	0.98307		0.640747	0.535991	NA		-0.92369	0.31807	NA
ENSMUSG00000023262.13	Acy1	109652	GO:0004046	aminoacylase activity		0.550481	0.0713793	0.86897		-0.427845	0.162826	0.662213		-0.213208	0.509293	0.751526		0.765117	0.0182959	0.123273
ENSMUSG00000017969.13	Ptgis	19223	GO:0001516	prostaglandin biosynthetic process		0.552085	0.0715211	0.869132		-0.251962	0.418052	0.87931		-0.834878	0.0101665	0.0994234		-0.0308314	0.92542	0.961696
ENSMUSG00000081884.1	NA	NA	NA	NA		1.85012	0.0714863	0.869132		1.22855	0.239049	0.758973		-0.718926	0.477613	0.728968		-0.0973513	0.924668	NA
ENSMUSG00000108878.1	NA	NA	NA	NA		-1.56934	0.0714446	0.869132		-0.685248	0.389055	0.866157		1.64658	0.0649031	NA		0.762487	0.351832	NA
ENSMUSG00000042129.8	Rassf4	213391	GO:0003674	molecular_function		0.668642	0.0716664	0.869363		0.0576676	0.876934	0.987903		-0.178705	0.64388	0.832614		0.432269	0.264874	0.47544
ENSMUSG00000051034.7	Zfp11	22648	GO:0000976	transcription regulatory region sequence-specific DNA binding		-0.611797	0.0716399	0.869363		-0.476956	0.157524	0.65642		0.90863	0.00945619	0.0951989		0.77379	0.0261872	0.144192
ENSMUSG00000051499.7	Zfp786	330301	GO:0000978	RNA polymerase II cis-regulatory region sequence-specific DNA binding		-0.766166	0.0716687	0.869363		0.364207	0.366633	0.854904		0.564927	0.20551	0.477204		-0.565446	0.183742	0.392414
ENSMUSG00000025016.11	Tm9sf3	107358	GO:0003674	molecular_function		-0.217301	0.0718732	0.871323		-0.050195	0.677535	0.960908		0.339772	0.00793488	0.0864099		0.172665	0.177238	0.385508
ENSMUSG00000004451.14	Ralb	64143	GO:0000166	nucleotide binding		-0.410618	0.0719806	0.871625		-0.39496	0.08352	0.503415		0.244578	0.312216	0.592637		0.22892	0.34421	0.552264
ENSMUSG00000073062.3	Zxdb	668166	GO:0003676	nucleic acid binding		-0.392168	0.071984	0.871625		0.258517	0.230152	0.748303		0.536742	0.0190714	0.139663		-0.113943	0.615026	0.767547
ENSMUSG00000023755.10	Rhebl1	69159	GO:0000166	nucleotide binding		0.623585	0.0720667	0.872106		0.62792	0.0688474	0.457941		-0.891256	0.0149459	0.121687		-0.895591	0.0140703	0.110208
ENSMUSG00000017776.15	Crk	12928	GO:0001764	neuron migration		-0.394737	0.0722312	0.873055		0.0297108	0.89235	0.990029		0.318484	0.171423	0.437748		-0.105964	0.649028	0.790273
ENSMUSG00000052962.3	Mrpl35	66223	GO:0003674	molecular_function		-0.393952	0.0722252	0.873055		-0.227573	0.298751	0.812336		0.389207	0.0934392	0.321914		0.222828	0.336579	0.545337
ENSMUSG00000025780.7	Itih5	209378	GO:0003674	molecular_function		0.556823	0.0724516	0.874266		0.316221	0.309143	0.820577		-0.484518	0.138277	0.390841		-0.243916	0.456781	0.650108
ENSMUSG00000059775.5	Rps26-ps1	100042812	NA	NA		1.99603	0.0724429	0.874266		1.95236	0.0822618	0.499232		0.330956	0.72701	NA		0.374627	0.697098	NA
ENSMUSG00000086657.2	Stamos	70957	NA	NA		0.818859	0.0724609	0.874266		-0.122368	0.798092	0.97911		-1.18539	0.014921	0.121685		-0.244164	0.630803	0.778024
ENSMUSG00000089736.2	Tgfbr3l	100044509	GO:0001525	angiogenesis		3.34824	0.072633	0.874266		2.67068	0.158107	0.65714		-1.86344	0.314527	NA		-1.18589	0.528153	NA
ENSMUSG00000116883.1	NA	NA	NA	NA		-0.652191	0.0726076	0.874266		-0.732099	0.0443362	0.368045		-0.235934	0.543013	0.776286		-0.156026	0.68806	0.814933
ENSMUSG00000117098.1	NA	NA	NA	NA		-0.333192	0.0725471	0.874266		-0.0779304	0.67439	0.960005		0.306257	0.11951	0.363759		0.0509949	0.795399	0.883469
ENSMUSG00000117939.1	Gm9067	668251	NA	NA		1.46629	0.0726263	0.874266		1.42058	0.0826672	0.500211		-0.786898	0.331941	0.609457		-0.741185	0.361859	NA
ENSMUSG00000001508.15	Sgca	20391	GO:0005509	calcium ion binding		1.74949	0.0728609	0.875971		0.714175	0.476906	0.901146		-0.639518	0.52041	0.760208		0.395797	0.698883	NA
ENSMUSG00000035365.15	Parpbp	75317	GO:0000785	chromatin		-0.489665	0.0728268	0.875971		-0.605722	0.0258264	0.277049		0.186067	0.517361	0.757962		0.302124	0.291249	0.500997
ENSMUSG00000069307.6	H2bc23	665596	GO:0005634	nucleus		-0.820034	0.0730168	0.877326		-0.507741	0.266385	0.787584		0.0271974	0.955366	0.983685		-0.285096	0.556956	0.726609
ENSMUSG00000056293.12	Gsdmc2	331063	GO:0001786	phosphatidylserine binding		-0.82793	0.0731397	0.878282		0.246999	0.592906	0.938703		0.738871	0.131615	0.380896		-0.336059	0.492836	0.679124
ENSMUSG00000043131.14	Mob1a	232157	GO:0005654	nucleoplasm		-0.274933	0.0732427	0.878999		-0.157468	0.30472	0.817338		0.365618	0.0245298	0.159532		0.248152	0.126817	0.323693
ENSMUSG00000028578.8	Caap1	67770	GO:0003674	molecular_function		-0.39062	0.0732894	0.87904		-0.0687401	0.752024	0.973845		0.080488	0.727631	0.879022		-0.241392	0.295164	0.505222
ENSMUSG00000051246.3	Msantd1	403174	GO:0003674	molecular_function		0.7858	0.0733809	0.879617		0.204514	0.646927	0.954017		-0.849813	0.0645855	0.267348		-0.268527	0.565375	0.732332
ENSMUSG00000055827.13	Gsdmc3	270328	GO:0001786	phosphatidylserine binding		-0.760767	0.0735923	0.88163		-0.17671	0.677661	0.960908		0.381102	0.398097	0.670136		-0.202955	0.652644	0.792075
ENSMUSG00000027001.10	Dusp19	68082	GO:0000188	inactivation of MAPK activity		-0.720384	0.07369	0.88228		0.178512	0.657096	0.955231		0.136583	0.749231	0.889871		-0.762313	0.0739883	0.24176
ENSMUSG00000021094.10	Dhrs7	66375	GO:0008150	biological_process		0.484608	0.0737374	0.882327		0.315349	0.245034	0.766233		-0.149969	0.600477	0.808861		0.0192904	0.946339	0.97355
ENSMUSG00000044461.6	Shisa2	219134	GO:0005783	endoplasmic reticulum		0.53202	0.0738475	0.883123		0.303304	0.308899	0.820577		-0.356712	0.256957	0.534321		-0.127995	0.684588	0.812802
ENSMUSG00000019893.13	Ros1	19886	GO:0000166	nucleotide binding		1.63656	0.0740913	0.885518		0.962119	0.300935	0.813782		-1.14714	0.219368	0.493765		-0.472701	0.617867	NA
ENSMUSG00000035211.9	Xrra1	446101	GO:0003674	molecular_function		-1.37057	0.0743091	0.886034		-0.698451	0.339324	0.842368		0.444653	0.585321	0.801733		-0.227461	0.770635	NA
ENSMUSG00000050982.13	Apol10a	245282	GO:0005575	cellular_component		2.62333	0.0742223	0.886034		2.71941	0.0639742	0.441983		-0.913052	0.519285	0.759453		-1.00913	0.475857	NA
ENSMUSG00000051483.9	Cbr1	12408	GO:0004090	carbonyl reductase (NADPH) activity		-0.529119	0.0743077	0.886034		-0.366583	0.216275	0.732424		-0.12438	0.69245	0.86069		-0.286916	0.361553	0.566689
ENSMUSG00000113388.1	NA	NA	NA	NA		3.68223	0.0742675	0.886034		0	1	1		1.50033	0.446857	NA		5.15838	0.0155468	NA
ENSMUSG00000004044.9	Cavin1	19285	GO:0003723	RNA binding		0.722463	0.0744484	0.886298		-0.215067	0.595735	0.939209		-0.0891556	0.835449	0.934784		0.848375	0.0482713	0.19589
ENSMUSG00000042256.5	Ptchd4	627626	GO:0003674	molecular_function		-0.994779	0.0744536	0.886298		0.178442	0.747752	0.973845		1.01516	0.0811181	0.300143		-0.15806	0.784974	0.877165
ENSMUSG00000063684.9	NA	NA	NA	NA		2.01715	0.0744623	0.886298		1.04405	0.3682	0.855433		-2.41884	0.0460085	NA		-1.44574	0.243548	NA
ENSMUSG00000029375.6	Cxcl15	20309	GO:0005125	cytokine activity		-1.21645	0.0745518	0.886324		1.41492	0.0284356	0.29212		2.07685	0.00334005	0.0520224		-0.554525	0.409724	0.609163
ENSMUSG00000117655.1	6720468P15Rik	78073	NA	NA		-0.79542	0.074517	0.886324		-1.26552	0.0045957	0.0898556		-0.318351	0.501519	0.745762		0.15175	0.748941	0.855031
ENSMUSG00000006313.5	Upk1a	109637	GO:0005515	protein binding		-0.61077	0.0757148	0.887031		-0.709208	0.0410518	0.354992		0.455408	0.20552	0.477204		0.553845	0.12691	0.323693
ENSMUSG00000020657.16	Dnajc27	217378	GO:0000166	nucleotide binding		-0.687199	0.0747234	0.887031		-0.560665	0.146601	0.634996		0.803621	0.0454806	0.222476		0.677087	0.0924297	0.271395
ENSMUSG00000022364.14	Tbc1d31	210544	GO:0003674	molecular_function		0.568668	0.0757478	0.887031		0.411894	0.200275	0.714294		-0.282604	0.3978	0.669964		-0.12583	0.707665	0.827914
ENSMUSG00000026065.8	Slc9a4	110895	GO:0001696	gastric acid secretion		-0.335258	0.0755641	0.887031		-0.232027	0.218762	0.734597		0.332134	0.0967748	0.327265		0.228903	0.252412	0.462513
ENSMUSG00000026414.13	Tnnt2	21956	GO:0003779	actin binding		1.21951	0.0750191	0.887031		1.11959	0.103773	0.552652		-0.203751	0.773857	0.902396		-0.103829	0.884093	0.937436
ENSMUSG00000027522.15	Stx16	228960	GO:0000149	SNARE binding		-0.36264	0.0748757	0.887031		-0.0747239	0.712733	0.968844		0.346798	0.10713	0.345195		0.0588819	0.783825	0.876326
ENSMUSG00000030590.15	Fam98c	73833	GO:0008150	biological_process		0.382263	0.0748994	0.887031		0.154734	0.472193	0.900121		-0.378572	0.0952489	0.32537		-0.151043	0.506721	0.690386
ENSMUSG00000031432.3	Prps1	19139	GO:0000166	nucleotide binding		-0.313792	0.0755585	0.887031		-0.0206175	0.906916	0.991066		-0.014521	0.938179	0.978677		-0.307696	0.0998554	0.283039
ENSMUSG00000032932.15	Hspa13	110920	GO:0000166	nucleotide binding		-0.379998	0.0749395	0.887031		0.151641	0.476688	0.901141		0.429424	0.0574881	0.250789		-0.102216	0.650753	0.790745
ENSMUSG00000033987.16	Dnah17	69926	GO:0000166	nucleotide binding		3.0555	0.0753614	0.887031		1.42267	0.420729	0.879992		-1.73044	0.303689	NA		-0.0976074	0.955061	NA
ENSMUSG00000037376.14	Trmt6	66926	GO:0005634	nucleus		-0.360194	0.07562	0.887031		0.0614805	0.761296	0.974286		0.14637	0.495693	0.741985		-0.275304	0.199362	0.408355
ENSMUSG00000038526.14	Car14	23831	GO:0004089	carbonate dehydratase activity		1.1248	0.0756865	0.887031		-0.979559	0.167816	0.669537		-0.67525	0.285474	0.564713		1.42911	0.0439188	NA
ENSMUSG00000040618.7	Pck2	74551	GO:0000166	nucleotide binding		0.388398	0.0755237	0.887031		0.197823	0.36628	0.85484		-0.345343	0.13477	0.385964		-0.154769	0.503444	0.687613
ENSMUSG00000040774.15	Cept1	99712	GO:0004142	diacylglycerol cholinephosphotransferase activity		-0.289144	0.0753336	0.887031		-0.227093	0.162454	0.661749		-0.008103	0.962514	0.986142		-0.0701548	0.684056	0.812581
ENSMUSG00000048485.12	Zbtb8b	215627	GO:0000977	RNA polymerase II transcription regulatory region sequence-specific DNA binding		2.53818	0.075361	0.887031		1.7212	0.238969	0.758973		0.619384	0.617439	NA		1.43636	0.261574	NA
ENSMUSG00000050627.13	Gpd1l	333433	GO:0002027	regulation of heart rate		-0.438357	0.0755212	0.887031		-0.699203	0.00459488	0.0898556		0.416275	0.111472	0.351614		0.677121	0.00964349	0.096004
ENSMUSG00000058498.12	Rnf207	433809	GO:0005737	cytoplasm		1.00106	0.0748554	0.887031		0.028447	0.962781	0.996277		-1.16142	0.0528056	0.240046		-0.188802	0.769602	NA
ENSMUSG00000074280.6	NA	NA	NA	NA		-0.609667	0.0751623	0.887031		0.0424915	0.901283	0.990635		0.36134	0.320043	0.599652		-0.290819	0.423477	0.622042
ENSMUSG00000087138.1	Gm15545	100502630	GO:0003674	molecular_function		0.982503	0.0757196	0.887031		-0.865899	0.156437	0.654029		-0.472506	0.40431	0.674835		1.3759	0.0272518	0.147119
ENSMUSG00000087413.1	Gm11266	102635783	NA	NA		1.02729	0.075492	0.887031		-0.167126	0.783336	0.976581		-2.3532	0.000398788	0.0134384		-1.15879	0.0933984	0.272677
ENSMUSG00000090356.2	Teddm3	66561	GO:0003674	molecular_function		-0.608166	0.0751821	0.887031		0.107308	0.753523	0.974007		0.633938	0.0803271	0.298836		-0.0815353	0.822019	0.900283
ENSMUSG00000092511.7	NA	NA	NA	NA		-7.26102	0.0752929	0.887031		-7.22869	0.0766077	0.481643		0	1	1		0	1	NA
ENSMUSG00000099583.2	H3c4	319149	GO:0000228	nuclear chromosome		-1.09622	0.075495	0.887031		-0.529707	0.375685	0.858881		0.388568	0.555704	0.784174		-0.177942	0.78162	0.874947
ENSMUSG00000099824.1	NA	NA	NA	NA		6.26732	0.0753498	0.887031		4.54978	0.197971	0.712159		-6.63853	0.0767958	0.292138		-4.92099	0.190705	NA
ENSMUSG00000004359.16	Spic	20728	GO:0000978	RNA polymerase II cis-regulatory region sequence-specific DNA binding		-0.338766	0.655384	1		2.10022	0.00266927	0.0615529		-0.0120123	0.988049	0.99541		-2.451	0.00101187	0.049204
ENSMUSG00000114780.1	AI197445	105120	NA	NA		-2.30571	0.0752263	0.887031		-1.01229	0.430257	0.883311		-0.210086	0.881736	0.955796		-1.50351	0.283062	NA
ENSMUSG00000095497.2	Igkv1-122	434024	GO:0002377	immunoglobulin production		3.30591	0.0758191	0.887355		4.7593	0.00903539	0.145453		0.705391	0.687428	NA		-0.748004	0.662119	NA
ENSMUSG00000028786.15	Tmem54	66260	GO:0003674	molecular_function		-0.372088	0.0762343	0.888082		-0.104414	0.618711	0.947064		0.417208	0.0607734	0.258688		0.149534	0.501415	0.685969
ENSMUSG00000034738.8	Nostrin	329416	GO:0003677	DNA binding		-0.445917	0.076143	0.888082		-0.212686	0.397469	0.869794		0.376804	0.157513	0.418463		0.143573	0.590082	0.749036
ENSMUSG00000036707.16	Cab39	12283	GO:0005509	calcium ion binding		-0.313053	0.0761103	0.888082		-0.340522	0.0536977	0.403514		0.151246	0.419024	0.686997		0.178715	0.339654	0.548008
ENSMUSG00000050550.7	NA	NA	NA	NA		-0.428728	0.0761248	0.888082		-0.166649	0.489582	0.906524		-0.0270001	0.916152	0.968516		-0.289079	0.258703	0.469092
ENSMUSG00000054737.11	Zfp182	319535	GO:0000978	RNA polymerase II cis-regulatory region sequence-specific DNA binding		-0.447629	0.076212	0.888082		-0.0556207	0.824776	0.982681		-0.0952315	0.722525	0.877221		-0.48724	0.0680475	0.231353
ENSMUSG00000056427.10	Slit3	20564	GO:0003180	aortic valve morphogenesis		0.774794	0.0761386	0.888082		0.349756	0.42978	0.88301		-0.391705	0.385391	0.658989		0.0333333	0.941878	0.971029
ENSMUSG00000073842.10	Mup7	100041658	GO:0005549	odorant binding		4.44129	0.0763189	0.888082		3.62872	0.147586	0.63706		-3.1392	0.23723	0.512693		-2.32662	0.381049	0.584245
ENSMUSG00000086539.8	NA	NA	NA	NA		1.37042	0.0762876	0.888082		0.661806	0.389045	0.866157		-0.951313	0.24193	0.518418		-0.242696	0.764023	0.86427
ENSMUSG00000107546.1	NA	NA	NA	NA		-1.94126	0.0759701	0.888082		0.545273	0.529018	0.918172		2.20788	0.0467048	NA		-0.278646	0.75327	NA
ENSMUSG00000110344.1	NA	NA	NA	NA		0.965899	0.0763064	0.888082		0.822305	0.131629	0.605731		-1.93026	0.00112961	0.0270112		-1.78667	0.00259836	0.0633676
ENSMUSG00000075012.4	Fjx1	14221	GO:0005576	extracellular region		0.728372	0.0764247	0.888804		0.0491547	0.906335	0.991066		-0.199613	0.64099	0.831094		0.479605	0.269648	0.479985
ENSMUSG00000095661.1	Gm8935	668033	NA	NA		-1.44096	0.0765343	0.889569		-1.00629	0.20323	0.718115		0.915121	0.286127	0.565265		0.480447	0.565694	NA
ENSMUSG00000008305.18	Tle1	21885	GO:0000122	negative regulation of transcription by RNA polymerase II		0.303562	0.0767888	0.890956		0.119204	0.487441	0.905647		-0.0556216	0.759052	0.894242		0.128737	0.478048	0.66662
ENSMUSG00000032850.16	Rnft2	269695	GO:0003674	molecular_function		-1.28642	0.0768372	0.890956		-1.02445	0.162745	0.662143		0.853528	0.266249	0.544056		0.591563	0.444823	0.639372
ENSMUSG00000036402.13	Gng12	14701	GO:0003924	GTPase activity		-0.354286	0.076715	0.890956		-0.225446	0.260029	0.781567		0.390429	0.0656159	0.269347		0.261588	0.217404	0.426568
ENSMUSG00000051498.6	Tlr6	21899	GO:0001774	microglial cell activation		-0.504091	0.0767786	0.890956		-0.23302	0.409151	0.876062		0.254459	0.397124	0.669365		-0.0166124	0.95556	0.978177
ENSMUSG00000052295.4	8030423F21Rik	211001	GO:0003674	molecular_function		3.20351	0.0768731	0.890956		4.16936	0.0190085	0.232012		-1.49315	0.41756	NA		-2.45901	0.174135	NA
ENSMUSG00000026109.14	Tmeff2	56363	GO:0005604	basement membrane		2.10463	0.0769283	0.891086		1.5725	0.207324	0.722529		-0.762402	0.531053	NA		-0.230275	0.856463	NA
ENSMUSG00000067149.6	Jchain	16069	GO:0002250	adaptive immune response		1.3946	0.0103037	0.363659		3.51263	1.03e-10	3.01e-08		0.836961	0.146372	0.401635		-1.28108	0.0261774	0.144192
ENSMUSG00000028211.11	Trp53inp1	60599	GO:0000045	autophagosome assembly		0.616603	0.0770475	0.891245		-0.155495	0.655613	0.954878		-0.879662	0.0170535	0.131037		-0.107563	0.77047	0.868431
ENSMUSG00000040747.9	Cd53	12508	GO:0001772	immunological synapse		-0.693548	0.163737	1		2.09356	2.29e-05	0.00134176		0.854715	0.104864	0.341442		-1.93239	0.000224141	0.0298054
ENSMUSG00000029320.11	1700016H13Rik	74218	GO:0003674	molecular_function		-1.12549	0.0771119	0.891245		0.112541	0.856039	0.984773		0.371868	0.5883	0.803138		-0.866166	0.197322	0.405977
ENSMUSG00000064246.10	Chil1	12654	GO:0005515	protein binding		-1.00483	0.0529266	0.791262		3.51235	1.67e-12	7.09e-10		4.31104	1.21e-15	1.1e-12		-0.206133	0.690581	0.816651
ENSMUSG00000039783.15	Kmo	98256	GO:0004497	monooxygenase activity		1.0445	0.0771671	0.891245		1.38374	0.0180523	0.225361		-0.459436	0.451242	0.710021		-0.79867	0.18625	0.394619
ENSMUSG00000074781.5	Ube2n	93765	GO:0000151	ubiquitin ligase complex		-0.366729	0.0769862	0.891245		0.164873	0.426378	0.881819		0.0676979	0.758211	0.893831		-0.463905	0.0348362	0.165821
ENSMUSG00000113258.1	Gm7446	665008	NA	NA		2.58367	0.0772934	0.891245		1.93762	0.195337	0.708007		-0.275459	0.830123	NA		0.370594	0.779272	NA
ENSMUSG00000018930.3	Ccl4	20303	GO:0002548	monocyte chemotaxis		-2.39035	0.0776304	0.894492		2.18961	0.0340884	0.32294		3.72536	0.00481145	NA		-0.854601	0.387666	NA
ENSMUSG00000019906.15	Lin7a	108030	GO:0005515	protein binding		-1.57241	0.0778043	0.894492		-1.3128	0.135546	0.612938		0.746628	0.436075	NA		0.487014	0.607229	NA
ENSMUSG00000023122.6	Sult1c2	69083	GO:0005764	lysosome		-0.347843	0.0778965	0.894492		-0.318111	0.106891	0.559116		0.337119	0.107164	0.345195		0.307386	0.141837	0.341622
ENSMUSG00000037469.10	Acp7	101744	GO:0003993	acid phosphatase activity		-0.661943	0.0778285	0.894492		-0.685941	0.0677671	0.454387		-0.248092	0.53455	0.769923		-0.224093	0.57495	0.738891
ENSMUSG00000039419.17	Cntnap2	66797	GO:0002020	protease binding		0.844723	0.0779534	0.894492		0.590852	0.221411	0.737434		-1.4841	0.00410446	0.0588101		-1.23023	0.0181655	0.122821
ENSMUSG00000054598.13	9130230L23Rik	231253	GO:0003674	molecular_function		-0.469812	0.077719	0.894492		-0.604714	0.0233311	0.260971		-0.10115	0.720503	0.876312		0.0337511	0.905069	0.950411
ENSMUSG00000063412.4	Gm10131	100042777	NA	NA		-0.536829	0.0778722	0.894492		-0.176003	0.562786	0.929463		-0.257698	0.425474	0.692669		-0.618523	0.0555266	0.209004
ENSMUSG00000067220.12	Cnga1	12788	GO:0000166	nucleotide binding		-1.10536	0.0777433	0.894492		-0.64449	0.286211	0.801275		0.0535652	0.937509	0.978397		-0.407307	0.538867	NA
ENSMUSG00000078435.5	AU041133	216177	GO:0000122	negative regulation of transcription by RNA polymerase II		-0.659256	0.0779717	0.894492		-0.111439	0.765036	0.97495		-0.273016	0.492705	0.74042		-0.820832	0.0386193	0.17413
ENSMUSG00000003847.16	Nfat5	54446	GO:0000978	RNA polymerase II cis-regulatory region sequence-specific DNA binding		0.556914	0.0784323	0.896735		0.543591	0.0858187	0.509233		-0.37292	0.265696	0.543764		-0.359598	0.283121	0.493088
ENSMUSG00000031162.14	Gata1	14460	GO:0000122	negative regulation of transcription by RNA polymerase II		1.86862	0.0784235	0.896735		1.19042	0.262098	0.783744		-1.44302	0.173209	NA		-0.764822	0.470268	NA
ENSMUSG00000032113.16	Chek1	12649	GO:0000077	DNA damage checkpoint		0.444451	0.0783206	0.896735		0.447675	0.0752957	0.478159		0.122263	0.642525	0.831935		0.11904	0.650411	0.790693
ENSMUSG00000076583.1	Igkv8-24	677858	GO:0002377	immunoglobulin production		1.46011	0.0667978	0.850414		3.50647	8.23e-06	0.000578964		0.459346	0.572138	0.793838		-1.58702	0.0481572	0.195546
ENSMUSG00000057409.7	Zfp53	24132	GO:0000978	RNA polymerase II cis-regulatory region sequence-specific DNA binding		-0.697516	0.0782952	0.896735		-0.0440643	0.911392	0.992009		0.200697	0.632921	0.826502		-0.452755	0.281056	0.490726
ENSMUSG00000095865.1	NA	NA	NA	NA		1.64651	0.0782451	0.896735		0.636988	0.512143	0.91381		-1.489	0.120808	NA		-0.479477	0.630098	NA
ENSMUSG00000018405.7	Mrm1	217038	GO:0003723	RNA binding		-0.552649	0.0785702	0.897807		-0.216843	0.490666	0.907011		-0.141937	0.669837	0.8487		-0.477744	0.151755	0.354081
ENSMUSG00000048478.7	Spata33	320869	GO:0003674	molecular_function		1.37191	0.0787783	0.899677		0.697518	0.380275	0.86031		-1.9475	0.0137613	0.116417		-1.27311	0.113724	0.304891
ENSMUSG00000045658.16	Pid1	98496	GO:0001933	negative regulation of protein phosphorylation		0.394	0.0789107	0.899719		0.171523	0.447803	0.889498		-0.67095	0.0046568	0.0630845		-0.448474	0.0602959	0.218506
ENSMUSG00000054237.6	Fra10ac1	70567	GO:0005575	cellular_component		-0.313337	0.0788778	0.899719		-0.508133	0.00462568	0.0901426		-0.0419201	0.824549	0.930039		0.152876	0.421376	0.620601
ENSMUSG00000117007.1	NA	NA	NA	NA		-1.42562	0.078915	0.899719		-0.485332	0.518443	0.916213		-0.049609	0.956339	NA		-0.989899	0.245841	NA
ENSMUSG00000020024.7	Cep83	77048	GO:0005737	cytoplasm		-0.342422	0.0790093	0.899784		0.0290034	0.8815	0.988323		0.56138	0.00645655	0.0759457		0.189954	0.355887	0.561583
ENSMUSG00000053038.8	NA	NA	NA	NA		0.617497	0.0789995	0.899784		0.447279	0.204358	0.719467		-0.650329	0.0800039	0.298265		-0.48011	0.197179	0.40582
ENSMUSG00000042846.8	Lrrtm3	216028	GO:0005615	extracellular space		1.08896	0.0790667	0.899932		0.361071	0.557525	0.928982		-0.383502	0.55534	0.78392		0.344387	0.593947	0.751911
ENSMUSG00000078444.3	Gm10941	100169878	NA	NA		-0.952472	0.0791218	0.900055		0.828692	0.0992722	0.541989		0.523531	0.362467	0.638263		-1.25763	0.0193042	0.125195
ENSMUSG00000028051.10	Hcn3	15168	GO:0000166	nucleotide binding		-1.2786	0.0792342	0.900828		-0.853871	0.246346	0.768076		0.640046	0.397101	0.669365		0.215322	0.777963	0.872263
ENSMUSG00000020721.16	Helz	78455	GO:0000166	nucleotide binding		0.569107	0.0793366	0.901488		0.416487	0.198926	0.712951		-0.210902	0.538511	0.773058		-0.0582816	0.864978	0.925602
ENSMUSG00000024462.17	Gabbr1	54393	GO:0001649	osteoblast differentiation		0.50218	0.0794378	0.902133		-0.0380129	0.894657	0.990029		-0.414309	0.169885	0.435947		0.125885	0.677376	0.808207
ENSMUSG00000024887.10	Asah2	54447	GO:0005509	calcium ion binding		0.82427	0.079519	0.902198		0.346425	0.461954	0.89575		0.593041	0.231367	0.506421		1.07089	0.0309499	0.157085
ENSMUSG00000031257.14	Nox1	237038	GO:0000302	response to reactive oxygen species		0.368134	0.49114	1		3.50547	1.18e-11	4.12e-09		3.8193	3.41e-13	2e-10		0.681963	0.178227	0.387
ENSMUSG00000015812.8	Gnrh1	14714	GO:0000003	reproduction		1.83589	0.0795991	0.902449		2.53674	0.012892	0.183618		-0.303686	0.736126	NA		-1.00453	0.247944	NA
ENSMUSG00000022770.17	Dlg1	13383	GO:0000122	negative regulation of transcription by RNA polymerase II		-0.195649	0.0797156	0.903103		-0.0708684	0.525364	0.917749		0.0541123	0.647176	0.834651		-0.0706678	0.549826	0.722217
ENSMUSG00000031148.14	Gpkow	209416	GO:0000398	mRNA splicing, via spliceosome		-0.329	0.0797458	0.903103		-0.148999	0.427228	0.881819		0.25776	0.195173	0.465446		0.0777595	0.695814	0.820096
ENSMUSG00000010796.11	Asz1	74068	GO:0005515	protein binding		1.3682	0.0798472	0.903243		1.29956	0.0966128	0.535329		-1.90527	0.0205364	0.145636		-1.83663	0.0257284	0.143003
ENSMUSG00000029162.15	Khk	16548	GO:0000166	nucleotide binding		0.570691	0.0798051	0.903243		0.23791	0.465356	0.897798		-0.8838	0.010538	0.101448		-0.551019	0.110905	0.300532
ENSMUSG00000074071.11	Fam169b	434197	GO:0003674	molecular_function		1.36823	0.182253	1		3.50227	0.000330449	0.0122437		0.585041	0.551491	0.782342		-1.549	0.0957195	0.276582
ENSMUSG00000002908.17	Kcnn1	84036	GO:0005516	calmodulin binding		0.976519	0.0800362	0.904203		0.166448	0.769548	0.975238		0.532818	0.349652	0.626078		1.34289	0.0205456	0.128818
ENSMUSG00000017713.9	Tha1	71776	GO:0005829	cytosol		0.483014	0.0800886	0.904203		-0.15849	0.56978	0.931177		0.114786	0.691547	0.860444		0.75629	0.00960798	0.0958766
ENSMUSG00000031226.13	Pbdc1	67683	GO:0003674	molecular_function		-0.279196	0.080285	0.904203		-0.191343	0.229938	0.748242		0.146499	0.384754	0.658581		0.0586456	0.727524	0.841847
ENSMUSG00000035112.17	Wnk4	69847	GO:0000166	nucleotide binding		1.17398	0.0802176	0.904203		0.828115	0.218655	0.734597		0.220989	0.754673	0.89226		0.566855	0.424142	0.622634
ENSMUSG00000041354.16	Rgl2	19732	GO:0005085	guanyl-nucleotide exchange factor activity		0.434144	0.0801143	0.904203		0.225135	0.365145	0.854745		-0.0695784	0.790751	0.911349		0.13943	0.595619	0.753337
ENSMUSG00000079516.2	Reg3a	19694	GO:0005576	extracellular region		3.12881	0.000624587	0.0660157		3.49818	0.00012641	0.00551831		-1.15459	0.198244	0.468444		-1.52396	0.0887113	0.265117
ENSMUSG00000079592.9	C1qtnf5	235312	GO:0005576	extracellular region		-0.589294	0.0802885	0.904203		0.027996	0.933316	0.995423		-0.112696	0.753527	0.891783		-0.729986	0.0407167	0.17914
ENSMUSG00000045008.2	9030612E09Rik	74530	GO:0003674	molecular_function		-2.17005	0.0805673	0.90684		-2.4798	0.0536307	0.403451		0.959191	0.473075	NA		1.26894	0.356789	NA
ENSMUSG00000039914.6	Coq10a	210582	GO:0005739	mitochondrion		0.397269	0.0807663	0.908576		-0.350252	0.127518	0.596625		-0.317453	0.186149	0.455227		0.430068	0.0759455	0.244929
ENSMUSG00000022842.18	Ece2	107522	GO:0004222	metalloendopeptidase activity		2.09424	0.0809041	0.909559		1.75763	0.139417	0.621512		-0.437472	0.717202	0.874961		-0.100864	0.932863	NA
ENSMUSG00000030607.7	Acan	11595	GO:0001501	skeletal system development		-1.59846	0.0809433	0.909559		-0.455556	0.604931	0.941981		0.247909	0.804996	NA		-0.894999	0.357193	NA
ENSMUSG00000029759.9	Pon3	269823	GO:0004063	aryldialkylphosphatase activity		-0.361124	0.0810185	0.9099		-0.080475	0.697035	0.965175		0.146578	0.503897	0.747365		-0.134071	0.540507	0.715881
ENSMUSG00000020889.11	Nr1d1	217166	GO:0000122	negative regulation of transcription by RNA polymerase II		0.71791	0.0811199	0.910535		0.25997	0.528549	0.91816		0.8684	0.0450183	0.2212		1.32634	0.00224757	0.0610913
ENSMUSG00000027284.16	Cdan1	68968	GO:0003674	molecular_function		0.525362	0.0813679	0.911483		0.47532	0.114776	0.576868		-0.022024	0.94463	0.981022		0.0280187	0.929583	0.964026
ENSMUSG00000056174.8	Col8a2	329941	GO:0001525	angiogenesis		0.982157	0.081363	0.911483		0.0919467	0.873624	0.987755		-1.04614	0.0777926	0.293695		-0.15593	0.797264	0.884242
ENSMUSG00000066798.3	Zbtb6	241322	GO:0000978	RNA polymerase II cis-regulatory region sequence-specific DNA binding		-0.438117	0.0813654	0.911483		0.0585819	0.815445	0.981168		0.247947	0.352041	0.628603		-0.248752	0.349799	0.557038
ENSMUSG00000068327.5	Tlx2	21909	GO:0000978	RNA polymerase II cis-regulatory region sequence-specific DNA binding		1.82476	0.081384	0.911483		0.582102	0.600671	0.940634		-1.0648	0.301746	NA		0.177853	0.87121	NA
ENSMUSG00000027496.15	Aurka	20878	GO:0000166	nucleotide binding		-0.401086	0.0814709	0.911814		-0.109662	0.632795	0.949806		0.196823	0.419328	0.687076		-0.0946017	0.697114	0.820872
ENSMUSG00000042345.15	Ubash3a	328795	GO:0001817	regulation of cytokine production		-0.664535	0.596574	1		3.49677	0.000875018	0.0257716		3.13487	0.0107359	0.102313		-1.02643	0.31369	NA
ENSMUSG00000009900.7	Wnt3a	22416	GO:0001649	osteoblast differentiation		1.98492	0.0815973	0.911955		2.15232	0.0577958	0.417932		0.0281095	0.977514	NA		-0.139293	0.888242	NA
ENSMUSG00000031740.8	Mmp2	17390	GO:0001525	angiogenesis		0.835706	0.0816059	0.911955		-0.38337	0.426755	0.881819		-0.465927	0.357766	0.633541		0.753149	0.13896	0.338026
ENSMUSG00000001768.16	Rin2	74030	GO:0003674	molecular_function		0.400674	0.081688	0.91237		-0.320034	0.164503	0.664301		-0.542937	0.0261007	0.165756		0.177771	0.466495	0.657631
ENSMUSG00000020770.13	Unk	217331	GO:0001764	neuron migration		0.499327	0.0817503	0.912564		0.0169934	0.952847	0.995976		-0.726328	0.016817	0.130331		-0.243995	0.422654	0.62158
ENSMUSG00000028413.13	B4galt1	14595	GO:0000138	Golgi trans cisterna		-0.373869	0.0820932	0.914534		-0.246901	0.250804	0.772558		0.563485	0.0134174	0.115304		0.436517	0.0554083	0.208987
ENSMUSG00000054206.2	Gzmm	16904	GO:0001913	T cell mediated cytotoxicity		-1.0687	0.0821071	0.914534		0.39155	0.518702	0.916213		0.448598	0.491539	0.739388		-1.01165	0.116582	0.309062
ENSMUSG00000071862.3	Lrrtm2	107065	GO:0002091	negative regulation of receptor internalization		-1.5006	0.082025	0.914534		-0.405579	0.596264	0.939468		0.535947	0.556901	NA		-0.559076	0.495831	NA
ENSMUSG00000113450.1	Zfp935	71508	NA	NA		-0.537469	0.0819781	0.914534		-0.00808248	0.979068	0.998635		0.0880268	0.788254	0.910027		-0.441359	0.176909	0.385246
ENSMUSG00000019857.7	Asf1a	66403	GO:0000790	nuclear chromatin		0.271723	0.0822974	0.914646		0.169625	0.278436	0.795377		-0.490156	0.00310348	0.0499328		-0.388058	0.0192973	0.125195
ENSMUSG00000060671.12	Atp8b2	54667	GO:0000166	nucleotide binding		0.687081	0.0822103	0.914646		0.201732	0.610502	0.943693		0.132778	0.74988	0.89018		0.618127	0.138429	0.337286
ENSMUSG00000073197.9	5730507C01Rik	236366	GO:0000978	RNA polymerase II cis-regulatory region sequence-specific DNA binding		-1.76118	0.082282	0.914646		-0.637103	0.52831	0.918076		-0.368031	0.73321	0.882306		-1.4921	0.165795	0.371792
ENSMUSG00000091955.2	Gm9844	100043712	NA	NA		-1.36135	0.0822662	0.914646		-0.902572	0.234636	0.753229		0.672974	0.421293	0.688917		0.214198	0.792545	NA
ENSMUSG00000076569.3	Igkv5-39	620017	GO:0002377	immunoglobulin production		2.30008	0.00805251	0.317933		3.49628	4.71e-05	0.00252036		1.31091	0.117514	0.360413		0.114715	0.889845	0.940604
ENSMUSG00000033423.16	Eri3	140546	GO:0000175	3'-5'-exoribonuclease activity		0.377608	0.082425	0.915062		-0.0358719	0.869234	0.987284		-0.110455	0.6311	0.825849		0.303025	0.188588	0.396932
ENSMUSG00000028699.9	Tspan1	66805	GO:0005654	nucleoplasm		-0.300018	0.0825886	0.916192		-0.0138502	0.936121	0.995976		0.405151	0.0270623	0.169112		0.118983	0.516154	0.698088
ENSMUSG00000066232.4	Ipo7	233726	GO:0005515	protein binding		-0.149017	0.0827074	0.916192		0.0655544	0.44517	0.888049		0.272349	0.00270207	0.046212		0.0577781	0.524446	0.704308
ENSMUSG00000100309.1	NA	NA	NA	NA		-0.902685	0.0826643	0.916192		-0.535315	0.303004	0.815574		0.59086	0.284065	0.562939		0.223491	0.685118	0.813045
ENSMUSG00000105518.1	NA	NA	NA	NA		-3.19044	0.0826731	0.916192		-0.0886183	0.95678	0.995976		2.59979	0.178899	NA		-0.502039	0.773206	NA
ENSMUSG00000026344.9	Lypd1	72585	GO:0001662	behavioral fear response		-1.21282	0.0829044	0.916873		1.35431	0.0522833	0.39865		1.47739	0.0469958	0.226119		-1.08974	0.142077	0.341846
ENSMUSG00000063873.10	Slc24a3	94249	GO:0005262	calcium channel activity		0.810343	0.0828821	0.916873		-0.127338	0.786653	0.976795		0.00321626	0.994743	0.997893		0.940897	0.0554239	0.208987
ENSMUSG00000072999.9	NA	NA	NA	NA		-0.705989	0.0828879	0.916873		-0.438428	0.276532	0.795308		0.43396	0.314414	0.593895		0.166399	0.697045	0.820872
ENSMUSG00000022044.14	Stmn4	56471	GO:0005737	cytoplasm		2.02117	0.0832337	0.917576		0.636319	0.602958	0.941184		-0.258529	0.820741	NA		1.12632	0.34741	NA
ENSMUSG00000026341.16	Actr3	74117	GO:0000139	Golgi membrane		-0.409897	0.0832845	0.917576		-0.056438	0.811512	0.980684		0.135646	0.588932	0.803138		-0.217813	0.385535	0.588298
ENSMUSG00000029468.17	P2rx7	18439	GO:0000187	activation of MAPK activity		0.708031	0.0832152	0.917576		1.00529	0.012048	0.175965		0.211543	0.607313	0.811778		-0.0857192	0.831712	0.906242
ENSMUSG00000033918.16	Parl	381038	GO:0004175	endopeptidase activity		-0.366624	0.0830634	0.917576		-0.0443015	0.834056	0.98307		0.0318367	0.887112	0.958711		-0.290486	0.195094	0.403615
ENSMUSG00000062470.10	Fbxl12os	66662	NA	NA		-0.790879	0.0832596	0.917576		-0.111389	0.807108	0.980559		0.093555	0.847262	0.940386		-0.585935	0.227336	0.437359
ENSMUSG00000015396.4	Cd83	12522	GO:0009897	external side of plasma membrane		-0.578943	0.29059	1		1.88134	0.000547992	0.017841		0.201296	0.72898	0.879851		-2.25899	9.22e-05	0.0191736
ENSMUSG00000113100.1	NA	NA	NA	NA		-4.09835	0.0831658	0.917576		-0.0471214	0.983022	0.999144		3.49809	0.161294	NA		-0.553136	0.81428	NA
ENSMUSG00000097739.1	NA	NA	NA	NA		-1.31579	0.083377	0.918097		0.380383	0.584849	0.936773		2.07811	0.00736727	0.0825499		0.381942	0.592278	0.750942
ENSMUSG00000026479.13	Lamc2	16782	GO:0005102	signaling receptor binding		-0.359337	0.083428	0.91816		0.181367	0.381914	0.861335		0.359341	0.102474	0.33727		-0.181363	0.40954	0.608997
ENSMUSG00000096464.2	Ighv2-2	777686	GO:0003823	antigen binding		1.99689	0.0835605	0.91912		3.39566	0.00271048	0.0620858		1.47634	0.170479	0.436437		0.0775664	0.941326	0.970761
ENSMUSG00000021552.7	Gkap1	56278	GO:0005515	protein binding		0.408836	0.0838163	0.919939		-0.20706	0.386147	0.864499		-0.741745	0.0031807	0.0506823		-0.125849	0.619968	0.771062
ENSMUSG00000027655.14	Dhx35	71715	GO:0003723	RNA binding		0.350176	0.0837481	0.919939		0.0636916	0.75405	0.974007		-0.229157	0.281421	0.560286		0.0573277	0.788311	0.878945
ENSMUSG00000037905.13	Bri3bp	76809	GO:0003674	molecular_function		0.603283	0.0837399	0.919939		-0.0694157	0.842745	0.98361		0.0376488	0.918641	0.969017		0.710347	0.0546048	0.207651
ENSMUSG00000020395.13	Itk	16428	GO:0000166	nucleotide binding		-0.741361	0.488921	1		3.49146	8.4e-05	0.00402008		3.68001	0.00025941	0.00975305		-0.552813	0.494727	0.680515
ENSMUSG00000004105.8	Angptl2	26360	GO:0001525	angiogenesis		0.782039	0.0840082	0.920757		-0.177969	0.696312	0.964766		-0.15375	0.747017	0.88918		0.806259	0.0929071	0.272231
ENSMUSG00000031105.16	Slc25a14	20523	GO:0005739	mitochondrion		-0.583786	0.0840156	0.920757		-0.114042	0.735413	0.972163		-0.195273	0.586357	0.801867		-0.665016	0.0635963	0.223205
ENSMUSG00000039716.12	Dock3	208869	GO:0005085	guanyl-nucleotide exchange factor activity		-1.44147	0.0841128	0.920757		-0.718277	0.400301	0.871819		0.800463	0.361343	0.636989		0.0772723	0.931234	0.964843
ENSMUSG00000041444.14	Arhgap32	330914	GO:0001650	fibrillar center		0.683123	0.0841176	0.920757		0.15417	0.696602	0.964879		-0.126591	0.762586	0.896259		0.402361	0.336875	0.545627
ENSMUSG00000050973.11	Gdpgp1	269952	GO:0000166	nucleotide binding		-0.340775	0.084054	0.920757		-0.170348	0.386187	0.864499		0.441731	0.0331042	0.188662		0.271304	0.18927	0.397882
ENSMUSG00000002015.5	Bcap31	27061	GO:0000139	Golgi membrane		-0.267208	0.0842569	0.921288		-0.126345	0.414235	0.878098		-0.0768249	0.639769	0.830145		-0.217688	0.18473	0.393564
ENSMUSG00000038774.9	Ascc3	77987	GO:0000166	nucleotide binding		0.457035	0.0842375	0.921288		0.378756	0.152332	0.646822		-0.0876848	0.754245	0.892203		-0.00940619	0.973203	0.986569
ENSMUSG00000058706.5	0610030E20Rik	68364	GO:0003674	molecular_function		-0.388483	0.0843444	0.921748		-0.211784	0.346325	0.846696		0.541296	0.0226571	0.15355		0.364597	0.124459	0.320501
ENSMUSG00000055137.7	Sugct	192136	GO:0003824	catalytic activity		0.476743	0.0845034	0.922989		-0.171188	0.542966	0.925689		-1.07012	0.00030469	0.010829		-0.42219	0.160792	0.36612
ENSMUSG00000030093.7	Wnt7a	22421	GO:0000578	embryonic axis specification		-1.33023	0.0846051	0.923395		0.300864	0.670971	0.960005		0.944106	0.245277	0.522325		-0.686987	0.36153	NA
ENSMUSG00000100182.6	1810006J02Rik	69030	NA	NA		1.36154	0.0846317	0.923395		2.09061	0.00695131	0.121354		-0.557447	0.483255	0.732388		-1.28652	0.099161	NA
ENSMUSG00000017466.9	Timp2	21858	GO:0002020	protease binding		0.307757	0.0846879	0.923512		0.141988	0.426831	0.881819		-0.435274	0.0213813	0.148389		-0.269505	0.154591	0.357933
ENSMUSG00000020592.14	Sdc1	20969	GO:0005515	protein binding		-0.293636	0.0848938	0.923772		-0.345235	0.0428026	0.360687		0.215535	0.233019	0.508498		0.267135	0.139391	0.338589
ENSMUSG00000031636.7	Pdlim3	53318	GO:0001725	stress fiber		0.468326	0.0848624	0.923772		-0.5603	0.0396606	0.348167		-1.49254	2.36e-07	3.31e-05		-0.463917	0.108835	0.297199
ENSMUSG00000050029.7	Rap2c	72065	GO:0000166	nucleotide binding		-0.328878	0.0847931	0.923772		-0.0103113	0.956872	0.995976		0.186097	0.357504	0.633508		-0.13247	0.512192	0.694498
ENSMUSG00000054604.7	Cggbp1	106143	GO:0000122	negative regulation of transcription by RNA polymerase II		-0.226752	0.0848429	0.923772		-0.125225	0.340808	0.844465		0.371504	0.00762901	0.0844949		0.269978	0.0523132	0.203463
ENSMUSG00000021824.13	Ap3m1	55946	GO:0005794	Golgi apparatus		-0.228183	0.0851351	0.92491		-0.0799822	0.545864	0.927116		-0.0289222	0.83675	0.935193		-0.177123	0.206649	0.415498
ENSMUSG00000072774.10	Zfp951	626391	GO:0000790	nuclear chromatin		-0.740238	0.0851314	0.92491		0.574319	0.159991	0.659048		0.121431	0.803306	0.917557		-1.19313	0.0109479	0.100974
ENSMUSG00000074807.3	NA	NA	NA	NA		0.546286	0.0850965	0.92491		-0.861314	0.00844583	0.139467		-0.691548	0.0390488	0.207163		0.716051	0.0375882	0.171977
ENSMUSG00000056917.13	Sipa1	20469	GO:0005096	GTPase activator activity		0.99563	0.0852718	0.9259		0.176192	0.759787	0.974286		-0.199096	0.743009	0.886884		0.620341	0.305224	0.515572
ENSMUSG00000000303.12	Cdh1	12550	GO:0001701	in utero embryonic development		-0.424705	0.0855021	0.926644		0.0362178	0.883399	0.989128		0.922039	0.000430895	0.014179		0.461117	0.0782805	0.248554
ENSMUSG00000006204.7	Cdcp3	71395	GO:0005044	scavenger receptor activity		-2.59732	0.08565	0.926644		-1.87995	0.205114	0.720373		1.81086	0.250391	NA		1.09349	0.480273	NA
ENSMUSG00000029655.17	N4bp2l2	381695	GO:0000122	negative regulation of transcription by RNA polymerase II		-0.341151	0.0855596	0.926644		-0.0553532	0.780125	0.9761		-0.00684564	0.974038	0.990553		-0.292643	0.163901	0.368705
ENSMUSG00000033590.8	Myo5c	208943	GO:0000146	microfilament motor activity		-0.450694	0.0855231	0.926644		-0.26113	0.318997	0.827207		0.551141	0.0472749	0.226982		0.361577	0.19299	0.401436
ENSMUSG00000057093.14	Zfp607b	112415	GO:0000978	RNA polymerase II cis-regulatory region sequence-specific DNA binding		0.971344	0.0855763	0.926644		1.26889	0.0235776	0.261983		-0.791293	0.187717	0.457159		-1.08884	0.0679059	0.231203
ENSMUSG00000099762.3	Gm21149	100861702	NA	NA		-1.32961	0.0855563	0.926644		0.19164	0.802769	0.980038		0.0542138	0.947507	0.982033		-1.46703	0.072819	0.239635
ENSMUSG00000102548.1	Gm16701	100503962	NA	NA		-2.65828	0.08566	0.926644		0.196344	0.880554	0.988276		1.42037	0.393875	NA		-1.43426	0.321203	NA
ENSMUSG00000030878.11	Cdr2	12585	GO:0003674	molecular_function		0.723696	0.0857466	0.927086		-0.379814	0.369768	0.856398		-0.510518	0.251969	0.528734		0.592993	0.185436	0.39402
ENSMUSG00000005936.19	Kctd20	66989	GO:0005515	protein binding		-0.381672	0.0861976	0.928312		-0.130944	0.555887	0.928272		0.213719	0.364175	0.639396		-0.03701	0.875075	0.931889
ENSMUSG00000022210.7	Dhrs4	28200	GO:0000253	3-keto sterol reductase activity		0.316771	0.0864243	0.928312		0.153488	0.406642	0.874173		-0.416008	0.0335662	0.190221		-0.252725	0.197135	0.405794
ENSMUSG00000027217.13	Tspan18	241556	GO:0003674	molecular_function		1.36782	0.086354	0.928312		-0.105416	0.896021	0.990322		-0.0931042	0.910403	0.966689		1.38013	0.0987943	0.281391
ENSMUSG00000029419.8	Ajm1	381353	GO:0003674	molecular_function		1.62188	0.0860244	0.928312		0.326495	0.743403	0.97375		0.584711	0.488883	0.737449		1.88009	0.0374101	NA
ENSMUSG00000038550.10	Ciart	229599	GO:0000976	transcription regulatory region sequence-specific DNA binding		1.21407	0.086526	0.928312		-0.275319	0.707132	0.967951		-0.122958	0.865709	0.950368		1.36643	0.0688194	0.232667
ENSMUSG00000044976.17	Wdr72	546144	GO:0003674	molecular_function		-0.470937	0.0864883	0.928312		0.349185	0.199221	0.713394		0.456356	0.11493	0.356609		-0.363766	0.204835	0.413638
ENSMUSG00000046994.9	Mars2	212679	GO:0000166	nucleotide binding		-0.374751	0.086546	0.928312		0.244327	0.260276	0.781598		0.732424	0.00144755	0.0320062		0.113346	0.61975	0.770953
ENSMUSG00000049439.13	Cyp20a1	77951	GO:0004497	monooxygenase activity		-0.381979	0.0863751	0.928312		-0.282953	0.20382	0.71886		0.154851	0.51186	0.753342		0.0558245	0.813007	0.894598
ENSMUSG00000050954.15	Zfp169	67911	GO:0000122	negative regulation of transcription by RNA polymerase II		-1.06372	0.0861986	0.928312		-0.0905212	0.884615	0.989128		1.09768	0.0907019	0.317039		0.124478	0.848705	0.916169
ENSMUSG00000074384.4	AI429214	621080	GO:0003674	molecular_function		-0.510677	0.0863698	0.928312		0.0730761	0.803263	0.980054		-0.307626	0.335516	0.612929		-0.891379	0.00469292	0.074433
ENSMUSG00000087187.1	NA	NA	NA	NA		-1.44131	0.0863075	0.928312		-0.345599	0.660565	0.956228		-2.55342	0.0506665	0.235439		-3.64913	0.00414773	NA
ENSMUSG00000096688.1	Mup13	100039089	GO:0005549	odorant binding		2.05279	0.0861411	0.928312		1.01872	0.394608	0.867878		-2.69502	0.0337455	0.190822		-1.66095	0.190876	0.399834
ENSMUSG00000111809.1	NA	NA	NA	NA		1.8556	0.0864053	0.928312		0.0450704	0.970444	0.996887		-0.361501	0.713597	NA		1.44903	0.200043	NA
ENSMUSG00000113622.1	NA	NA	NA	NA		2.70862	0.0860476	0.928312		1.59475	0.32074	0.828403		-0.736329	0.632306	NA		0.377546	0.8097	NA
ENSMUSG00000076523.2	Igkv15-103	692169	GO:0002377	immunoglobulin production		1.20092	0.112156	0.98442		3.49004	2.47e-06	0.000205869		1.43158	0.05946	0.25573		-0.857537	0.249431	0.459803
ENSMUSG00000021108.18	Prkch	18755	GO:0000166	nucleotide binding		0.402494	0.0866992	0.928903		0.263929	0.262158	0.783744		-0.202696	0.413025	0.682542		-0.0641312	0.795964	0.883566
ENSMUSG00000021116.10	Eif2s1	13665	GO:0003676	nucleic acid binding		-0.591652	0.0872751	0.928903		0.346708	0.316268	0.825345		0.356559	0.33125	0.608754		-0.581801	0.112843	0.30367
ENSMUSG00000022698.17	Naa50	72117	GO:0004596	peptide alpha-N-acetyltransferase activity		-0.230393	0.087168	0.928903		0.0430123	0.749337	0.973845		0.441395	0.00195758	0.0377754		0.16799	0.23836	0.448923
ENSMUSG00000027698.14	Nceh1	320024	GO:0005783	endoplasmic reticulum		-0.48533	0.087117	0.928903		-0.754211	0.0078757	0.133656		0.430066	0.152779	0.410411		0.698946	0.0201947	0.127861
ENSMUSG00000030275.6	Etnk1	75320	GO:0000166	nucleotide binding		-0.374747	0.0872878	0.928903		-0.331058	0.1309	0.604509		0.430663	0.0638244	0.266066		0.386974	0.0958316	0.27674
ENSMUSG00000033200.16	Tpsg1	26945	GO:0004252	serine-type endopeptidase activity		1.81268	0.0867574	0.928903		0.490863	0.648076	0.954088		-2.61933	0.0207453	0.14632		-1.29751	0.258633	NA
ENSMUSG00000040044.11	Orc3	50793	GO:0000785	chromatin		-0.274558	0.0870792	0.928903		-0.247864	0.122552	0.589226		0.114421	0.500278	0.745215		0.0877277	0.605401	0.760618
ENSMUSG00000040170.13	Fmo2	55990	GO:0004497	monooxygenase activity		0.684103	0.0872632	0.928903		-0.181767	0.652567	0.954611		-0.24712	0.5565	0.784575		0.61875	0.144246	0.344641
ENSMUSG00000043932.5	Klri2	320407	GO:0003674	molecular_function		2.784	0.0870494	0.928903		4.10502	0.00969895	0.153001		0.8754	0.548769	NA		-0.44562	0.7529	NA
ENSMUSG00000047033.2	Pcdhb15	93886	GO:0003674	molecular_function		-0.923821	0.0866776	0.928903		-0.436445	0.402785	0.873421		-0.310606	0.60483	0.810864		-0.797982	0.172175	NA
ENSMUSG00000051678.4	Pcdhb6	93877	GO:0005509	calcium ion binding		-1.78804	0.0871954	0.928903		-0.971753	0.339539	0.842647		0.304016	0.788624	NA		-0.512269	0.64392	NA
ENSMUSG00000063206.4	Defa34	100041952	GO:0002227	innate immune response in mucosa		2.67182	0.0868548	0.928903		1.72043	0.276059	0.795072		-4.83484	0.00803137	NA		-3.88345	0.0348391	NA
ENSMUSG00000078898.9	Zfp968	100043914	GO:0005575	cellular_component		-1.45504	0.0871925	0.928903		0.0849222	0.917459	0.992583		1.1887	0.184358	0.452821		-0.351266	0.68496	0.812953
ENSMUSG00000089791.1	NA	NA	NA	NA		-0.820126	0.0868975	0.928903		-0.454885	0.33395	0.838519		0.920954	0.0645615	0.26731		0.555714	0.257094	0.467398
ENSMUSG00000115518.1	Gm10791	100038614	GO:0003674	molecular_function		1.92989	0.0869529	0.928903		2.4851	0.0258226	0.277049		-1.3062	0.242864	0.519439		-1.86142	0.0923265	NA
ENSMUSG00000039824.4	Myl6b	216459	GO:0003774	motor activity		0.462915	0.0873528	0.929108		-0.0154506	0.955143	0.995976		-0.121687	0.666157	0.84618		0.356679	0.212027	0.421087
ENSMUSG00000020130.9	Tbc1d15	66687	GO:0005096	GTPase activator activity		-0.224612	0.0874074	0.929201		-0.023639	0.857083	0.98484		0.418114	0.00261039	0.0451533		0.21714	0.117607	0.310593
ENSMUSG00000021054.6	Sgpp1	81535	GO:0005654	nucleoplasm		-0.32414	0.0875152	0.929201		-0.329746	0.0821904	0.499176		-0.00105999	0.995796	0.998118		0.00454653	0.981972	0.990891
ENSMUSG00000088088.1	Rmrp	19782	GO:0001701	in utero embryonic development		-3.10137	0.0875067	0.929201		-0.139469	0.937831	0.995976		3.40452	0.0762706	0.29127		0.442618	0.815325	0.896319
ENSMUSG00000094356.2	Igkv8-28	434040	GO:0002377	immunoglobulin production		-1.42814	0.167085	1		3.46857	0.000176749	0.00731965		4.24276	4.82e-05	0.00280017		-0.65395	0.48492	0.672199
ENSMUSG00000000216.8	Scnn1g	20278	GO:0005216	ion channel activity		-0.877557	0.0876976	0.929528		0.879136	0.0840441	0.504508		2.18728	5.37e-05	0.00308409		0.430589	0.422461	0.621487
ENSMUSG00000006412.10	Pfdn2	18637	GO:0005634	nucleus		-0.178304	0.0876453	0.929528		-0.0162063	0.876511	0.98781		0.0970781	0.379818	0.65415		-0.0650194	0.556041	0.725928
ENSMUSG00000028293.14	Slc35a1	24060	GO:0000139	Golgi membrane		-0.506842	0.0877588	0.929528		0.341937	0.249181	0.771236		0.435355	0.166689	0.431283		-0.413424	0.188926	0.397409
ENSMUSG00000034342.9	Cbl	12402	GO:0000209	protein polyubiquitination		0.712598	0.0877203	0.929528		0.677153	0.103571	0.552652		0.390795	0.373549	0.648181		0.426241	0.330382	0.538974
ENSMUSG00000034520.14	Gjc1	14615	GO:0001570	vasculogenesis		0.442717	0.0879037	0.930578		0.0606118	0.818384	0.981666		-1.22177	1.58e-05	0.00116247		-0.839665	0.00346048	0.0687564
ENSMUSG00000021765.9	Fst	14313	GO:0000122	negative regulation of transcription by RNA polymerase II		-0.377786	0.0881085	0.93226		-0.635383	0.00424968	0.0850059		-0.392632	0.0956436	0.326009		-0.135034	0.567699	0.733638
ENSMUSG00000053870.7	Fpgt	75540	GO:0000166	nucleotide binding		-0.335648	0.0882201	0.932954		-0.225134	0.252228	0.774171		0.539078	0.00946609	0.0951989		0.428565	0.0389116	0.174619
ENSMUSG00000001482.15	Def8	23854	GO:0005515	protein binding		0.482063	0.0886295	0.933676		-0.22673	0.424758	0.881694		-0.324596	0.278366	0.556987		0.384197	0.200803	0.409768
ENSMUSG00000002565.16	Scin	20259	GO:0003779	actin binding		0.629393	0.0888425	0.933676		0.307958	0.405548	0.874173		-0.958839	0.0145348	0.11967		-0.637404	0.104557	0.290336
ENSMUSG00000016018.4	Mtrex	72198	GO:0000166	nucleotide binding		-0.185722	0.0888808	0.933676		-0.037189	0.73308	0.971828		0.237606	0.0394189	0.208156		0.089073	0.439588	0.63499
ENSMUSG00000078853.8	Igtp	16145	GO:0003924	GTPase activity		-0.279792	0.400213	1		3.45141	3.33e-26	3.47e-22		4.8407	1.8e-44	3.27e-40		1.1095	0.00108683	0.0504619
ENSMUSG00000022240.10	Ctnnd2	18163	GO:0001763	morphogenesis of a branching structure		-2.33803	0.0891893	0.933676		-1.37009	0.290148	0.805417		1.6426	0.246558	NA		0.674654	0.614564	NA
ENSMUSG00000022900.14	Ildr1	106347	GO:0005829	cytosol		0.43952	0.0893654	0.933676		0.180166	0.487749	0.905647		-0.662509	0.0155585	0.124518		-0.403155	0.142249	0.341933
ENSMUSG00000024906.10	Mus81	71711	GO:0000712	resolution of meiotic recombination intermediates		0.487425	0.0893506	0.933676		0.35539	0.216314	0.732424		-0.648086	0.0330224	0.188483		-0.516051	0.0901255	0.267035
ENSMUSG00000025198.16	Erlin1	226144	GO:0005783	endoplasmic reticulum		-0.245523	0.0892089	0.933676		-0.296096	0.0404394	0.352477		0.0248404	0.871159	0.953304		0.0754139	0.622512	0.772733
ENSMUSG00000026792.16	Lrsam1	227738	GO:0000209	protein polyubiquitination		0.591061	0.0883442	0.933676		0.422029	0.224693	0.74137		0.17744	0.629054	0.824764		0.346472	0.346515	0.554465
ENSMUSG00000028641.16	P3h1	56401	GO:0005506	iron ion binding		1.00069	0.0894997	0.933676		0.139433	0.81365	0.980789		-0.538162	0.388161	0.661116		0.323096	0.605595	0.760747
ENSMUSG00000031557.16	Plekha2	83436	GO:0001954	positive regulation of cell-matrix adhesion		-0.306272	0.0889487	0.933676		0.259597	0.14834	0.639125		0.734538	0.000114329	0.0053753		0.168669	0.374589	0.577858
ENSMUSG00000032845.16	Alpk2	225638	GO:0003007	heart morphogenesis		2.77564	0.0884117	0.933676		-0.466438	0.797826	0.979105		-1.8624	0.265832	NA		1.37968	0.458464	NA
ENSMUSG00000033161.10	Atp1a1	11928	GO:0000166	nucleotide binding		0.428353	0.0892762	0.933676		0.384047	0.127646	0.596625		0.182931	0.493783	0.741062		0.227237	0.395307	0.595774
ENSMUSG00000042940.8	NA	NA	NA	NA		-1.72688	0.0887324	0.933676		-0.0942609	0.913335	0.992347		2.44861	0.0162362	NA		0.815998	0.348849	NA
ENSMUSG00000050014.8	Apol10b	328561	GO:0005575	cellular_component		-0.743336	0.0889249	0.933676		0.0513337	0.900786	0.990635		0.30864	0.504528	0.747752		-0.48603	0.267931	0.478771
ENSMUSG00000052144.8	Ppp4r2	232314	GO:0002244	hematopoietic progenitor cell differentiation		-0.337318	0.0894397	0.933676		-0.00800763	0.967826	0.996659		0.343052	0.103182	0.338234		0.0137414	0.947934	0.974612
ENSMUSG00000054400.16	Cklf	75458	GO:0005125	cytokine activity		-0.647353	0.0894983	0.933676		0.493728	0.192922	0.704531		0.0497226	0.90222	0.96486		-1.09136	0.00674197	0.0847693
ENSMUSG00000056671.7	Prelid2	77619	GO:0005739	mitochondrion		-0.565403	0.0895078	0.933676		-0.0668107	0.840941	0.98361		-0.00221436	0.994998	0.997893		-0.500807	0.156134	0.360351
ENSMUSG00000057596.13	Trim30d	209387	GO:0000209	protein polyubiquitination		2.30511	0.088797	0.933676		1.61958	0.241602	0.763412		-1.59811	0.223041	NA		-0.91258	0.496183	NA
ENSMUSG00000057858.8	Fam204a	76539	GO:0003674	molecular_function		0.303121	0.0889861	0.933676		-0.281832	0.117544	0.581108		0.0218897	0.906934	0.965749		0.606843	0.00132304	0.0527376
ENSMUSG00000061731.9	Ext1	14042	GO:0000902	cell morphogenesis		0.423368	0.0889305	0.933676		0.076004	0.760186	0.974286		-0.359079	0.173516	0.440433		-0.0117145	0.9646	0.983112
ENSMUSG00000062949.13	Atp11c	320940	GO:0000166	nucleotide binding		0.411198	0.0893686	0.933676		0.423839	0.079792	0.492983		0.111504	0.661015	0.843217		0.0988627	0.697286	0.8209
ENSMUSG00000063698.9	Sfxn4	94281	GO:0005739	mitochondrion		0.574068	0.088891	0.933676		-0.0066248	0.984577	0.999241		-1.25343	0.000543892	0.0166871		-0.672737	0.0670613	0.229834
ENSMUSG00000076563.2	Igkv5-48	619846	GO:0002250	adaptive immune response		0.717087	0.292119	1		3.44989	1.06e-07	1.44e-05		1.49695	0.0242533	0.158375		-1.23586	0.0504579	0.200217
ENSMUSG00000075591.2	Gm10874	100303731	GO:0003674	molecular_function		1.43653	0.0885682	0.933676		0.864241	0.319925	0.827519		0.905698	0.23246	0.507934		1.47798	0.0602698	NA
ENSMUSG00000099804.1	NA	NA	NA	NA		-2.1968	0.0895306	0.933676		1.41656	0.141623	0.625596		1.35211	0.328146	NA		-2.26125	0.0363139	NA
ENSMUSG00000112765.1	9430078K24Rik	77290	NA	NA		-2.75468	0.0894884	0.933676		-1.3195	0.380358	0.86031		0.47618	0.790325	NA		-0.958999	0.569194	NA
ENSMUSG00000042105.18	Inpp5f	101490	GO:0001921	positive regulation of receptor recycling		-0.420851	0.0898383	0.935365		-0.168671	0.496457	0.908924		0.664341	0.0113298	0.105064		0.412161	0.116046	0.308056
ENSMUSG00000045312.12	Lhfpl2	218454	GO:0003674	molecular_function		0.576707	0.0898769	0.935365		0.205895	0.548681	0.927821		0.159796	0.655195	0.8395		0.530608	0.141561	0.341451
ENSMUSG00000048731.15	Ggnbp1	70772	GO:0000266	mitochondrial fission		0.488838	0.0898262	0.935365		-0.607738	0.039873	0.349306		-0.99077	0.00125701	0.0293277		0.105806	0.736348	0.847295
ENSMUSG00000098915.1	NA	NA	NA	NA		0.563266	0.0898722	0.935365		0.0776044	0.816651	0.98131		-0.650158	0.0638955	0.266066		-0.164496	0.641557	0.785385
ENSMUSG00000000167.14	Pih1d2	72614	GO:0000492	box C/D snoRNP assembly		-0.601023	0.0900338	0.935943		0.036013	0.918414	0.992859		-0.233064	0.537282	0.771903		-0.8701	0.0203279	0.128146
ENSMUSG00000015341.17	Golga7	57437	GO:0000139	Golgi membrane		-0.345698	0.0900231	0.935943		0.0424908	0.834853	0.98324		0.4317	0.0458033	0.223224		0.0435113	0.840391	0.91104
ENSMUSG00000039236.18	Isg20	57444	GO:0000175	3'-5'-exoribonuclease activity		-0.363051	0.0901631	0.935943		-0.54621	0.010995	0.166317		-0.295063	0.195348	0.465585		-0.111905	0.624143	0.773525
ENSMUSG00000053117.11	E330013P04Rik	107376	GO:0003674	molecular_function		1.86278	0.090133	0.935943		-1.06784	0.373356	0.857721		-1.23755	0.281838	0.560687		1.69307	0.174279	NA
ENSMUSG00000113157.2	NA	NA	NA	NA		-1.1878	0.090092	0.935943		-0.993919	0.154062	0.64949		-0.174854	0.820647	0.927297		-0.368732	0.631187	NA
ENSMUSG00000024370.17	Cdc23	52563	GO:0000278	mitotic cell cycle		-0.252686	0.0902978	0.936508		-0.231868	0.119811	0.58517		0.395619	0.01202	0.108354		0.374802	0.0172581	0.12043
ENSMUSG00000026475.7	Rgs16	19734	GO:0005096	GTPase activator activity		1.03853	0.0903098	0.936508		1.63128	0.0066792	0.117765		-0.189271	0.754321	0.892203		-0.782024	0.187176	0.395732
ENSMUSG00000034248.7	Slc25a37	67712	GO:0005381	iron ion transmembrane transporter activity		0.408091	0.090508	0.938084		0.499319	0.0369786	0.335953		0.142974	0.567402	0.791006		0.0517458	0.834948	0.908038
ENSMUSG00000051314.11	Ffar2	233079	GO:0002232	leukocyte chemotaxis involved in inflammatory response		0.583648	0.0905853	0.938097		-0.192567	0.583549	0.936368		-0.622708	0.0866079	0.311075		0.153507	0.677786	0.808347
ENSMUSG00000115009.1	NA	NA	NA	NA		1.2431	0.0906017	0.938097		1.15747	0.117002	0.580871		-0.453051	0.524924	0.762891		-0.367414	0.608121	NA
ENSMUSG00000025221.16	Kcnip2	80906	GO:0005244	voltage-gated ion channel activity		-1.75021	0.0906507	0.938126		-0.971513	0.351896	0.84981		0.441512	0.68818	0.858491		-0.337187	0.761046	NA
ENSMUSG00000037336.14	Mfsd2b	432628	GO:0005215	transporter activity		1.24883	0.0907354	0.938525		0.969321	0.194823	0.706761		-0.142565	0.832971	0.933555		0.136948	0.841825	NA
ENSMUSG00000020513.15	Tubd1	56427	GO:0000166	nucleotide binding		-0.525967	0.0909046	0.939795		-0.0373532	0.904226	0.990879		0.339676	0.302827	0.58347		-0.148938	0.650794	0.790745
ENSMUSG00000116993.1	NA	NA	NA	NA		1.52853	0.0910599	0.940921		1.18742	0.195781	0.708654		-2.26527	0.0233168	0.155877		-1.92416	0.0569606	NA
ENSMUSG00000006378.15	Gcat	26912	GO:0003674	molecular_function		0.410857	0.0914237	0.940999		-0.144301	0.554336	0.928247		0.178277	0.488382	0.737334		0.733436	0.00445766	0.0740941
ENSMUSG00000019230.14	Lhx9	16876	GO:0000977	RNA polymerase II transcription regulatory region sequence-specific DNA binding		-3.1284	0.0918717	0.940999		-2.56315	0.1594	0.658757		-0.894818	0.672349	NA		-1.46007	0.483906	NA
ENSMUSG00000020354.15	Sgcd	24052	GO:0003015	heart process		-0.680616	0.0917629	0.940999		-0.592621	0.140687	0.623568		-0.107194	0.805408	0.91848		-0.195189	0.652771	0.792114
ENSMUSG00000020534.14	Shmt1	20425	GO:0000900	translation repressor activity, mRNA regulatory element binding		0.357094	0.0918345	0.940999		0.476082	0.0247437	0.270751		0.394625	0.0768033	0.292138		0.275637	0.216859	0.42623
ENSMUSG00000022659.13	Gcsam	14525	GO:0003779	actin binding		-0.645143	0.371281	1		1.81653	0.00727697	0.125541		-0.0762964	0.920242	0.969638		-2.53797	0.000421608	0.0369655
ENSMUSG00000027660.16	Skil	20482	GO:0000122	negative regulation of transcription by RNA polymerase II		-0.29731	0.0916859	0.940999		-0.0103824	0.95299	0.995976		0.252176	0.176963	0.444937		-0.0347517	0.852274	0.918173
ENSMUSG00000028360.10	Slc44a5	242259	GO:0016020	membrane		1.78383	0.0919801	0.940999		-1.27912	0.34456	0.846683		-1.39441	0.185699	NA		1.66854	0.216271	NA
ENSMUSG00000034958.11	Atcay	16467	GO:0004309	exopolyphosphatase activity		2.42064	0.0917301	0.940999		1.59194	0.284635	0.800299		1.6464	0.16668	NA		2.47511	0.0482611	NA
ENSMUSG00000036093.7	Arl5a	75423	GO:0000166	nucleotide binding		-0.250986	0.0920225	0.940999		-0.30966	0.0376974	0.339228		-0.264169	0.0946672	0.324362		-0.205495	0.193684	0.401875
ENSMUSG00000095753.2	Igkv4-53	546213	GO:0002377	immunoglobulin production		1.34947	0.166713	1		3.44395	0.000329208	0.0122194		1.01104	0.304626	0.585098		-1.08344	0.263117	0.473736
ENSMUSG00000045287.6	Rtn4rl1	237847	GO:0005886	plasma membrane		0.513593	0.0916193	0.940999		0.424721	0.164191	0.664067		-0.241097	0.448116	0.708275		-0.152226	0.632853	0.779437
ENSMUSG00000045639.14	Zfp629	320683	GO:0000978	RNA polymerase II cis-regulatory region sequence-specific DNA binding		0.596033	0.0912289	0.940999		0.203408	0.566128	0.930351		0.72319	0.0513851	0.237003		1.11582	0.0027571	0.0640959
ENSMUSG00000047228.9	A2ml1	232400	GO:0004866	endopeptidase inhibitor activity		2.13203	0.0915863	0.940999		1.2637	0.322602	0.829865		-1.95217	0.146964	NA		-1.08384	0.425156	NA
ENSMUSG00000047443.14	Erfe	227358	GO:0005179	hormone activity		-0.83251	0.0919459	0.940999		-0.824276	0.0956484	0.532964		1.2357	0.0134849	0.115318		1.22747	0.0142444	0.110336
ENSMUSG00000047787.8	Flrt1	396184	GO:0005104	fibroblast growth factor receptor binding		2.4519	0.0917622	0.940999		2.70775	0.0601082	0.427307		1.47207	0.230204	NA		1.21622	0.315018	NA
ENSMUSG00000068324.5	NA	NA	NA	NA		0.831694	0.0914599	0.940999		0.976667	0.0468636	0.377846		-0.956663	0.0653238	0.268632		-1.10164	0.0333599	0.162851
ENSMUSG00000070933.10	Speer4d	360220	GO:0003674	molecular_function		-1.49651	0.091991	0.940999		0.0316637	0.971289	0.996965		0.100811	0.9152	0.968028		-1.42736	0.128438	0.324896
ENSMUSG00000074345.4	Tnfaip8l3	244882	GO:0005654	nucleoplasm		0.708188	0.0918889	0.940999		1.01086	0.0150708	0.202464		0.6613	0.108008	0.346331		0.358624	0.378341	0.581703
ENSMUSG00000078134.1	Srsf3-ps	100502754	NA	NA		-0.873187	0.0915757	0.940999		-0.408216	0.425359	0.881749		-0.0106838	0.984606	0.994157		-0.475655	0.385925	0.588609
ENSMUSG00000086328.1	NA	NA	NA	NA		0.620694	0.0917969	0.940999		0.222902	0.551644	0.928192		-0.851851	0.02871	0.174634		-0.454059	0.250798	0.46134
ENSMUSG00000102759.1	NA	NA	NA	NA		-1.09431	0.0912506	0.940999		-1.07597	0.0968833	0.5364		1.17371	0.081902	0.301939		1.15537	0.0868579	0.26231
ENSMUSG00000052776.10	Oas1a	246730	GO:0001730	2'-5'-oligoadenylate synthetase activity		-0.544127	0.0920986	0.941112		0.780316	0.0155289	0.205904		1.30305	0.000140114	0.0061735		-0.0213949	0.950069	0.975916
ENSMUSG00000101493.1	NA	NA	NA	NA		-0.882706	0.0922373	0.942056		0.252285	0.623163	0.94841		-0.203203	0.718321	0.875153		-1.33819	0.0155789	0.115141
ENSMUSG00000109241.1	Gm7434	664977	NA	NA		0.800968	0.0922957	0.942178		0.384976	0.427236	0.881819		-0.870075	0.0814744	0.300789		-0.454084	0.371477	0.575193
ENSMUSG00000063234.5	Gpr84	80910	GO:0001604	urotensin II receptor activity		-2.80947	0.0925369	0.944165		-0.194481	0.89401	0.990029		2.2733	0.19497	NA		-0.34169	0.82608	NA
ENSMUSG00000032398.7	Snapc5	330959	GO:0000995	RNA polymerase III general transcription initiation factor activity		-0.319905	0.0925987	0.944321		-0.464036	0.0148205	0.200558		-0.305276	0.130762	0.379442		-0.161145	0.425548	0.623542
ENSMUSG00000047656.9	Trpt1	107328	GO:0000215	tRNA 2'-phosphotransferase activity		0.373631	0.0927572	0.945462		-0.586534	0.0121453	0.176978		-0.439383	0.0586018	0.253718		0.520781	0.0324335	0.160402
ENSMUSG00000026156.8	B3gat2	280645	GO:0000139	Golgi membrane		0.740112	0.0928232	0.945659		0.773875	0.0790253	0.489345		-0.270578	0.537009	0.771571		-0.304342	0.487695	0.674358
ENSMUSG00000064215.13	Ifi27	52668	GO:0000122	negative regulation of transcription by RNA polymerase II		0.389141	0.0929564	0.946105		-0.0297393	0.897895	0.990414		-0.639	0.00929213	0.0944631		-0.22012	0.370474	0.573907
ENSMUSG00000068079.5	Tcf15	21407	GO:0000790	nuclear chromatin		1.83419	0.0929601	0.946105		-0.181059	0.87598	0.98781		-1.14587	0.305316	0.585547		0.869377	0.463033	NA
ENSMUSG00000006301.17	Tmbim1	69660	GO:0005123	death receptor binding		-0.264537	0.0930751	0.9468		-0.269677	0.0869002	0.511936		0.352015	0.0350493	0.194885		0.357155	0.0324749	0.160511
ENSMUSG00000028102.15	Pex11b	18632	GO:0005739	mitochondrion		0.297697	0.0931437	0.947024		0.147639	0.40579	0.874173		-0.335149	0.0740777	0.287045		-0.185091	0.324641	0.533485
ENSMUSG00000008682.13	Rpl10	110954	GO:0000027	ribosomal large subunit assembly		-0.374552	0.0938575	0.947467		-0.0107249	0.96173	0.996152		-0.101789	0.667749	0.847233		-0.465616	0.0495486	0.198159
[truncated: 25,287 more rows]
