# Supplementary material for: Spermine oxidase promotes Helicobacter pylori-mediated gastric carcinogenesis through acrolein production
Source: Oncogene. 2024 Nov 10;44(5):296–306. doi: 10.1038/s41388-024-03218-7 (PMC11779639; doi:10.1038/s41388-024-03218-7)
Supplement: Supplementary file 3 — Dataset 2 [file 41388_2024_3218_MOESM3_ESM.xls]

## Sheet: SI Appendix Table S2
Supplementary Dataset 2
Pathways altered comparing Smox vs WT 1.3 fold change										Pathways altered comparing WT+Hp vs WT 1.3 fold change										Pathways altered comparing Smox+Hp vs Smox 1.3 fold change										Pathways altered comparing Smox+Hp vs WT+Hp 1.3 fold change
Categories	Diseases or Functions Annotation	p-value	Predicted Activation State	Activation z-score	Molecules	# Molecules				Categories	Diseases or Functions Annotation	p-value	Predicted Activation State	Activation z-score	Molecules	# Molecules				Categories	Diseases or Functions Annotation	p-value	Predicted Activation State	Activation z-score	Molecules	# Molecules				Categories	Diseases or Functions Annotation	p-value	Predicted Activation State	Activation z-score	Molecules	# Molecules
Molecular Transport	Transport of molecule	1.2e-11	Increased	3.608	A1CF,ABCG8,AMN,AOC1,APOA4,CASP1,CCK,CLCA4,CLDN2,FABP1,GGT1,GIP,GUCA2A,GUCA2B,GZMA,HEPH,HLA-A,IL22RA1,IL33,ITLN1,LRAT,MMP7,Mt3,MTTP,NPC1L1,NR1I3,PIGR,SLC13A1,SLC26A6,SLC28A2,SLC30A10,SLC37A2,SLC39A5,SLC3A1,SLC40A1,SLC46A1,SLC51A,SLC5A1,SLC6A4,Slc7a15,TRPV6	41				Endocrine System Disorders,Gastrointestinal Disease,Immunological Disease,Metabolic Disease,Organismal Injury and Abnormalities	Insulin-dependent diabetes mellitus	6.54e-112		1.421	9930111J21Rik1/Gm12185,9930111J21Rik2,AI504432,AIF1,Apol7a (includes others),ARHGAP15,Art2a,Art2b,BTNL2,C130026I21Rik (includes others),C1orf162,C3,CALHM6,CASP1,CASP4,CCL19,Ccl2,CCL5,Ccl6,Ccl8,Ccl9,CCR2,CCR7,CD19,CD22,CD226,CD27,CD274,CD28,CD300A,CD300C,CD38,CD3D,CD3E,CD3G,CD4,CD40,CD5,CD7,CD74,CD79B,CD84,CD86,CD96,CFB,CIITA,CLEC6A,CRTAM,CTLA4,CTSS,CTSW,CXCL10,Cxcl11,CXCL13,Cxcl9,CXCR4,CXCR6,DDX2…	153				Endocrine System Disorders,Gastrointestinal Disease,Immunological Disease,Metabolic Disease,Organismal Injury and Abnormalities	Insulin-dependent diabetes mellitus	5.19e-51		1.3	9930111J21Rik1/Gm12185,9930111J21Rik2,ABCC8,AI504432,Apol7a (includes others),B2M,CALHM6,CASP4,CD226,CD274,CD38,CD3E,CD3G,CD4,CD5,CD74,CD96,CIITA,CLEC6A,CTLA4,CXCL10,Cxcl11,Cxcl9,CXCR6,CYTL1,DDX60,E2F2,GBP4,GBP6,Gbp8,Gm4841,Gm4951,Gm5431,HBA1/HBA2,HLA-A,HLA-DMA,HLA-DMB,HLA-DQA1,HLA-DQB1,HLA-DRB5,HSPA1A/HSPA1B,ICOS,IFI44,Ifi47,IFIT1B,IFIT3,IFNG,Iigp1,IKZF3,IL17A,IL18BP,IL2RB,IRF7,IRGM,Irgm1,ITGAX,…	91				Lymphoid Tissue Structure and Development,Tissue Morphology	Quantity of lymphatic system cells	3.2e-16	Decreased	-2.835	ARHGDIB,B3GNT5,BCL2A1,BTLA,CCL21,CCR7,CD1D,Cd209b,CD3D,CD40,CD48,CD79B,CD83,CD86,Ctla2a/Ctla2b,CTLA4,CTSE,GIMAP1-GIMAP5,GPR183,Hbb-b1,Ighd,ITGA4,IZUMO1R,LCK,LTB,MFNG,MMP9,MS4A1,PIK3R6,PTPRC,PTPRCAP,RHOH,SELL,SIT1,SLAMF6,SPIC,ST14,STAP1,TIMD4,TNFRSF13C,TRAT1	41
Metabolic Disease,Organismal Injury and Abnormalities	Glucose metabolism disorder	2.62e-10		-1.45	ABCG8,Akr1b7,ALDOB,AOC1,APOA4,BTNL2,CASP1,CCK,CNDP1,CREB3L3,DPEP1,FABP1,FBP1,GIP,GUCY2C,GZMA,HEPH,HLA-A,IL33,ITLN1,KLK3,LCT,MEP1B,MGAM,MME,MTTP,Naip1 (includes others),Nat8f5,NPC1L1,NRG4,PILRB,PSMB8,REG1A,SI,SLC37A2,SLC3A1,SLC40A1,SLC5A1,SLC6A4,TNFSF13B,TRIM31	41				Immunological Disease,Organismal Injury and Abnormalities	Systemic autoimmune syndrome	1.43e-97		1.229	9930111J21Rik1/Gm12185,9930111J21Rik2,AI504432,AIF1,Apol7a (includes others),ARHGAP15,ARHGDIB,Art2a,Art2b,BCL2L15,BTNL2,C130026I21Rik (includes others),C1orf162,C3,C4A/C4B,CALHM6,CASP1,CASP4,CCKBR,CCL1,CCL17,CCL19,Ccl2,CCL20,CCL5,Ccl6,Ccl7,Ccl8,Ccl9,CCR2,CCR4,CCR7,CD14,CD19,CD22,CD226,CD247,CD27,CD274,CD28,CD300A,CD300C,CD38,CD3D,CD3E,CD3G,CD4,CD40,CD5,CD6,CD69,CD7,CD74,CD79A,CD79B,CD83,CD84,CD86…	232				Immunological Disease,Organismal Injury and Abnormalities	Systemic autoimmune syndrome	1.57e-49		1.179	9930111J21Rik1/Gm12185,9930111J21Rik2,ABCC8,AI504432,APOA1,Apol7a (includes others),B2M,CALHM6,CASP4,CCL20,CCL25,CCR4,CD14,CD226,CD274,CD38,CD3E,CD3G,CD4,CD5,CD6,CD69,CD74,CD96,CDA,CEACAM1,CELF4,CHI3L1,CIITA,CLEC4D,CLEC4E,CLEC6A,CMPK2,CSF2RB,CTLA4,CXCL10,Cxcl11,CXCL2,CXCL3,CXCL6,Cxcl9,CXCR6,CYTL1,DDX60,DHX58,DTX3L,E2F2,GBP4,GBP6,Gbp8,Gm4841,Gm4951,Gm5431,GNAT2,HBA1/HBA2,HELZ2,HLA-A,HLA-DMA,HLA-DM…	156				Cellular Development,Cellular Growth and Proliferation,Hematological System Development and Function,Lymphoid Tissue Structure and Development	Proliferation of immune cells	2.75e-15		-0.45	ARHGDIB,B3GNT5,BCL2A1,BTLA,CCL21,CCR7,CD1D,CD40,CD46,CD48,CD79B,CD83,CD86,CTLA4,GPAM,GPR174,GPR183,Hbb-b1,HRH2,Ighd,KLF9,LCK,LTB,LY86,MFNG,MMP9,MS4A1,NEFL,PTPRC,PTPRCAP,RAMP1,RHOH,SELL,SIT1,SLAMF6,SPIC,TIMD4,TNFRSF13C,TSPAN32	39
Endocrine System Disorders,Gastrointestinal Disease,Metabolic Disease,Organismal Injury and Abnormalities	Diabetes mellitus	5.02e-10			ABCG8,ALDOB,AOC1,APOA4,BTNL2,CASP1,CNDP1,CREB3L3,DPEP1,FABP1,FBP1,GIP,GUCY2C,GZMA,HEPH,HLA-A,ITLN1,KLK3,LCT,MEP1B,MGAM,MME,MTTP,Naip1 (includes others),Nat8f5,NPC1L1,PILRB,PSMB8,REG1A,SI,SLC37A2,SLC3A1,SLC40A1,SLC5A1,SLC6A4,TNFSF13B,TRIM31	37				Cellular Growth and Proliferation,Lymphoid Tissue Structure and Development	Proliferation of lymphatic system cells	4.81e-89		1.92	AIF1,ARHGDIB,Art2a,Art2b,BATF,BCL2A1,BTK,BTLA,BTNL2,C3,CCL1,CCL17,CCL19,Ccl2,CCL20,CCL5,CCR2,CCR7,CD14,CD160,CD19,CD2,CD22,CD226,CD247,CD27,CD274,CD28,CD300A,CD300C,CD38,CD3E,CD3G,CD4,CD40,CD48,CD5,CD6,CD69,CD72,CD74,CD79A,CD79B,CD83,CD84,CD86,CD8A,CEACAM1,CFB,CHI3L1,CIITA,CORO1A,CRTAM,CTLA4,CXCL10,CXCL3,CXCR4,FLT3,FYB1,GIMAP1,GPR171,GPR174,GPR183,GRAP2,Gzmb,HAVCR2,HLA-DMA,HLA-DMB,HLA-DQA1,HLA-DQ…	178				Infectious Diseases,Organismal Injury and Abnormalities	Infection of mammalia	5.28e-44	Decreased	-5.449	ADCYAP1R1,AKNA,B2M,BCL2A1,BCL3,Bst2,CCR4,CD14,CD274,CD4,CD74,CEACAM1,CIITA,CLEC4D,CLEC4E,CLEC6A,CLEC7A,CSF2RB,CXCL10,CXCL6,Defb3,DHX58,FUT2,HLA-DMA,HLA-DQB1,HLA-E,ICOS,Ifi47,IFNG,Igtp,Iigp1,IL17A,IL17F,IL2RG,IRF7,Irgm1,ISG15,ITGAX,ITGB2,ITK,LBP,LCN2,LTB,MMP10,MMP12,MMP28,MMP3,MSR1,Muc4,MUC5B,NFKBIZ,NOD2,PIGR,PLAT,PLAUR,PSMB9,REG3G,SAMHD1,SFTPD,SH2D1A,SLAMF1,SLAMF6,SLAMF8,SPIB,STAT2,TAP1,TLR2,TNF,…	73				Hematological System Development and Function,Lymphoid Tissue Structure and Development,Tissue Morphology	Quantity of lymphocytes	5.7e-15	Decreased	-3.106	ARHGDIB,B3GNT5,BCL2A1,BTLA,CCL21,CCR7,CD1D,Cd209b,CD3D,CD40,CD48,CD79B,CD83,CD86,Ctla2a/Ctla2b,CTLA4,CTSE,GIMAP1-GIMAP5,GPR183,Ighd,ITGA4,IZUMO1R,LCK,LTB,MFNG,MMP9,MS4A1,PIK3R6,PTPRC,RHOH,SELL,SIT1,SLAMF6,SPIC,ST14,STAP1,TIMD4,TNFRSF13C	38
Cellular Growth and Proliferation,Organ Development	Proliferation of intestinal cells	1.81e-08	Decreased	-2	CASP1,CDHR5,CLDN15,GUCA2A,GUCY2C,MTTP,MUC13,NLRP6	8				Cellular Development,Cellular Growth and Proliferation,Hematological System Development and Function,Lymphoid Tissue Structure and Development	Proliferation of lymphocytes	1.58e-86		1.92	AIF1,ARHGDIB,Art2a,Art2b,BATF,BCL2A1,BTK,BTLA,BTNL2,C3,CCL1,CCL17,CCL19,Ccl2,CCL5,CCR2,CCR7,CD14,CD160,CD19,CD2,CD22,CD226,CD247,CD27,CD274,CD28,CD300A,CD300C,CD38,CD3E,CD3G,CD4,CD40,CD48,CD5,CD6,CD69,CD72,CD74,CD79A,CD79B,CD83,CD84,CD86,CD8A,CEACAM1,CFB,CIITA,CORO1A,CRTAM,CTLA4,CXCR4,FLT3,FYB1,GIMAP1,GPR171,GPR174,GPR183,GRAP2,Gzmb,HAVCR2,HLA-DMA,HLA-DMB,HLA-DQA1,HLA-DQB1,HLA-E,HSPA1A/HSPA1B,ICO…	170				Inflammatory Response,Organismal Injury and Abnormalities	Inflammation of organ	9.82e-40		0.269	ABCG2,ACOD1,ADORA1,AGO2,APOA1,APOA4,B2M,BCL2A1,BCL3,CAPN5,CASP4,CAV3,CBFA2T3,CCK,CCL20,CCL25,CCL28,CCR4,CD14,CD177,CD274,CD38,CD4,CD5,CD6,CD69,CD74,CDA,CEACAM1,CIITA,CLEC4D,CLEC4E,CLEC7A,CORO1A,CSF2RB,Ctla2a/Ctla2b,CTLA4,CXCL10,CXCL2,CXCL3,Cxcl3,CXCL6,Cxcl9,DMBT1,DPEP1,DUOXA2,E2F2,FABP1,FCGBP,FUT2,GBP5,GBP6,HBA1/HBA2,HBB,HLA-A,HLA-DMA,HLA-DMB,HLA-DQA1,HLA-DQB1,HLA-DRB5,HLA-E,HSD17B13,HSPB2,HTR2B,…	156				Hematological System Development and Function,Tissue Morphology	Quantity of blood cells	5.84e-15	Decreased	-2.179	ARHGDIB,B3GNT5,BCL2A1,BTLA,CCL21,CCR7,CD1D,CD200,Cd209b,CD3D,CD40,CD48,CD79B,CD83,CD86,Ctla2a/Ctla2b,CTLA4,CTSE,GIMAP1-GIMAP5,GPR183,HBA1/HBA2,HBB,Hbb-b1,Ighd,ITGA4,IZUMO1R,LCK,LTB,MFNG,MMP9,MS4A1,NEFL,PF4,PIK3R6,PTPRC,RGS10,RHOH,SELL,SIT1,SLAMF6,SPIC,SPTB,ST14,STAP1,TIMD4,TNFRSF13C	46
Inflammatory Response,Organismal Injury and Abnormalities	Inflammation of body cavity	2.34e-08	Decreased	-2.605	ALPI,ALPP,APOA4,CASP1,CCL25,Clec2e/Clec2h,DPEP1,ENPP3,FABP1,GUCY2C,GZMA,HLA-A,IL33,MGAM,MME,MMP7,MTTP,MUC13,NLRP6,NPC1L1,NRG4,PIGR,Pla2g2a,PSMB8,REG1A,SLC39A5,SLC6A4,TNFSF13B,TRIM31	29				Cellular Development,Cellular Growth and Proliferation,Hematological System Development and Function,Lymphoid Tissue Structure and Development	Proliferation of mononuclear leukocytes	2.17e-86		1.963	AIF1,ARHGDIB,Art2a,Art2b,BATF,BCL2A1,BTK,BTLA,BTNL2,C3,CCL1,CCL17,CCL19,Ccl2,CCL5,CCR2,CCR7,CD14,CD160,CD19,CD2,CD22,CD226,CD247,CD27,CD274,CD28,CD300A,CD300C,CD38,CD3E,CD3G,CD4,CD40,CD48,CD5,CD6,CD69,CD72,CD74,CD79A,CD79B,CD83,CD84,CD86,CD8A,CEACAM1,CFB,CIITA,CORO1A,CRTAM,CTLA4,CXCL2,CXCR4,FLT3,FYB1,GIMAP1,GPR171,GPR174,GPR183,GRAP2,Gzmb,HAVCR2,HLA-DMA,HLA-DMB,HLA-DQA1,HLA-DQB1,HLA-E,HSPA1A/HSPA…	171				Cellular Movement	Cell movement of blood cells	1.89e-37	Increased	4.687	ADORA1,APOA1,BCL3,CCL20,CCL25,CCL28,CCR4,CD14,CD177,CD226,CD274,CD38,CD4,CD5,CD6,CD69,CD74,CEACAM1,CHI3L1,CIITA,CLEC4E,CLEC7A,CORO1A,CSF2RB,CTLA4,CXCL10,Cxcl11,CXCL2,CXCL3,Cxcl3,CXCL6,Cxcl9,CYTL1,Defb3,DMBT1,DOCK11,DOCK2,DOCK5,DPEP1,ELF4,ENPP1,ERN1,F13A1,HLA-A,HLA-DQB1,HSPA1A/HSPA1B,ICOS,IDO1,IFNG,Ighg2b,IL17A,IL17C,IL17F,IL18BP,IRF7,Irgm1,ITGA2,ITGAL,ITGAX,ITGB2,ITK,LAG3,LAT,LBP,LCK,LCN2,LCP2,LI…	118				Cellular Development,Cellular Growth and Proliferation,Hematological System Development and Function,Lymphoid Tissue Structure and Development	Proliferation of lymphocytes	7.76e-15		-0.681	ARHGDIB,B3GNT5,BCL2A1,BTLA,CCL21,CCR7,CD1D,CD40,CD46,CD48,CD79B,CD83,CD86,CTLA4,GPAM,GPR174,GPR183,HRH2,Ighd,KLF9,LCK,LTB,LY86,MFNG,MMP9,MS4A1,PTPRC,PTPRCAP,RAMP1,RHOH,SELL,SIT1,SLAMF6,SPIC,TIMD4,TNFRSF13C,TSPAN32	37
Cellular Growth and Proliferation,Organ Development,Tissue Development	Proliferation of intestinal epithelial cells	3.04e-08			CASP1,CDHR5,CLDN15,GUCA2A,GUCY2C,MUC13,NLRP6	7				Hematological System Development and Function,Tissue Morphology	Quantity of leukocytes	1.76e-85	Increased	5.533	ARHGDIB,BATF,BCL2A1,Bst2,BTK,BTLA,C3,C4A/C4B,CALHM6,CASP1,CCL19,Ccl2,CCL20,CCL28,CCL5,Ccl7,Ccl9,CCR2,CCR4,CCR7,CD19,Cd209b,CD22,CD247,CD27,CD274,CD28,CD300A,CD300C,CD38,CD3D,CD3E,CD3G,CD4,CD40,CD48,CD5,CD6,CD69,CD7,CD72,CD74,CD79A,CD79B,CD83,CD84,CD86,CD8A,CHI3L1,CIITA,CLCA1,CLEC4E,CLEC7A,CORO1A,CRTAM,CTLA4,CTSS,CXCL10,CXCL13,CXCL2,Cxcl3,CXCL6,CXCR4,CXCR6,Defb3,DOCK10,FLT3,FYB1,GIMAP1,GIMAP1-GIMA…	194				Hematological System Development and Function,Tissue Morphology	Quantity of leukocytes	5.77e-37	Increased	3.382	ABCG2,APOA1,ARID3A,B2M,B3GNT5,BCL2A1,BCL3,Bst2,CALHM6,CBFA2T3,CCL20,CCL25,CCL28,CCR4,CD274,CD38,CD3E,CD3G,CD4,CD5,CD6,CD69,CD74,CHI3L1,CIITA,CLEC4D,CLEC4E,CLEC7A,CORO1A,CSF2RB,Ctla2a/Ctla2b,CTLA4,CXCL10,CXCL2,Cxcl3,CXCL6,CXCR6,Defb3,DOCK11,DOCK2,E2F2,ELF4,F13A1,FABP1,Fcrls,HBB,HIVEP3,HLA-A,HLA-DMA,HLA-DQA1,HLA-DQB1,ICOS,IDO1,IFNG,IKZF3,IL17A,IL17C,IL17F,IL18BP,IL2RB,IL2RG,ISG15,ITGA2,ITGAL,ITGB2,…	120				Hematological System Development and Function,Tissue Morphology	Quantity of leukocytes	1.18e-14	Decreased	-2.41	ARHGDIB,B3GNT5,BCL2A1,BTLA,CCL21,CCR7,CD1D,CD200,Cd209b,CD3D,CD40,CD48,CD79B,CD83,CD86,Ctla2a/Ctla2b,CTLA4,CTSE,GIMAP1-GIMAP5,GPR183,HBB,Ighd,ITGA4,IZUMO1R,LCK,LTB,MFNG,MMP9,MS4A1,NEFL,PF4,PIK3R6,PTPRC,RGS10,RHOH,SELL,SIT1,SLAMF6,SPIC,ST14,STAP1,TIMD4,TNFRSF13C	43
Lipid Metabolism,Molecular Transport,Small Molecule Biochemistry	Concentration of triacylglycerol	1.06e-07		-0.856	ABCG8,Akr1b7,ALPI,APOA4,CASP1,CREB3L3,FABP1,GUCY2C,HKDC1,LRAT,MTTP,NPC1L1,NR1I3,SLC51A,TRIM31	15				Cell-To-Cell Signaling and Interaction,Hematological System Development and Function,Immune Cell Trafficking,Inflammatory Response	Activation of leukocytes	1.25e-84	Increased	5.186	BTK,BTLA,C3,C4A/C4B,CARD9,CASP1,CCL1,CCL17,Ccl2,CCL20,CCL5,CCR2,CCR7,CD14,CD19,CD2,CD22,CD226,CD247,CD27,CD274,CD28,CD300A,CD38,CD3E,CD3G,CD4,CD40,CD48,CD5,CD6,CD69,CD7,CD72,CD74,CD79A,CD79B,CD83,CD84,CD86,CD8A,CEACAM1,CFTR,CHI3L1,CLCA1,CLEC4E,CLEC7A,CORO1A,CRTAM,CTLA4,CTSS,CXCL10,CXCL3,CXCL6,Defb3,FCRL1,FLT3,GIMAP1-GIMAP5,GIMAP6,Gzmb,Hamp/Hamp2,Havcr1,HAVCR2,HLA-A,HLA-DMA,HLA-DMB,HLA-DOA,HLA-DQA…	166				Inflammatory Response,Organismal Injury and Abnormalities	Inflammation of absolute anatomical region	8.49e-37		0.205	ABCG2,ACOD1,ADORA1,AGO2,APOA1,APOA4,B2M,BCL3,CAPN5,CASP4,CAV3,CBFA2T3,CCL20,CCL25,CCL28,CCR4,CD14,CD177,CD274,CD38,CD4,CD5,CD6,CD69,CD74,CEACAM1,CIITA,CLEC4D,CLEC4E,CLEC7A,CORO1A,CSF2RB,Ctla2a/Ctla2b,CTLA4,CXCL10,CXCL2,CXCL3,Cxcl3,CXCL6,Cxcl9,DMBT1,DPEP1,DUOXA2,E2F2,FABP1,FABP2,FUT2,GBP5,GBP6,HBA1/HBA2,HLA-A,HLA-DMA,HLA-DMB,HLA-DQA1,HLA-DQB1,HLA-DRB5,HLA-E,HSD17B13,ICOS,IDO1,IFI44,IFIT3,IFNG,Igtp…	139				Cellular Growth and Proliferation,Lymphoid Tissue Structure and Development	Proliferation of lymphatic system cells	1.36e-14		-0.531	ARHGDIB,B3GNT5,BCL2A1,BTLA,CCL21,CCR7,CD1D,CD40,CD46,CD48,CD79B,CD83,CD86,CTLA4,GPAM,GPR174,GPR183,HRH2,Ighd,KLF9,LCK,LTB,LY86,MFNG,MMP9,MS4A1,PF4,PTPRC,PTPRCAP,RAMP1,RHOH,SELL,SIT1,SLAMF6,SPIC,TIMD4,TNFRSF13C,TSPAN32	38
Lipid Metabolism,Molecular Transport,Small Molecule Biochemistry	Uptake of lipid	2.18e-07		1.111	ABCG8,ALPI,APOA4,CASP1,FABP1,GIP,IL33,MTTP,NPC1L1,SLC51A	10				Cellular Development,Cellular Growth and Proliferation,Hematological System Development and Function,Lymphoid Tissue Structure and Development	Proliferation of immune cells	5.8e-84		1.998	AIF1,ARHGDIB,Art2a,Art2b,BATF,BCL2A1,BTK,BTLA,BTNL2,C3,CCL1,CCL17,CCL19,Ccl2,CCL5,CCR2,CCR7,CD14,CD160,CD19,CD2,CD22,CD226,CD247,CD27,CD274,CD28,CD300A,CD300C,CD38,CD3E,CD3G,CD4,CD40,CD48,CD5,CD6,CD69,CD72,CD74,CD79A,CD79B,CD83,CD84,CD86,CD8A,CEACAM1,CFB,CIITA,CORO1A,CRTAM,CTLA4,CXCL2,CXCL3,CXCR4,FLT3,FYB1,GIMAP1,GPR171,GPR174,GPR183,GRAP2,Gzmb,HAVCR2,HLA-DMA,HLA-DMB,HLA-DQA1,HLA-DQB1,HLA-E,HSPA1…	173				Cellular Movement,Immune Cell Trafficking	Leukocyte migration	1.76e-36	Increased	4.751	ADORA1,APOA1,BCL3,CCL20,CCL25,CCL28,CCR4,CD14,CD177,CD226,CD274,CD38,CD4,CD5,CD6,CD69,CD74,CEACAM1,CHI3L1,CIITA,CLEC4E,CLEC7A,CORO1A,CSF2RB,CTLA4,CXCL10,Cxcl11,CXCL2,CXCL3,Cxcl3,CXCL6,Cxcl9,CYTL1,Defb3,DMBT1,DOCK11,DOCK2,DOCK5,DPEP1,ELF4,ENPP1,ERN1,F13A1,HLA-A,HLA-DQB1,HSPA1A/HSPA1B,ICOS,IDO1,IFNG,Ighg2b,IL17A,IL17C,IL17F,IL18BP,IRF7,Irgm1,ITGA2,ITGAL,ITGAX,ITGB2,ITK,LAG3,LAT,LBP,LCK,LCN2,LCP2,LI…	116				Cellular Development,Cellular Growth and Proliferation	Proliferation of blood cells	1.52e-14		-0.196	ARHGDIB,B3GNT5,BCL2A1,BTLA,CCL21,CCR7,CD1D,CD40,CD46,CD48,CD79B,CD83,CD86,CTLA4,GPAM,GPR174,GPR183,Hbb-b1,HRH2,Ighd,KLF9,LCK,LTB,LY86,MFNG,MMP9,MS4A1,NEFL,PF4,PTPRC,PTPRCAP,RAMP1,RHOH,SELL,SIT1,SLAMF6,SPIC,TIMD4,TNFRSF13C,TSPAN32	40
Gastrointestinal Disease,Organismal Injury and Abnormalities	Diarrhea	2.37e-07	Decreased	-2.449	ALPI,ALPP,GUCY2C,IL33,MMP7,MTTP,MUC13,SLC6A4	8				Cell-To-Cell Signaling and Interaction,Hematological System Development and Function	Activation of blood cells	2.28e-80	Increased	5.398	BTK,BTLA,C3,C4A/C4B,CARD9,CASP1,CCL1,CCL17,Ccl2,CCL20,CCL5,CCR2,CCR7,CD14,CD19,CD2,CD22,CD226,CD247,CD27,CD274,CD28,CD300A,CD38,CD3E,CD3G,CD4,CD40,CD48,CD5,CD6,CD69,CD7,CD72,CD74,CD79A,CD79B,CD83,CD84,CD86,CD8A,CEACAM1,CFTR,CHI3L1,CLCA1,CLEC4E,CLEC7A,CORO1A,CRTAM,CTLA4,CTSS,CXCL10,CXCL3,CXCL6,Defb3,FCRL1,FLT3,GIMAP1-GIMAP5,GIMAP6,Gzmb,Hamp/Hamp2,Havcr1,HAVCR2,HLA-A,HLA-DMA,HLA-DMB,HLA-DOA,HLA-DQA…	167				Hematological System Development and Function,Tissue Morphology	Quantity of blood cells	4.28e-36	Increased	2.999	ABCG2,APOA1,ARID3A,B2M,B3GNT5,BCL2A1,BCL3,Bst2,CALHM6,CBFA2T3,CCL20,CCL25,CCL28,CCR4,CD226,CD274,CD38,CD3E,CD3G,CD4,CD5,CD6,CD69,CD74,CHI3L1,CIITA,CLEC4D,CLEC4E,CLEC7A,CORO1A,CSF2RB,Ctla2a/Ctla2b,CTLA4,CXCL10,CXCL2,Cxcl3,CXCL6,CXCR6,Defb3,DOCK11,DOCK2,E2F2,ELF4,F13A1,FABP1,Fcrls,HBA1/HBA2,HBB,HIVEP3,HLA-A,HLA-DMA,HLA-DQA1,HLA-DQB1,ICOS,IDO1,IFNG,IKZF3,IL17A,IL17C,IL17F,IL18BP,IL2RB,IL2RG,Irgm1,IS…	126				Cell-To-Cell Signaling and Interaction,Hematological System Development and Function,Immune Cell Trafficking,Inflammatory Response	Activation of leukocytes	1.85e-14		-1.394	BTLA,CCL21,CCR7,CD1D,CD200,CD40,CD46,CD48,CD79B,CD83,CD86,CTLA4,FOXA2,GIMAP1-GIMAP5,GIMAP6,GPAM,Havcr1,HRH2,IL16,ITGA4,LAX1,LCK,LTB,MAOB,MFNG,MMP9,MS4A1,PF4,PTPRC,RHOH,SELL,SIT1,SLAMF6,TIMD4,TNFRSF13C,TSPAN32	36
Carbohydrate Metabolism,Small Molecule Biochemistry	Catabolism of disaccharide	4.98e-07			LCT,MGAM,SI	3				Cellular Development,Cellular Growth and Proliferation	Proliferation of blood cells	2.29e-79		1.887	AIF1,ARHGDIB,Art2a,Art2b,BATF,BCL2A1,BTK,BTLA,BTNL2,C3,CCL1,CCL17,CCL19,Ccl2,CCL20,CCL5,CCR2,CCR7,CD14,CD160,CD19,CD2,CD22,CD226,CD247,CD27,CD274,CD28,CD300A,CD300C,CD38,CD3E,CD3G,CD4,CD40,CD48,CD5,CD6,CD69,CD72,CD74,CD79A,CD79B,CD83,CD84,CD86,CD8A,CEACAM1,CFB,CIITA,CORO1A,CRTAM,CTLA4,CXCL10,CXCL2,CXCL3,CXCR4,FLT3,FYB1,GIMAP1,GPR171,GPR174,GPR183,GRAP2,Gzmb,HAVCR2,HLA-DMA,HLA-DMB,HLA-DQA1,HLA-DQB…	176				Cellular Function and Maintenance	Function of leukocytes	2.19e-34		1.064	B2M,BCAT1,BCL2A1,BCL3,CD14,CD274,CD3E,CD3G,CD4,CD69,CD74,CD96,CEACAM1,CHI3L1,CIITA,CLEC4E,CLEC6A,CLEC7A,CSF2RB,CTLA4,CXCL10,ELF4,ERN1,HLA-A,HLA-DMA,HLA-DQB1,HLA-E,ICOS,IDO1,IFNG,IL18RAP,IL2RG,IRF7,ITGAL,ITGB2,ITK,LAG3,LAT,LCN2,LTB,LY75,MAP4K1,MMP12,MMP3,MSR1,MUC5B,NFKBIZ,NLRC5,NOD2,PDCD1,PIGR,PIK3CG,PLAT,PLAUR,PTPN22,SASH3,SFTPD,SH2D1A,SLA2,SLAMF1,SLAMF6,SLAMF8,Slfn2,SPN,STAT2,TAP1,TAPBP,TLR2,TNF…	75				Cell-To-Cell Signaling and Interaction	Activation of cells	2.7e-14		-1.611	BCL2A1,BTLA,CCL21,CCR7,CD1D,CD200,CD40,CD46,CD48,CD79B,CD83,CD86,COL4A3,CTLA4,FOXA2,GIMAP1-GIMAP5,GIMAP6,GPAM,Havcr1,HRH2,ICAM2,IFI16,IL16,ITGA4,LAX1,LCK,LTB,LYNX1,MAOB,MEOX2,MFNG,MMP9,MS4A1,PF4,PTPRC,RHOH,SELL,SIT1,SLAMF6,SPTB,TIMD4,TNFRSF13C,TSPAN32	43
Inflammatory Response,Organismal Injury and Abnormalities	Inflammation of organ	8.1e-07	Decreased	-2.886	ALPI,ALPP,APOA4,CASP1,CCK,CCL25,CDA,Clec2e/Clec2h,DPEP1,ENPP3,FABP1,GUCY2C,GZMA,HLA-A,IL33,MGAM,MME,MMP7,MTTP,MUC13,NLRP6,NPC1L1,NRG4,PIGR,Pla2g2a,PSMB8,REG1A,SLC39A5,SLC6A4,SMOX,TNFSF13B,TRIM31	32				Hematological System Development and Function,Lymphoid Tissue Structure and Development,Tissue Morphology	Quantity of lymphocytes	1.32e-78	Increased	5.845	ARHGDIB,BATF,BCL2A1,Bst2,BTK,BTLA,C3,CALHM6,CCL19,Ccl2,CCL28,CCL5,CCR2,CCR4,CCR7,CD19,Cd209b,CD22,CD247,CD27,CD274,CD28,CD38,CD3D,CD3E,CD3G,CD4,CD40,CD48,CD5,CD6,CD69,CD7,CD72,CD74,CD79A,CD79B,CD83,CD84,CD86,CD8A,CHI3L1,CIITA,CLEC4E,CORO1A,CRTAM,CTLA4,CTSS,CXCL10,CXCL13,Cxcl3,CXCL6,CXCR4,DOCK10,FLT3,FYB1,GIMAP1,GIMAP1-GIMAP5,GPR18,GPR183,GRAP2,Gzmb,HAVCR2,HLA-A,HLA-DMA,HLA-DQA1,HLA-DQB1,HVCN1,ICO…	165				Cellular Movement,Hematological System Development and Function,Immune Cell Trafficking	Cell movement of leukocytes	2.5e-34	Increased	4.448	ADORA1,APOA1,BCL3,CCL20,CCL25,CCL28,CCR4,CD14,CD177,CD226,CD274,CD38,CD4,CD5,CD6,CD69,CD74,CEACAM1,CIITA,CORO1A,CSF2RB,CTLA4,CXCL10,Cxcl11,CXCL2,CXCL3,Cxcl3,CXCL6,Cxcl9,CYTL1,Defb3,DMBT1,DOCK11,DOCK2,DOCK5,DPEP1,ELF4,ENPP1,ERN1,HLA-A,HLA-DQB1,ICOS,IDO1,IFNG,Ighg2b,IL17A,IL17C,IL18BP,IRF7,Irgm1,ITGA2,ITGAL,ITGAX,ITGB2,ITK,LAG3,LAT,LBP,LCK,LCN2,LCP2,LTB,LTF,MAP4K1,MAPT,MMP10,MMP12,MMP28,MSR1,Muc4,N…	107				Tissue Morphology	Quantity of cells	7.4e-14		-1.466	AMH,ARHGDIB,ATP4A,B3GNT5,BCL2A1,BTLA,CCKAR,CCKBR,CCL21,CCR7,CD1D,CD200,Cd209b,CD3D,CD40,CD48,CD79B,CD83,CD86,COL4A3,Ctla2a/Ctla2b,CTLA4,CTSE,ESRRB,ESRRG,FAH,FOXA2,FURIN,GIMAP1-GIMAP5,GPR183,HBA1/HBA2,HBB,Hbb-b1,HRH2,HTR1B,Ighd,ITGA4,IZUMO1R,LCK,LTB,MFNG,MMP9,MS4A1,NEFL,PF4,PIK3R6,PRND,PTPRC,PTPRCAP,RGS10,RHOH,SELL,SIT1,SLAMF6,SPIC,SPTB,ST14,STAP1,TIMD4,TNFRSF13C,TRAT1	61
Inflammatory Response,Organismal Injury and Abnormalities	Inflammation of absolute anatomical region	9.63e-07	Decreased	-2.645	ALPI,ALPP,APOA4,CASP1,CCL25,Clec2e/Clec2h,DPEP1,ENPP3,FABP1,GUCY2C,GZMA,HLA-A,IL33,MGAM,MME,MMP7,MTTP,MUC13,NLRP6,NPC1L1,NRG4,PIGR,Pla2g2a,PSMB8,REG1A,SLC39A5,SLC6A4,TNFSF13B,TRIM31	29				Hematological System Development and Function,Tissue Morphology	Quantity of blood cells	1.82e-78	Increased	5.582	ARHGDIB,BATF,BCL2A1,Bst2,BTK,BTLA,C3,C4A/C4B,CALHM6,CASP1,CCL19,Ccl2,CCL20,CCL28,CCL5,Ccl7,Ccl9,CCR2,CCR4,CCR7,CD19,Cd209b,CD22,CD226,CD247,CD27,CD274,CD28,CD300A,CD300C,CD38,CD3D,CD3E,CD3G,CD4,CD40,CD48,CD5,CD6,CD69,CD7,CD72,CD74,CD79A,CD79B,CD83,CD84,CD86,CD8A,CHI3L1,CIITA,CLCA1,CLEC4E,CLEC7A,CORO1A,CRTAM,CTLA4,CTSS,CXCL10,CXCL13,CXCL2,Cxcl3,CXCL6,CXCR4,CXCR6,Defb3,DOCK10,FLT3,FYB1,GIMAP1,GIMAP…	196				Immunological Disease,Inflammatory Disease,Organismal Injury and Abnormalities	Immune mediated inflammatory disease	5.79e-34		1.065	APOA1,B2M,B3GNT5,BCL2A1,BCL3,Bst2,CASP4,CBFA2T3,CCL20,CCL25,CCR4,CD226,CD274,CD4,CD6,CD69,CD74,CDA,CEACAM1,CELF4,CHI3L1,CIITA,CLEC4D,CLEC4E,CLEC6A,CLEC7A,CMPK2,CSF2RB,CTLA4,CXCL10,CXCL2,CXCL3,CXCL6,DDX60,DHX58,DTX3L,E2F2,FCGBP,GBP6,GNAT2,HBB,HELZ2,HLA-A,HLA-DMA,HLA-DMB,HLA-DQA1,HLA-DQB1,HLA-DRB5,HLA-E,HSPA1A/HSPA1B,HSPB2,HTR2B,ICOS,IDO1,IFI44,IFIT1,IFIT3,IFNG,IKZF3,IL17A,IL17F,IL18BP,IL18RAP,IL2R…	138				Lymphoid Tissue Structure and Development,Tissue Morphology	Quantity of lymphoid tissue	1.49e-13		-1.391	ARHGDIB,B3GNT5,BCL2A1,CCR7,CD1D,CD200,CD40,CD79B,CD83,CD86,CTLA4,CTSE,GCSAM,GIMAP1-GIMAP5,Hbb-b1,ITGA4,LCK,LTB,PTPRC,PTPRCAP,RHOH,SIT1,SPIC,ST14,TNFRSF13C	25
Lipid Metabolism,Molecular Transport,Small Molecule Biochemistry	Absorption of lipid	1.12e-06		0.948	ABCG8,ALPI,APOA4,CASP1,MTTP,NPC1L1	6				Hematological System Development and Function,Tissue Morphology	Quantity of mononuclear leukocytes	2.83e-78	Increased	5.967	ARHGDIB,BATF,BCL2A1,Bst2,BTK,BTLA,C3,CALHM6,CASP1,CCL19,Ccl2,CCL28,CCL5,Ccl7,CCR2,CCR4,CCR7,CD19,Cd209b,CD22,CD247,CD27,CD274,CD28,CD38,CD3D,CD3E,CD3G,CD4,CD40,CD48,CD5,CD6,CD69,CD7,CD72,CD74,CD79A,CD79B,CD83,CD84,CD86,CD8A,CHI3L1,CIITA,CLEC4E,CORO1A,CRTAM,CTLA4,CTSS,CXCL10,CXCL13,Cxcl3,CXCL6,CXCR4,DOCK10,FLT3,FYB1,GIMAP1,GIMAP1-GIMAP5,GPR18,GPR183,GRAP2,Gzmb,HAVCR2,HLA-A,HLA-DMA,HLA-DQA1,HLA-DQB…	168				Metabolic Disease,Organismal Injury and Abnormalities	Glucose metabolism disorder	6.53e-34		0.754	9930111J21Rik1/Gm12185,9930111J21Rik2,ABCC8,ADCYAP1R1,ADORA1,AI504432,Airn,APOA1,APOA4,APOC2,Apol7a (includes others),B2M,BCAT1,BCL3,CACNA1S,CALHM6,CASP4,CCK,CD226,CD274,CD38,CD3E,CD3G,CD4,CD5,CD74,CD96,CEACAM1,CHI3L1,CIITA,CLEC6A,CSF2RB,CTLA4,CXCL10,Cxcl11,Cxcl9,CXCR6,CYTL1,DDX60,DOCK2,DOCK5,DPEP1,E2F2,ELF4,ENHO,ENPP1,ERN1,FABP1,FABP2,FBP1,FBXO17,FGL1,GBP4,GBP6,Gbp8,Gm4841,Gm4951,Gm5431,HBA1/HBA…	157				Cellular Function and Maintenance	Lymphocyte homeostasis	4.27e-12		-1.982	BCL2A1,CCR7,CD1D,CD3D,CD40,CD46,CD79B,CD83,CD86,CTLA4,FURIN,GIMAP1-GIMAP5,GIMAP4,GPR174,GPR183,Havcr1,HSPB2,ITGA4,LCK,LTB,MFNG,PF4,PIK3R6,PTPRC,RHOH,SIT1,SLAMF6,TNFRSF13C,TRAT1	29
Cellular Development,Cellular Growth and Proliferation,Organ Development,Tissue Development	Proliferation of enterocytes	1.15e-06			CDHR5,CLDN15,GUCA2A,MUC13,NLRP6	5				Lymphoid Tissue Structure and Development,Tissue Morphology	Quantity of lymphatic system cells	1.9e-77	Increased	5.737	ARHGDIB,BATF,BCL2A1,Bst2,BTK,BTLA,C3,CALHM6,CCL19,Ccl2,CCL28,CCL5,CCR2,CCR4,CCR7,CD19,Cd209b,CD22,CD226,CD247,CD27,CD274,CD28,CD38,CD3D,CD3E,CD3G,CD4,CD40,CD48,CD5,CD6,CD69,CD7,CD72,CD74,CD79A,CD79B,CD83,CD84,CD86,CD8A,CHI3L1,CIITA,CLEC4E,CORO1A,CRTAM,CTLA4,CTSS,CXCL10,CXCL13,Cxcl3,CXCL6,CXCR4,DOCK10,FLT3,FYB1,GIMAP1,GIMAP1-GIMAP5,GPR18,GPR183,GRAP2,Gzmb,HAVCR2,HLA-A,HLA-DMA,HLA-DQA1,HLA-DQB1,HVC…	169				Cellular Function and Maintenance	Function of blood cells	1.18e-33		1.064	B2M,BCAT1,BCL2A1,BCL3,CD14,CD274,CD3E,CD3G,CD4,CD69,CD74,CD96,CEACAM1,CHI3L1,CIITA,CLEC4E,CLEC6A,CLEC7A,CSF2RB,CTLA4,CXCL10,ELF4,ERN1,HLA-A,HLA-DMA,HLA-DQB1,HLA-E,ICOS,IDO1,IFNG,IL18RAP,IL2RG,IRF7,ITGA2,ITGAL,ITGB2,ITK,LAG3,LAT,LCN2,LTB,LY75,MAP4K1,MMP12,MMP3,MSR1,MUC5B,NFKBIZ,NLRC5,NOD2,PDCD1,PIGR,PIK3CG,PLAT,PLAUR,PTPN22,RASGRP2,SASH3,SFTPD,SH2D1A,SLA2,SLAMF1,SLAMF6,SLAMF8,Slfn2,SPN,ST3GAL4,STA…	78				Cell-mediated Immune Response,Cellular Development,Cellular Function and Maintenance,Cellular Growth and Proliferation,Embryonic Development,Hematological System Development and Function,Hematopoiesis,Lymphoid Tissue Structure and Development,Organ Development,Organismal Development,Tissue Development	T cell development	4.3e-12		-1.946	BCL2A1,CCR7,CD1D,CD3D,CD40,CD46,CD79B,CD83,CD86,CTLA4,FURIN,GIMAP1-GIMAP5,GIMAP4,GPR174,GPR183,Havcr1,HSPB2,ITGA4,LCK,LTB,MFNG,PF4,PIK3R6,PTPRC,RHOH,SIT1,SLAMF6,TRAT1	28
Digestive System Development and Function,Organ Development	Function of intestine	1.32e-06			CLDN15,GUCA2B,NLRP6,PIGR,SLC5A1	5				Cellular Development,Cellular Growth and Proliferation,Hematological System Development and Function,Lymphoid Tissue Structure and Development	Cell proliferation of T lymphocytes	4.21e-77		1.443	AIF1,ARHGDIB,Art2a,Art2b,BATF,BTLA,BTNL2,C3,CCL17,CCL19,Ccl2,CCL5,CCR2,CCR7,CD14,CD160,CD19,CD2,CD226,CD247,CD27,CD274,CD28,CD38,CD3E,CD3G,CD4,CD40,CD48,CD5,CD6,CD69,CD74,CD79A,CD83,CD84,CD86,CD8A,CEACAM1,CIITA,CORO1A,CRTAM,CTLA4,CXCR4,FLT3,FYB1,GPR171,GPR174,GRAP2,Gzmb,HAVCR2,HLA-DMA,HLA-DMB,HLA-DQA1,HLA-DQB1,HLA-E,HSPA1A/HSPA1B,ICOS,IDO1,IFNG,Igha,Ighg2b,IKZF1,IKZF3,IL17A,IL17F,IL1A,IL1B,IL21,I…	146				Hematological System Development and Function,Lymphoid Tissue Structure and Development,Tissue Morphology	Quantity of lymphocytes	5.78e-33	Increased	3.698	ABCG2,APOA1,ARID3A,B2M,B3GNT5,BCL2A1,BCL3,Bst2,CALHM6,CBFA2T3,CCL25,CCL28,CCR4,CD274,CD38,CD3E,CD3G,CD4,CD5,CD6,CD69,CD74,CHI3L1,CIITA,CLEC4D,CLEC4E,CORO1A,CSF2RB,Ctla2a/Ctla2b,CTLA4,CXCL10,Cxcl3,CXCL6,DOCK11,DOCK2,E2F2,ELF4,Fcrls,HIVEP3,HLA-A,HLA-DMA,HLA-DQA1,HLA-DQB1,ICOS,IFNG,IKZF3,IL17A,IL17C,IL17F,IL2RB,IL2RG,ISG15,ITGA2,ITGAL,ITGB2,ITK,LAG3,LAT,LCK,LCN2,LCP2,LIF,LTB,MAPT,NLRC5,NOD2,PDCD1,PI…	99				Cellular Movement	Cell movement of blood cells	6.57e-12	Decreased	-2.188	ARHGAP15,BTLA,CCL21,CCR7,CD1D,CD200,CD40,CD48,CD53,CD86,COL4A3,CTLA4,CTSE,FOXA2,GPR183,Hbb-b1,HRH2,ICAM2,Ighd,IL16,ITGA4,LCK,LTB,MMP9,MS4A1,PF4,PLA2G1B,PLXNC1,PNOC,PTPRC,QPCT,RAMP1,RASGRP2,SELL,ST14,STAP1,Tmsb4x (includes others),TSPAN32	38
Gastrointestinal Disease,Inflammatory Response,Organismal Injury and Abnormalities	Inflammation of gastrointestinal tract	2.99e-06	Decreased	-2.029	APOA4,CASP1,CCL25,CDA,DPEP1,ENPP3,GUCY2C,IL33,MME,MMP7,MUC13,NLRP6,NRG4,Pla2g2a,PSMB8,TNFSF13B,TRIM31	17				Inflammatory Response,Organismal Injury and Abnormalities	Inflammation of organ	1.12e-76		-0.706	ACOD1,AIF1,ARHGDIB,BATF,BCL2A1,BCL2L15,BTLA,C3,C4A/C4B,CARD9,CASP1,CASP4,CCL17,Ccl2,CCL20,CCL28,CCL5,Ccl6,Ccl8,CCR10,CCR2,CCR4,CCR7,CD14,CD177,CD19,CD2,Cd209b,CD22,CD274,CD28,CD38,CD4,CD40,CD48,CD5,Cd52,CD53,CD6,CD69,CD7,CD72,CD74,CD79A,CD79B,CD84,CD86,CD8A,CEACAM1,CFB,CFTR,CIITA,CLCA1,CLEC4E,CLEC7A,CORO1A,CTLA4,CTSS,CTSW,CXCL10,CXCL13,CXCL2,CXCL3,Cxcl3,CXCL6,Cxcl9,CXCR4,CYP2B6,CYP2C9,DMBT1,DOCK1…	226				Endocrine System Disorders,Gastrointestinal Disease,Metabolic Disease,Organismal Injury and Abnormalities	Diabetes mellitus	1.31e-32		1.849	9930111J21Rik1/Gm12185,9930111J21Rik2,ABCC8,ADORA1,AI504432,Airn,APOA1,APOA4,APOC2,Apol7a (includes others),B2M,BCAT1,CACNA1S,CALHM6,CASP4,CD226,CD274,CD38,CD3E,CD3G,CD4,CD5,CD74,CD96,CHI3L1,CIITA,CLEC6A,CSF2RB,CTLA4,CXCL10,Cxcl11,Cxcl9,CXCR6,CYTL1,DDX60,DPEP1,E2F2,ELF4,ENPP1,ERN1,FABP1,FABP2,FBP1,FBXO17,GBP4,GBP6,Gbp8,Gm4841,Gm4951,Gm5431,HBA1/HBA2,HBB,HLA-A,HLA-DMA,HLA-DMB,HLA-DQA1,HLA-DQB1,HLA…	141				Hematological System Development and Function,Lymphoid Tissue Structure and Development,Tissue Morphology	Quantity of T lymphocytes	6.89e-12	Decreased	-2.773	ARHGDIB,BCL2A1,BTLA,CCL21,CCR7,CD1D,CD3D,CD40,CD48,CD79B,CD83,CD86,Ctla2a/Ctla2b,CTLA4,CTSE,GIMAP1-GIMAP5,ITGA4,IZUMO1R,LCK,LTB,MMP9,PTPRC,RHOH,SELL,SIT1,SLAMF6,SPIC,ST14,STAP1	29
Organismal Injury and Abnormalities	Lithiasis	3.76e-06			ABCG8,CLDN2,FABP1,MTTP,SLC26A6,SLC3A1,SLC51A	7				Inflammatory Response,Organismal Injury and Abnormalities	Inflammation of absolute anatomical region	5.08e-76		-0.981	ACOD1,AIF1,ARHGDIB,BATF,BCL2L15,BTLA,C3,C4A/C4B,CARD9,CASP1,CASP4,CCL17,Ccl2,CCL20,CCL28,CCL5,Ccl6,Ccl8,CCR10,CCR2,CCR4,CCR7,CD14,CD177,CD19,CD2,Cd209b,CD22,CD274,CD28,CD38,CD4,CD40,CD48,CD5,Cd52,CD53,CD6,CD69,CD72,CD74,CD79A,CD79B,CD84,CD86,CD8A,CEACAM1,CFB,CFTR,CIITA,CLCA1,CLEC4E,CLEC7A,CORO1A,CTLA4,CTSS,CXCL10,CXCL13,CXCL2,CXCL3,Cxcl3,CXCL6,Cxcl9,CYP2B6,CYP2C9,DMBT1,DOCK10,DUOXA2,FGR,GABRA4,GB…	209				Lymphoid Tissue Structure and Development,Tissue Morphology	Quantity of lymphatic system cells	1.75e-32	Increased	3.409	ABCG2,APOA1,ARID3A,B2M,B3GNT5,BCL2A1,BCL3,Bst2,CALHM6,CBFA2T3,CCL25,CCL28,CCR4,CD226,CD274,CD38,CD3E,CD3G,CD4,CD5,CD6,CD69,CD74,CHI3L1,CIITA,CLEC4D,CLEC4E,CORO1A,CSF2RB,Ctla2a/Ctla2b,CTLA4,CXCL10,Cxcl3,CXCL6,DOCK11,DOCK2,E2F2,ELF4,Fcrls,HIVEP3,HLA-A,HLA-DMA,HLA-DQA1,HLA-DQB1,ICOS,IFNG,IKZF3,IL17A,IL17C,IL17F,IL2RB,IL2RG,ISG15,ITGA2,ITGAL,ITGB2,ITK,LAG3,LAT,LCK,LCN2,LCP2,LIF,LTB,MAPT,MXD1,NLRC5,NO…	102				Cellular Development,Cellular Growth and Proliferation,Hematological System Development and Function,Hematopoiesis,Lymphoid Tissue Structure and Development,Tissue Development	Hematopoiesis of mononuclear leukocytes	7.96e-12	Decreased	-2.344	BCL2A1,CCL21,CCR7,CD1D,CD3D,CD40,CD46,CD79B,CD83,CD86,CTLA4,FURIN,GIMAP1-GIMAP5,GIMAP4,GPR174,GPR183,Havcr1,HSPB2,IFI16,ITGA4,LCK,LTB,MFNG,MS4A1,PF4,PIK3R6,PTPRC,RHOH,SIT1,SLAMF6,TNFRSF13C,TRAT1	32
Lipid Metabolism,Molecular Transport,Small Molecule Biochemistry	Cholesterol transport	4.39e-06		0.798	ABCG8,APOA4,FABP1,IL33,MMP7,MTTP,NPC1L1,SLC51A	8				Cellular Movement	Cell movement of blood cells	1.91e-75	Increased	7.51	AIF1,ARHGAP15,BATF,BTK,BTLA,C3,C4A/C4B,CARD9,CASP1,CCL1,CCL17,CCL19,Ccl2,CCL20,CCL28,CCL5,Ccl6,Ccl7,Ccl9,CCR10,CCR2,CCR4,CCR7,CD14,CD177,CD19,CD2,CD22,CD226,CD247,CD274,CD28,CD300A,CD38,CD4,CD40,CD48,CD5,CD53,CD6,CD69,CD72,CD74,CD86,CD8A,CEACAM1,CFB,CFTR,CHI3L1,CIITA,CLEC4E,CLEC7A,CORO1A,CRTAM,CTLA4,CTSS,CXCL10,Cxcl11,CXCL13,CXCL2,CXCL3,Cxcl3,CXCL6,Cxcl9,CXCR4,Defb3,DMBT1,DOCK10,FGR,FYB1,GPR18,GP…	179				Cell-To-Cell Signaling and Interaction,Hematological System Development and Function,Immune Cell Trafficking,Inflammatory Response	Activation of leukocytes	5.3e-32	Increased	4.511	ADORA1,APOA1,B2M,BCL3,CCL20,CD14,CD226,CD274,CD38,CD3E,CD3G,CD4,CD5,CD6,CD69,CD74,CEACAM1,CHI3L1,CLEC4D,CLEC4E,CLEC7A,CORO1A,CSF2RB,CTLA4,CXCL10,CXCL3,CXCL6,Defb3,DOCK2,FGL1,HLA-A,HLA-DMA,HLA-DMB,HLA-DQA1,HLA-DQB1,HLA-E,HSPA1A/HSPA1B,ICOS,IDO1,IFNG,IL17A,IL17F,IL18RAP,IL2RB,IL2RG,ITGAL,ITGB2,ITK,LAG3,LAT,LBP,LCK,LCN2,LCP2,LGALS3BP,LTB,LTF,MAPT,MME,MSR1,MUC5B,NFKBIZ,NOD2,PDCD1,PIK3CG,PLAT,PRKCA,PS…	94				Inflammatory Response,Organismal Injury and Abnormalities	Inflammation of body cavity	8.68e-12		1.543	ARHGDIB,ATP4A,ATP4B,BTLA,CCL21,CCR7,CD1D,CD200,Cd209b,CD40,CD48,Cd52,CD53,CD79B,CD86,COL3A1,COL4A3,CTLA4,CYP11A1,FAH,FOXA2,Havcr1,HBA1/HBA2,HRH2,IFI16,IL16,IL22RA2,ITGA4,LTB,LY86,MMP9,MS4A1,PF4,PLA2G1B,PTPRC,SELENBP1,SELL,SPIC,ST14,TIMD4,TNFRSF13C	41
Digestive System Development and Function,Organ Morphology,Organismal Development	Morphology of intestine	6.54e-06			CDHR2,CLDN15,GUCA2A,MUC13,NLRP6,PIGR,SLC51A,SLC5A1,SLC6A4,USH1C	10				Cellular Movement,Immune Cell Trafficking	Leukocyte migration	1.99e-74	Increased	7.354	AIF1,ARHGAP15,BATF,BTK,BTLA,C3,C4A/C4B,CARD9,CASP1,CCL1,CCL17,CCL19,Ccl2,CCL20,CCL28,CCL5,Ccl6,Ccl7,Ccl9,CCR10,CCR2,CCR4,CCR7,CD14,CD177,CD19,CD2,CD22,CD226,CD247,CD274,CD28,CD300A,CD38,CD4,CD40,CD48,CD5,CD53,CD6,CD69,CD72,CD74,CD86,CD8A,CEACAM1,CFB,CFTR,CHI3L1,CIITA,CLEC4E,CLEC7A,CORO1A,CRTAM,CTLA4,CTSS,CXCL10,Cxcl11,CXCL13,CXCL2,CXCL3,Cxcl3,CXCL6,Cxcl9,CXCR4,Defb3,DMBT1,DOCK10,FGR,FYB1,GPR18,GP…	177				Inflammatory Response,Organismal Injury and Abnormalities	Inflammation of body cavity	8.02e-32		-0.34	ABCG2,ACOD1,ADORA1,APOA1,APOA4,B2M,CAPN5,CASP4,CAV3,CBFA2T3,CCL20,CCL25,CCL28,CCR4,CD14,CD177,CD274,CD38,CD4,CD69,CD74,CEACAM1,CIITA,CLEC4D,CLEC4E,CLEC7A,CORO1A,CSF2RB,CTLA4,CXCL10,CXCL2,CXCL3,CXCL6,Cxcl9,DMBT1,DPEP1,DUOXA2,E2F2,FABP1,FUT2,GBP5,GBP6,HBA1/HBA2,HLA-A,HLA-DMA,HLA-DMB,HLA-DQA1,HLA-DQB1,HLA-DRB5,HSD17B13,ICOS,IDO1,IFI44,IFIT3,IFNG,Igtp,Iigp1,IKZF3,IL17A,IL17C,IL17F,IL18BP,IL2RB,IL2RG,…	119				Cellular Development,Cellular Growth and Proliferation,Embryonic Development,Hematological System Development and Function,Hematopoiesis,Lymphoid Tissue Structure and Development,Organ Development,Organismal Development,Tissue Development	Lymphopoiesis	9.19e-12	Decreased	-2.298	BCL2A1,CCL21,CCR7,CD1D,CD3D,CD40,CD46,CD79B,CD83,CD86,CTLA4,FURIN,GIMAP1-GIMAP5,GIMAP4,GPR174,GPR183,Havcr1,HSPB2,ITGA4,LCK,LTB,MFNG,MS4A1,PF4,PIK3R6,PTPRC,RHOH,SIT1,SLAMF6,TNFRSF13C,TRAT1	31
Lipid Metabolism,Molecular Transport,Small Molecule Biochemistry	Concentration of cholesterol	7.73e-06		0.577	ABCG8,Akr1b7,APOA4,CASP1,FABP1,IL33,MTTP,NPC1L1,NR1I3,SLC13A1,SLC51A,TRIM31	12				Cell-To-Cell Signaling and Interaction	Activation of cells	3.42e-73	Increased	5.251	ASIP,BCL2A1,BTK,BTLA,C3,C4A/C4B,CARD9,CASP1,CCL1,CCL17,Ccl2,CCL20,CCL5,Ccl6,Ccl9,CCR2,CCR7,CD14,CD19,CD2,CD22,CD226,CD247,CD27,CD274,CD28,CD300A,CD38,CD3E,CD3G,CD4,CD40,CD48,CD5,CD6,CD69,CD7,CD72,CD74,CD79A,CD79B,CD83,CD84,CD86,CD8A,Cdkn1c,CEACAM1,CFTR,CHI3L1,CLCA1,CLEC4E,CLEC7A,CORO1A,CRTAM,CTLA4,CTSS,CXCL10,CXCL2,CXCL3,CXCL6,CXCR4,Defb3,FCRL1,FLT3,GIMAP1-GIMAP5,GIMAP6,Gzmb,Hamp/Hamp2,Havcr1,HAV…	182				Antimicrobial Response,Inflammatory Response	Antimicrobial response	1.06e-30	Increased	3.623	ACOD1,BCL3,Bst2,CASP4,CCL20,CLEC4D,CLEC4E,CLEC6A,CLEC7A,CXCL10,Cxcl9,DDX60,Defb3,DHX58,DTX3L,HLA-A,HLA-E,IFI44,IFIT1,IFIT1B,IFIT3,IFNG,Ighg2c,IL17A,IL17F,IRF7,IRGM,Irgm1,ISG15,ITGAX,KCNJ8,LCN2,LTF,MLKL,MMP12,MSR1,MUC5B,Naip1 (includes others),NOD2,OAS1,OAS2,OAS3,OASL,Oasl2,PARP9,PTPN22,Raet1a,RNF213,RTP4,S100A8,SAMHD1,SFTPD,SLAMF8,SPN,STAT2,Tgtp1/Tgtp2,TLR2,TNF,TNFRSF9,UBD,ZBP1	61				Inflammatory Response,Organismal Injury and Abnormalities	Inflammation of organ	1.18e-11		1.247	ARHGDIB,ATP4A,ATP4B,BCL2A1,BTLA,CCL21,CCR7,CD1D,CD200,Cd209b,CD40,CD48,Cd52,CD53,CD79B,CD86,COL3A1,COL4A3,Ctla2a/Ctla2b,CTLA4,CTSE,CYP11A1,FAH,FOXA2,GPR174,Havcr1,HBA1/HBA2,HBB,HRH2,HSPB2,IFI16,IL16,IL22RA2,ITGA4,LTB,LY86,MMP9,MS4A1,PF4,PLA2G1B,PTPRC,SELENBP1,SELL,SIT1,SMOX,SPIC,ST14,TIMD4,TNFRSF13C	49
Cell Death and Survival	Cell death of gastrointestinal cells	9.27e-06		1.067	CASP1,CCK,GIP,GUCA2A,GUCY2C,MUC13	6				Inflammatory Response,Organismal Injury and Abnormalities	Inflammation of body cavity	4.98e-73	Decreased	-2.16	ACOD1,ARHGDIB,BATF,BCL2L15,BTLA,C3,C4A/C4B,CARD9,CASP1,CASP4,CCL17,Ccl2,CCL20,CCL28,CCL5,Ccl6,Ccl8,CCR10,CCR2,CCR4,CCR7,CD14,CD177,CD19,CD2,Cd209b,CD22,CD274,CD28,CD38,CD4,CD40,CD48,Cd52,CD53,CD69,CD72,CD74,CD79A,CD79B,CD86,CD8A,CEACAM1,CFB,CFTR,CIITA,CLCA1,CLEC4E,CLEC7A,CORO1A,CTLA4,CTSS,CXCL10,CXCL13,CXCL2,CXCL3,CXCL6,Cxcl9,CYP2B6,CYP2C9,DMBT1,DUOXA2,FGR,GABRA4,GBP5,GBP6,H2-Eb2,Havcr1,HAVCR2,HL…	189				Cell-To-Cell Signaling and Interaction	Activation of cells	4.64e-30	Increased	3.872	ADORA1,APOA1,ATP2A3,B2M,BCL2A1,BCL3,CCK,CCL20,CD14,CD226,CD274,CD38,CD3E,CD3G,CD4,CD5,CD6,CD69,CD74,CEACAM1,CHI3L1,CLEC4D,CLEC4E,CLEC7A,CORO1A,CSF2RB,CTLA4,CXCL10,CXCL2,CXCL3,CXCL6,Defb3,DOCK2,ERN1,F13A1,FGL1,GGT1,HLA-A,HLA-DMA,HLA-DMB,HLA-DQA1,HLA-DQB1,HLA-E,HSPA1A/HSPA1B,ICOS,IDO1,IFNG,IL17A,IL17F,IL18RAP,IL2RB,IL2RG,IRF7,ITGAL,ITGAX,ITGB2,ITK,LAG3,LAT,LBP,LCK,LCN2,LCP2,LGALS3BP,LIF,LTB,LTF,MAP…	111				Cellular Development,Cellular Growth and Proliferation,Hematological System Development and Function,Hematopoiesis,Lymphoid Tissue Structure and Development,Tissue Development	Leukopoiesis	1.25e-11	Decreased	-2.483	BCL2A1,CCL21,CCR7,CD1D,CD3D,CD40,CD46,CD79B,CD83,CD86,CTLA4,FCRLA,FURIN,GIMAP1-GIMAP5,GIMAP4,GPR174,GPR183,Havcr1,HSPB2,IFI16,Ighd,ITGA4,LCK,LTB,MFNG,MS4A1,PF4,PIK3R6,PTPRC,RGS10,RHOH,SIT1,SLAMF6,TNFRSF13C,TRAT1	35
Lipid Metabolism,Molecular Transport,Small Molecule Biochemistry	Transport of lipid	1.02e-05		1.903	ABCG8,APOA4,FABP1,GIP,IL33,LRAT,MMP7,MTTP,NPC1L1,SLC51A	10				Cellular Function and Maintenance	Function of leukocytes	7.58e-73	Increased	2.278	ARHGDIB,BCL2A1,BTK,BTLA,C3,CARD9,CCL1,Ccl2,CCL5,CCR2,CCR7,CD14,Cd209b,CD247,CD27,CD274,CD28,CD300A,CD3E,CD3G,CD4,CD40,CD69,CD74,CD84,CD86,CD8A,CD96,CEACAM1,CHI3L1,CIITA,CLEC4E,CLEC6A,CLEC7A,CRTAM,CTLA4,CTSS,CXCL10,DUSP2,FGR,FYB1,GIMAP4,Gzmb,HAVCR2,HLA-A,HLA-DMA,HLA-DQB1,HLA-E,ICOS,IDO1,IFNG,Igha,IL16,IL18RAP,IL1B,IL21,IL21R,IL27RA,IL2RA,IL2RG,IRF7,IRF8,ITGAL,ITGB2,ITGB7,ITK,JCHAIN,Klra17,KLRB1,Kl…	122				Gastrointestinal Disease,Inflammatory Response,Organismal Injury and Abnormalities	Inflammation of gastrointestinal tract	8.39e-30		0.031	ACOD1,ADORA1,APOA4,B2M,BCL2A1,CASP4,CBFA2T3,CCL25,CCL28,CD177,CD274,CD4,CD69,CD74,CDA,CEACAM1,CIITA,CLEC4E,CLEC7A,CORO1A,CTLA4,CXCL10,CXCL2,CXCL3,CXCL6,Cxcl9,DMBT1,DPEP1,DUOXA2,FUT2,GBP5,GBP6,HLA-DMA,HLA-DMB,HLA-DQA1,HLA-DQB1,HLA-DRB5,IDO1,IFNG,Igtp,Iigp1,IKZF3,IL17A,IL2RG,KHDC1L,LBP,LCN2,LRG1,LTB,LTF,LY75,MLKL,MME,MMP10,MMP12,MMP3,Muc4,NLRC5,NOD2,NR5A2,P2RY10,PDCD1,PIK3CG,PSMB8,PTPN22,REG3G,RUNX…	80				Cellular Movement,Immune Cell Trafficking	Leukocyte migration	2.14e-11		-1.949	ARHGAP15,BTLA,CCL21,CCR7,CD1D,CD200,CD40,CD48,CD53,CD86,COL4A3,CTLA4,CTSE,FOXA2,GPR183,Hbb-b1,HRH2,ICAM2,Ighd,IL16,ITGA4,LCK,LTB,MMP9,MS4A1,PF4,PLA2G1B,PLXNC1,PNOC,PTPRC,QPCT,RAMP1,RASGRP2,SELL,ST14,STAP1,Tmsb4x (includes others)	37
Molecular Transport	Transport of heavy metal	1.08e-05		-0.345	HEPH,HLA-A,IL22RA1,Mt3,SLC30A10,SLC39A5,SLC40A1,SLC46A1	8				Cellular Movement,Hematological System Development and Function,Immune Cell Trafficking	Cell movement of leukocytes	3.13e-69	Increased	7.154	AIF1,ARHGAP15,BATF,BTK,C3,C4A/C4B,CASP1,CCL1,CCL17,CCL19,Ccl2,CCL20,CCL28,CCL5,Ccl6,Ccl7,Ccl9,CCR10,CCR2,CCR4,CCR7,CD14,CD177,CD19,CD2,CD22,CD226,CD247,CD274,CD28,CD300A,CD38,CD4,CD40,CD48,CD5,CD53,CD6,CD69,CD72,CD74,CD86,CD8A,CEACAM1,CFB,CFTR,CIITA,CORO1A,CRTAM,CTLA4,CTSS,CXCL10,Cxcl11,CXCL13,CXCL2,CXCL3,Cxcl3,CXCL6,Cxcl9,CXCR4,Defb3,DMBT1,DOCK10,FGR,FYB1,GPR18,GPR183,Gzmb,HLA-A,HLA-DQB1,ICOS,ID…	163				Gastrointestinal Disease,Inflammatory Disease,Inflammatory Response,Organismal Injury and Abnormalities	Dextran sodium sulfate-induced colitis	9.49e-30		0	ACOD1,CCL28,CD177,CD69,CD74,CLEC4E,CXCL10,CXCL3,CXCL6,Cxcl9,DUOXA2,FUT2,GBP5,GBP6,HLA-DMA,HLA-DMB,HLA-DQA1,HLA-DQB1,HLA-DRB5,IDO1,IFNG,Igtp,Iigp1,IKZF3,IL17A,IL2RG,KHDC1L,LCN2,LRG1,MMP10,MMP3,Muc4,NLRC5,PIK3CG,PSMB8,REG3G,S100A8,Saa3,Serpina3g (includes others),TAP1,Tgtp1/Tgtp2,TLR2,ZBP1	43				Inflammatory Response,Organismal Injury and Abnormalities	Inflammation of absolute anatomical region	3.89e-11		1.469	ARHGDIB,ATP4A,ATP4B,BTLA,CCL21,CCR7,CD1D,CD200,Cd209b,CD40,CD48,Cd52,CD53,CD79B,CD86,COL3A1,COL4A3,Ctla2a/Ctla2b,CTLA4,CYP11A1,FAH,FOXA2,GPR174,Havcr1,HBA1/HBA2,HRH2,IFI16,IL16,IL22RA2,ITGA4,LTB,LY86,MMP9,MS4A1,PF4,PLA2G1B,PTPRC,SELENBP1,SELL,SIT1,SPIC,ST14,TIMD4,TNFRSF13C	44
Nutritional Disease,Organismal Injury and Abnormalities	Weight gain	1.13e-05		-0.686	ADGRG7,Akr1b7,ALPI,AOC1,APOA4,CASP1,GUCY2C,HLA-A,MEP1B,NPC1L1,SLC30A10,SLC6A4	12				Cellular Function and Maintenance	Function of blood cells	3.68e-68	Increased	2.278	ARHGDIB,BCL2A1,BTK,BTLA,C3,CARD9,CCL1,Ccl2,CCL5,CCR2,CCR7,CD14,Cd209b,CD247,CD27,CD274,CD28,CD300A,CD3E,CD3G,CD4,CD40,CD69,CD74,CD84,CD86,CD8A,CD96,CEACAM1,CHI3L1,CIITA,CLEC4E,CLEC6A,CLEC7A,CRTAM,CTLA4,CTSS,CXCL10,DUSP2,FGR,FYB1,GIMAP4,Gzmb,HAVCR2,HLA-A,HLA-DMA,HLA-DQB1,HLA-E,ICOS,IDO1,IFNG,Igha,IL16,IL18RAP,IL1B,IL21,IL21R,IL27RA,IL2RA,IL2RG,IRF7,IRF8,ITGA2,ITGAL,ITGB2,ITGB7,ITK,JCHAIN,Klra17,KL…	123				Gastrointestinal Disease,Inflammatory Disease,Inflammatory Response,Organismal Injury and Abnormalities	Experimental colitis	2.31e-29		0.333	ACOD1,CCL28,CD177,CD69,CD74,CLEC4E,CXCL10,CXCL3,CXCL6,Cxcl9,DUOXA2,FUT2,GBP5,GBP6,HLA-DMA,HLA-DMB,HLA-DQA1,HLA-DQB1,HLA-DRB5,IDO1,IFNG,Igtp,Iigp1,IKZF3,IL17A,IL2RG,KHDC1L,LBP,LCN2,LRG1,MMP10,MMP3,Muc4,NLRC5,P2RY10,PIK3CG,PSMB8,REG3G,S100A8,Saa3,Serpina3g (includes others),TAP1,Tgtp1/Tgtp2,TLR2,ZBP1	45				Cell-To-Cell Signaling and Interaction,Hematological System Development and Function	Binding of leukocytes	4.74e-11	Decreased	-2.5	ARHGAP15,BTLA,CCL21,CCR7,CD200,CD40,CD46,CD48,CD83,CD86,CTLA4,Havcr1,ICAM2,ITGA4,LCK,MFNG,MS4A1,PF4,PLXNC1,PTPRC,RASGRP2,SELL	22
Lipid Metabolism,Molecular Transport,Small Molecule Biochemistry	Quantity of steroid	1.18e-05		1.397	ABCG8,Akr1b7,APOA4,CASP1,CREB3L3,FABP1,GGT1,IL33,MTTP,NPC1L1,NR1I3,SLC13A1,SLC51A,SLC6A4,TRIM31	15				Infectious Diseases,Organismal Injury and Abnormalities	Infection of mammalia	3.26e-67	Decreased	-5.835	BCL2A1,Bst2,C3,C4A/C4B,CARD9,CASP1,Ccl2,CCR2,CCR4,CCR7,CD14,Cd209b,CD274,CD28,CD4,CD40,CD74,CD8A,CEACAM1,CFB,CFTR,CIITA,CLEC4E,CLEC6A,CLEC7A,CRTAM,CXCL10,CXCL6,CXCR4,Defb3,DHX58,FGR,GPR18,Gzmb,HLA-DMA,HLA-DQB1,HLA-E,ICOS,Ifi47,IFNG,Igha,Igtp,Iigp1,IL17A,IL17F,IL1B,IL1RN,IL21R,IL27RA,IL2RG,IRF4,IRF7,IRF8,Irgm1,ISG15,ITGAE,ITGAX,ITGB2,ITGB7,ITK,JCHAIN,Klra17,KLRC1,Klrk1,LBP,LCN2,LTA,LTB,Mcpt1,MMP7,…	100				Cellular Function and Maintenance	Function of lymphatic system cells	4.03e-29		0.57	B2M,BCAT1,BCL3,CCR4,CD274,CD3E,CD3G,CD4,CD69,CD74,CD96,CEACAM1,CHI3L1,CIITA,CSF2RB,CTLA4,CXCL10,ELF4,ERN1,HLA-A,HLA-DMA,HLA-DQA1,HLA-DQB1,HLA-E,ICOS,IFNG,IL2RG,IRF7,ITGAL,ITK,LAG3,LAT,LTB,LY75,MMP3,NLRC5,NOD2,PDCD1,PIGR,PIK3CG,PTPN22,SASH3,SH2D1A,SLAMF1,SLAMF6,Slfn2,SPN,TAP1,TAPBP,TLR2,TNF,TNFRSF9,TNFSF13,TNFSF14,UBD,VTCN1	56				Cellular Compromise,Hematological Disease,Immunological Disease,Organismal Injury and Abnormalities	Abnormal function of B lymphocytes	5.37e-11			ARHGDIB,CCR7,CD40,CD53,GPR183,Ighd,LAX1,MS4A1,PTPRC,TIMD4,TNFRSF13C	11
Digestive System Development and Function,Gastrointestinal Disease,Organ Morphology,Organismal Development,Organismal Injury and Abnormalities	Abnormal morphology of intestine	1.23e-05			CLDN15,GUCA2A,MUC13,NLRP6,PIGR,SLC51A,SLC5A1,SLC6A4,USH1C	9				Cell-To-Cell Signaling and Interaction,Hematological System Development and Function,Immune Cell Trafficking,Inflammatory Response	Activation of mononuclear leukocytes	7.29e-67	Increased	4.209	BTK,BTLA,C3,C4A/C4B,Ccl2,CCL5,CCR2,CCR7,CD14,CD19,CD2,CD22,CD226,CD247,CD27,CD274,CD28,CD38,CD3E,CD3G,CD4,CD40,CD48,CD5,CD6,CD69,CD7,CD72,CD74,CD79A,CD79B,CD83,CD86,CD8A,CEACAM1,CLEC7A,CORO1A,CRTAM,CTLA4,CXCL10,FCRL1,FLT3,GIMAP1-GIMAP5,GIMAP6,Gzmb,HAVCR2,HLA-A,HLA-DQB1,HLA-DRA,HLA-E,HSPA1A/HSPA1B,ICOS,IFNG,Igha,Igkv1-117,IL17A,IL1A,IL1B,IL1RN,IL21,IL21R,IL27RA,IL2RA,IL2RB,IL2RG,IL4I1,IRF4,IRF8,IT…	124				Cellular Growth and Proliferation,Lymphoid Tissue Structure and Development	Proliferation of lymphatic system cells	1.4e-28	Increased	2.303	B2M,B3GNT5,BCL2A1,BCL3,CCL20,CCL25,CD14,CD226,CD274,CD38,CD3E,CD3G,CD4,CD5,CD6,CD69,CD74,CEACAM1,CHI3L1,CIITA,CLEC4D,CORO1A,CSF2RB,CTLA4,CXCL10,CXCL3,DOCK2,E2F2,ELF4,HLA-DMA,HLA-DMB,HLA-DQA1,HLA-DQB1,HLA-E,HSPA1A/HSPA1B,ICOS,IDO1,IFNG,Ighg2b,IKZF3,IL17A,IL17F,IL18RAP,IL2RB,IL2RG,Irgm1,ISG15,ITGA2,ITGAL,ITGAX,ITGB2,ITK,LAG3,LAT,LCK,LCN2,LCP2,LIF,LTB,LTF,LY75,MAP4K1,MMP3,PARP14,PDCD1,PIK3CG,PLAT,PL…	94				Cell-To-Cell Signaling and Interaction	Selection of lymphocytes	5.65e-11		-0.97	CCR7,CD1D,CD3D,CD40,GIMAP4,LCK,PTPRC,RHOH,SIT1,TRAT1	10
Gastrointestinal Disease,Inflammatory Disease,Inflammatory Response,Organismal Injury and Abnormalities	Enteritis	1.27e-05	Decreased	-2.396	APOA4,CASP1,CCL25,DPEP1,ENPP3,GUCY2C,IL33,MME,MMP7,MUC13,NLRP6,NRG4,Pla2g2a,PSMB8,TRIM31	15				Hematological System Development and Function,Lymphoid Tissue Structure and Development,Tissue Morphology	Quantity of T lymphocytes	3.92e-65	Increased	4.852	ARHGDIB,BATF,BCL2A1,Bst2,BTK,BTLA,CCL19,Ccl2,CCL5,CCR2,CCR4,CCR7,CD19,CD247,CD27,CD274,CD28,CD38,CD3D,CD3E,CD3G,CD4,CD40,CD48,CD5,CD69,CD7,CD74,CD79A,CD79B,CD83,CD84,CD86,CD8A,CHI3L1,CIITA,CORO1A,CRTAM,CTLA4,CTSS,CXCL10,CXCR4,FLT3,FYB1,GIMAP1-GIMAP5,GPR18,GRAP2,Gzmb,HAVCR2,HLA-A,HLA-DMA,HLA-DQA1,HLA-DQB1,ICOS,IFNG,Igha,IKZF1,IL17A,IL17F,IL1RN,IL21,IL21R,IL27RA,IL2RA,IL2RB,IL2RG,IL7R,IRF4,IRF8,ITG…	131				Cellular Function and Maintenance,Hematological System Development and Function	Function of lymphocytes	1.1e-27		0.347	B2M,BCAT1,BCL3,CD274,CD3E,CD3G,CD4,CD69,CD74,CD96,CEACAM1,CHI3L1,CIITA,CSF2RB,CTLA4,CXCL10,ELF4,ERN1,HLA-A,HLA-DMA,HLA-DQB1,HLA-E,ICOS,IFNG,IL2RG,IRF7,ITGAL,ITK,LAG3,LAT,LY75,MMP3,NLRC5,NOD2,PDCD1,PIGR,PIK3CG,PTPN22,SASH3,SH2D1A,SLAMF1,SLAMF6,Slfn2,SPN,TAP1,TAPBP,TLR2,TNF,TNFRSF9,TNFSF13,TNFSF14,UBD,VTCN1	53				Humoral Immune Response,Protein Synthesis	Production of antibody	6.44e-11		0.693	B3GNT5,BTLA,CCR7,CD1D,Cd209b,CD40,CD83,CD86,CTLA4,CTSE,FCRLA,Ighd,LAX1,LCK,LTB,LY86,MMP9,TIMD4,TNFRSF13C	19
Lipid Metabolism,Molecular Transport,Small Molecule Biochemistry	Concentration of lipid	1.4e-05		1.279	ABCG8,Akr1b7,ALPI,APOA4,CASP1,CDA,CREB3L3,CYP4A11,FABP1,GGT1,GUCY2C,HKDC1,IL33,LRAT,MTTP,NPC1L1,NR1I3,SLC13A1,SLC51A,SLC6A4,TRIM31	21				Gastrointestinal Disease,Inflammatory Disease,Inflammatory Response,Organismal Injury and Abnormalities	Experimental colitis	1.01e-64		0.696	ACOD1,ARHGDIB,C3,CASP1,Ccl2,CCL28,CCL5,Ccl8,CCR2,CD177,CD19,Cd209b,Cd52,CD53,CD69,CD72,CD74,CD79A,CD79B,CFB,CLEC4E,CXCL10,CXCL13,CXCL3,CXCL6,Cxcl9,DUOXA2,GBP5,GBP6,H2-Eb2,HLA-DMA,HLA-DMB,HLA-DOB,HLA-DQA1,HLA-DQB1,HLA-DRB5,IDO1,IFI16,IFNG,Igtp,Iigp1,IKZF3,IL17A,IL1A,IL1B,IL1RN,IL22RA2,IL2RG,KHDC1L,LBP,LCN2,LILRB4,LRG1,Ly6a (includes others),LY86,LYZ,Mcpt1,MS4A1,Ms4a4c (includes others),Muc4,MYL7,N…	78				Cellular Function and Maintenance	Homeostasis of leukocytes	1.53e-27	Increased	3.96	B2M,BCL2A1,BCL3,CD226,CD274,CD38,CD3E,CD3G,CD4,CD5,CD6,CD69,CD74,CIITA,CLEC4E,CLEC6A,CORO1A,CSF2RB,CTLA4,CXCL10,CXCL6,DOCK11,DOCK2,E2F2,ELF4,ENPP1,HIVEP3,HLA-A,HLA-DMA,HLA-DQA1,HLA-DQB1,HSPB2,ICOS,IDO1,IFNG,IKZF3,IL17A,IL2RB,IL2RG,ITGAL,ITGB2,ITK,LAG3,LAT,LCK,LCP2,LIF,LTB,MSR1,NFKBIZ,PDCD1,PIK3CG,PRKCA,PSMB8,PSMB9,PTPN22,RUNX3,SASH3,SH2D1A,SH2D2A,SIT1,SLAMF1,SLAMF6,SLC40A1,SPIB,SPN,SST,STAT2,TAPB…	78				Lymphoid Tissue Structure and Development,Organ Morphology,Tissue Morphology	Quantity of lymphoid organ	6.71e-11		-0.96	ARHGDIB,B3GNT5,CCR7,CD1D,CD200,CD79B,CD83,CD86,CTLA4,CTSE,GIMAP1-GIMAP5,Hbb-b1,LCK,LTB,PTPRC,PTPRCAP,RHOH,SIT1,ST14	19
Gastrointestinal Disease,Organismal Injury and Abnormalities	Abnormality of large intestine	1.4e-05		-1.81	APOA4,CASP1,DPEP1,GUCY2C,IL33,MME,MMP7,MUC13,NLRP6,NRG4,Pla2g2a,PSMB8,SLC5A1,TRIM31,USH1C	15				Gastrointestinal Disease,Inflammatory Response,Organismal Injury and Abnormalities	Inflammation of gastrointestinal tract	1.77e-64		-1.071	ACOD1,ARHGDIB,BATF,BCL2A1,C3,CARD9,CASP1,CASP4,Ccl2,CCL28,CCL5,Ccl8,CCR2,CCR7,CD177,CD19,Cd209b,CD274,CD28,CD4,CD40,Cd52,CD53,CD69,CD72,CD74,CD79A,CD79B,CD86,CEACAM1,CFB,CFTR,CIITA,CLEC4E,CLEC7A,CORO1A,CTLA4,CTSS,CXCL10,CXCL13,CXCL2,CXCL3,CXCL6,Cxcl9,DMBT1,DUOXA2,GABRA4,GBP5,GBP6,H2-Eb2,HLA-DMA,HLA-DMB,HLA-DOB,HLA-DQA1,HLA-DQB1,HLA-DRB5,IDO1,IFI16,IFNG,IGKC,Igtp,Iigp1,IKZF3,IL17A,IL1A,IL1B,IL1RN,…	129				Cellular Movement	Cell movement of myeloid cells	1.58e-27	Increased	4.28	ADORA1,APOA1,CCL20,CCL25,CCL28,CD14,CD177,CD274,CD4,CD69,CD74,CEACAM1,CLEC4E,CORO1A,CXCL10,CXCL2,CXCL3,Cxcl3,CXCL6,Cxcl9,CYTL1,DMBT1,DOCK11,DOCK2,DOCK5,DPEP1,ENPP1,ERN1,ICOS,IFNG,Ighg2b,IL17A,IL17C,IRF7,Irgm1,ITGAL,ITGAX,ITGB2,ITK,LBP,LCN2,LTB,LTF,MAPT,MMP10,MMP12,MMP28,MSR1,Muc4,NFKBIZ,NOD2,PDCD1,PIGR,PIK3CG,PIK3R5,PILRA,PLAT,PLAUR,PRKCA,PSMB8,PTGES,RASGRP2,RUNX3,S100A8,SFTPD,SLAMF1,SLAMF8,SLC35…	80				Cell-To-Cell Signaling and Interaction,Hematological System Development and Function,Immune Cell Trafficking,Inflammatory Response	Activation of lymphocytes	6.81e-11		-0.846	BTLA,CCR7,CD1D,CD200,CD40,CD46,CD48,CD79B,CD83,CD86,CTLA4,GIMAP1-GIMAP5,GIMAP6,GPAM,HRH2,ITGA4,LAX1,LCK,MFNG,MS4A1,PTPRC,SIT1,SLAMF6,TIMD4,TNFRSF13C	25
Lipid Metabolism,Molecular Transport,Small Molecule Biochemistry	Uptake of cholesterol	1.54e-05		0.362	ABCG8,APOA4,FABP1,MTTP,NPC1L1	5				Cell-To-Cell Signaling and Interaction	Activation of lymphoid cells	2.94e-63	Increased	3.992	BTK,BTLA,C3,C4A/C4B,Ccl2,CCL5,CCR2,CCR7,CD19,CD2,CD22,CD226,CD247,CD27,CD274,CD28,CD38,CD3E,CD3G,CD4,CD40,CD48,CD5,CD6,CD69,CD7,CD72,CD74,CD79A,CD79B,CD83,CD86,CD8A,CEACAM1,CLEC7A,CORO1A,CRTAM,CTLA4,CXCL10,FCRL1,FLT3,GIMAP1-GIMAP5,GIMAP6,Gzmb,HAVCR2,HLA-A,HLA-DQB1,HLA-DRA,HLA-E,HSPA1A/HSPA1B,ICOS,IFNG,Igha,Igkv1-117,IL17A,IL1A,IL1B,IL1RN,IL21,IL21R,IL27RA,IL2RA,IL2RB,IL2RG,IL4I1,IRF4,IRF8,ITGA4,I…	118				Cellular Function and Maintenance	Homeostasis of blood cells	1.68e-27	Increased	3.96	B2M,BCL2A1,BCL3,CD226,CD274,CD38,CD3E,CD3G,CD4,CD5,CD6,CD69,CD74,CIITA,CLEC4E,CLEC6A,CORO1A,CSF2RB,CTLA4,CXCL10,CXCL6,DOCK11,DOCK2,E2F2,ELF4,ENPP1,HIVEP3,HLA-A,HLA-DMA,HLA-DQA1,HLA-DQB1,HSPB2,ICOS,IDO1,IFNG,IKZF3,IL17A,IL2RB,IL2RG,ITGAL,ITGB2,ITK,LAG3,LAT,LCK,LCP2,LIF,LTB,MSR1,NFKBIZ,PDCD1,PIK3CG,PRKCA,PSMB8,PSMB9,PTPN22,RUNX3,SASH3,SCNN1B,SH2D1A,SH2D2A,SIT1,SLAMF1,SLAMF6,SLC40A1,SPIB,SPN,SST,STA…	79				Cellular Movement,Hematological System Development and Function,Immune Cell Trafficking	Cell movement of leukocytes	1.01e-10	Decreased	-2.422	ARHGAP15,CCL21,CCR7,CD1D,CD200,CD40,CD48,CD53,CD86,COL4A3,CTLA4,CTSE,FOXA2,GPR183,Hbb-b1,HRH2,ICAM2,Ighd,IL16,ITGA4,LCK,LTB,MMP9,PF4,PLA2G1B,PLXNC1,PNOC,QPCT,RAMP1,RASGRP2,SELL,ST14,STAP1,Tmsb4x (includes others)	34
Post-Translational Modification,Protein Degradation,Protein Synthesis	Cleavage of protein fragment	1.59e-05		1.338	CASP1,CNDP1,GGT1,GZMA,HGFAC,KLK3,MME,MMP7,TM4SF20	9				Gastrointestinal Disease,Inflammatory Disease,Inflammatory Response,Organismal Injury and Abnormalities	Chronic colitis	4.08e-63		0.277	ARHGDIB,Ccl8,CD177,CD19,Cd52,CD53,CD69,CD72,CD74,CD79A,CD79B,CXCL13,Cxcl9,DUOXA2,H2-Eb2,HLA-DMA,HLA-DMB,HLA-DOB,HLA-DQA1,HLA-DQB1,HLA-DRB5,IDO1,IFI16,Igtp,Iigp1,IKZF3,IL1A,IL1B,IL2RA,IL2RG,KHDC1L,LCN2,LRG1,LY86,LYZ,Mcpt1,MS4A1,MYL7,NLRC5,NOD2,NRG4,Pla2g2a,PSMB8,PTPRC,REG3A,REG3G,Saa3,Serpina3g (includes others),TAP1,Tgtp1/Tgtp2,TNF,WAS,ZBP1	53				Gastrointestinal Disease,Inflammatory Disease,Organismal Injury and Abnormalities	Gastroenteritis	1.73e-27		0.083	ACOD1,ADORA1,APOA4,B2M,CASP4,CBFA2T3,CCL25,CCL28,CD177,CD274,CD4,CD69,CD74,CEACAM1,CIITA,CLEC4E,CORO1A,CTLA4,CXCL10,CXCL2,CXCL3,CXCL6,Cxcl9,DMBT1,DPEP1,DUOXA2,FUT2,GBP5,GBP6,HLA-DMA,HLA-DMB,HLA-DQA1,HLA-DQB1,HLA-DRB5,IDO1,IFNG,Igtp,Iigp1,IKZF3,IL17A,IL2RG,KHDC1L,LBP,LCN2,LRG1,LTB,LTF,MLKL,MME,MMP10,MMP3,Muc4,NLRC5,NOD2,NR5A2,P2RY10,PDCD1,PIK3CG,PSMB8,PTPN22,REG3G,RUNX3,S100A8,Saa3,Serpina3g (incl…	74				Humoral Immune Response,Protein Synthesis	Quantity of IgG	1.01e-10		0.023	B3GNT5,BTLA,CCR7,CD1D,Cd209b,CD40,CD83,CD86,FCRLA,Ighd,LAX1,LCK,LTB,LY86,TIMD4,TNFRSF13C	16
Organismal Development	Morphology of body cavity	1.78e-05			Akr1b7,CCK,CCL25,CDHR2,CLDN15,Clec2e/Clec2h,GGT1,GUCA2A,GUCY2C,IL33,KLK3,LDB3,MME,MMP7,MUC13,NLRP6,NR1I3,PIGR,REC8,REG1A,SLC13A1,SLC30A10,SLC3A1,SLC40A1,SLC51A,SLC5A1,SLC6A4,TBX4,TNFSF13B,TRIM31,USH1C	31				Cell-To-Cell Signaling and Interaction,Hematological System Development and Function,Immune Cell Trafficking,Inflammatory Response	Activation of lymphocytes	2.41e-62	Increased	3.922	BTK,BTLA,C3,C4A/C4B,Ccl2,CCL5,CCR2,CCR7,CD19,CD2,CD22,CD226,CD247,CD27,CD274,CD28,CD38,CD3E,CD3G,CD4,CD40,CD48,CD5,CD6,CD69,CD7,CD72,CD74,CD79A,CD79B,CD83,CD86,CD8A,CEACAM1,CLEC7A,CORO1A,CRTAM,CTLA4,CXCL10,FCRL1,FLT3,GIMAP1-GIMAP5,GIMAP6,Gzmb,HAVCR2,HLA-A,HLA-DQB1,HLA-DRA,HLA-E,HSPA1A/HSPA1B,ICOS,IFNG,Igha,Igkv1-117,IL17A,IL1A,IL1B,IL1RN,IL21,IL21R,IL27RA,IL2RA,IL2RB,IL2RG,IL4I1,IRF4,IRF8,ITGA4,I…	117				Gastrointestinal Disease,Inflammatory Disease,Inflammatory Response,Organismal Injury and Abnormalities	Enteritis	3.24e-27		-0.132	ACOD1,ADORA1,APOA4,B2M,CBFA2T3,CCL25,CCL28,CD177,CD274,CD4,CD69,CD74,CEACAM1,CIITA,CLEC4E,CTLA4,CXCL10,CXCL2,CXCL3,CXCL6,Cxcl9,DMBT1,DPEP1,DUOXA2,FUT2,GBP5,GBP6,HLA-DMA,HLA-DMB,HLA-DQA1,HLA-DQB1,HLA-DRB5,IDO1,IFNG,Igtp,Iigp1,IKZF3,IL17A,IL2RG,KHDC1L,LBP,LCN2,LRG1,LTB,LTF,MLKL,MME,MMP10,MMP3,Muc4,NLRC5,NOD2,NR5A2,P2RY10,PDCD1,PIK3CG,PSMB8,PTPN22,REG3G,RUNX3,S100A8,Saa3,Serpina3g (includes others),…	72				Antigen Presentation,Cell-mediated Immune Response,Cell-To-Cell Signaling and Interaction,Cellular Development,Cellular Function and Maintenance,Cellular Growth and Proliferation,Embryonic Development,Hematological System Development and Function,Hematopoiesis,Lymphoid Tissue Structure and Development,Organ Development,Organismal Development,Tissue Development	Selection of thymocytes	1.1e-10		-0.152	CCR7,CD1D,CD3D,GIMAP4,LCK,PTPRC,RHOH,SIT1,TRAT1	9
Endocrine System Disorders,Gastrointestinal Disease,Immunological Disease,Metabolic Disease,Organismal Injury and Abnormalities	Insulin-dependent diabetes mellitus	2.2e-05			BTNL2,CASP1,GIP,GUCY2C,GZMA,HLA-A,MGAM,Naip1 (includes others),PILRB,PSMB8,SLC5A1,TNFSF13B,TRIM31	13				Gastrointestinal Disease,Organismal Injury and Abnormalities	Chronic bowel disorder	1.56e-61		0.277	ARHGDIB,Ccl8,CD177,CD19,Cd52,CD53,CD69,CD72,CD74,CD79A,CD79B,CXCL13,Cxcl9,DUOXA2,H2-Eb2,HLA-DMA,HLA-DMB,HLA-DOB,HLA-DQA1,HLA-DQB1,HLA-DRB5,IDO1,IFI16,Igtp,Iigp1,IKZF3,IL1A,IL1B,IL2RA,IL2RG,ITGA4,ITGB7,KHDC1L,LCN2,LRG1,LY86,LYZ,Mcpt1,MS4A1,MYL7,NLRC5,NOD2,NRG4,Pla2g2a,PSMB8,PTPRC,REG3A,REG3G,Saa3,Serpina3g (includes others),TAP1,Tgtp1/Tgtp2,TNF,WAS,ZBP1	55				Inflammatory Response	Inflammatory response	3.86e-27	Increased	4.288	ACOD1,ADORA1,AKNA,APOA1,BCL2A1,CASP4,CCL20,CCL25,CCL28,CCR4,CD14,CD226,CD274,CD38,CD4,CD69,CD74,CD96,CHI3L1,CIITA,CLEC4E,CLEC7A,CORO1A,Ctla2a/Ctla2b,CXCL10,Cxcl11,CXCL2,CXCL3,Cxcl3,CXCL6,Cxcl9,CYTL1,Defb3,DOCK11,DOCK2,DOCK5,DPEP1,DUOXA2,E2F2,ELF4,ERN1,GGT1,HLA-A,IDO1,IFNG,IL17A,IL17F,IL18RAP,ISG15,ITGA2,ITGAL,ITGB2,LAT,LBP,LCN2,LGALS3BP,LIF,LTF,LY75,MAPT,MME,MMP28,MSR1,MUC5B,Naip1 (includes other…	94				Humoral Immune Response,Protein Synthesis	Quantity of immunoglobulin	1.76e-10		0.56	B3GNT5,BTLA,CCR7,CD1D,Cd209b,CD40,CD83,CD86,CTSE,FCRLA,Ighd,LAX1,LCK,LTB,LY86,MMP9,TIMD4,TNFRSF13C	18
Molecular Transport	Quantity of metal	2.29e-05		0.359	CCK,CLDN2,CYP4A11,GIP,GUCA2A,GUCA2B,HEPH,HLA-A,IL22RA1,IL33,Mt3,SLC30A10,SLC40A1,SLC5A1	14				Cellular Function and Maintenance	Homeostasis of mononuclear leukocytes	3.19e-61	Increased	6.222	BATF,BCL2A1,BTK,BTNL2,CARD9,CASP1,CCL1,CCL17,CCL19,Ccl2,CCL5,CCR2,CCR7,CD2,CD226,CD247,CD27,CD274,CD28,CD38,CD3D,CD3E,CD3G,CD4,CD40,CD5,CD6,CD69,CD74,CD79A,CD79B,CD83,CD86,CD8A,Cdkn1c,CIITA,CLEC4E,CLEC6A,CORO1A,CRTAM,CTLA4,CXCL10,CXCR4,DOCK10,FLT3,FYB1,GIMAP1,GIMAP1-GIMAP5,GIMAP4,GPR174,GPR183,GRAP2,Havcr1,HAVCR2,HLA-A,HLA-DMA,HLA-DOA,HLA-DQA1,HLA-DQB1,HLA-DRA,ICOS,IDO1,IFNG,IGKC,IKZF1,IKZF3,IL17…	126				Immunological Disease,Inflammatory Disease,Organismal Injury and Abnormalities	Lupus erythematosus	5.38e-27		1.387	CASP4,CCL25,CD4,CD69,CEACAM1,CIITA,CMPK2,CTLA4,CXCL10,CXCL2,DDX60,DHX58,DTX3L,E2F2,GNAT2,HLA-A,HLA-DQB1,HSPB2,ICOS,IDO1,IFI44,IFIT1,IFIT3,IFNG,IKZF3,IL17A,IL18BP,IL18RAP,IL2RB,IL2RG,IRF7,ISG15,ITGAX,LCK,LCN2,LGALS3BP,LIF,LTB,LTF,LY6E,MME,NLRC5,OAS1,OAS2,OAS3,OASL,PARP12,PARP9,PDCD1,PLAT,PRKCA,PTPN22,S100A8,SAMHD1,SH2D1A,SLAMF6,SST,TAP1,TLR2,TNF,TNFRSF1B,TNFRSF9,TNFSF13,TNFSF14,TNFSF8,TRIM21,USP18…	68				Cell-To-Cell Signaling and Interaction,Hematological System Development and Function	Binding of T lymphocytes	1.81e-10	Decreased	-3.065	BTLA,CCL21,CCR7,CD40,CD48,CD86,CTLA4,Havcr1,ICAM2,ITGA4,LCK,MFNG,SELL	13
Lipid Metabolism,Molecular Transport,Small Molecule Biochemistry	Excretion of lipid	3.57e-05		0.049	ABCG8,FABP1,MTTP,NPC1L1	4				Cellular Function and Maintenance	Homeostasis of leukocytes	3.43e-61	Increased	6.222	BATF,BCL2A1,BTK,BTNL2,CARD9,CASP1,CCL1,CCL17,CCL19,Ccl2,CCL5,CCR2,CCR7,CD2,CD226,CD247,CD27,CD274,CD28,CD38,CD3D,CD3E,CD3G,CD4,CD40,CD5,CD6,CD69,CD74,CD79A,CD79B,CD83,CD86,CD8A,Cdkn1c,CIITA,CLEC4E,CLEC6A,CORO1A,CRTAM,CTLA4,CXCL10,CXCL6,CXCR4,DOCK10,FLT3,FYB1,GIMAP1,GIMAP1-GIMAP5,GIMAP4,GPR174,GPR183,GRAP2,Havcr1,HAVCR2,HLA-A,HLA-DMA,HLA-DOA,HLA-DQA1,HLA-DQB1,HLA-DRA,ICOS,IDO1,IFNG,IGKC,IKZF1,IKZF…	127				Cellular Function and Maintenance	Lymphocyte homeostasis	8.97e-27	Increased	3.838	B2M,BCL2A1,BCL3,CD226,CD274,CD38,CD3E,CD3G,CD4,CD5,CD6,CD69,CD74,CIITA,CLEC4E,CLEC6A,CORO1A,CTLA4,CXCL10,DOCK11,DOCK2,E2F2,ELF4,ENPP1,HIVEP3,HLA-A,HLA-DMA,HLA-DQA1,HLA-DQB1,HSPB2,ICOS,IDO1,IFNG,IKZF3,IL17A,IL2RB,IL2RG,ITGAL,ITGB2,ITK,LAG3,LAT,LCK,LCP2,LIF,LTB,MSR1,NFKBIZ,PDCD1,PIK3CG,PRKCA,PSMB8,PSMB9,PTPN22,RUNX3,SASH3,SH2D1A,SH2D2A,SIT1,SLAMF1,SLAMF6,SLC40A1,SPIB,SPN,SST,STAT2,TAPBP,TLR2,TNF,TN…	76				Cell-To-Cell Signaling and Interaction	Response of lymphatic system cells	3.75e-10		0.108	CCL21,CCR7,CD1D,CD200,CD40,CD48,CD83,CD86,CTLA4,FURIN,Havcr1,ITGA4,LAX1,LTB,PTPRC,TIMD4	16
Molecular Transport	Quantity of heavy metal	3.8e-05		-0.936	HEPH,HLA-A,IL22RA1,Mt3,SLC30A10,SLC40A1	6				Endocrine System Disorders,Gastrointestinal Disease,Metabolic Disease,Organismal Injury and Abnormalities	Diabetes mellitus	4.4e-61		1.126	9930111J21Rik1/Gm12185,9930111J21Rik2,ABCG8,AI504432,AIF1,Apol7a (includes others),ARHGAP15,Art2a,Art2b,ASIP,BTNL2,C130026I21Rik (includes others),C1orf162,C3,C4A/C4B,CACNA1S,CALHM6,CAPN3,CASP1,CASP4,CCL19,Ccl2,CCL5,Ccl6,Ccl8,Ccl9,CCNB1IP1,CCR2,CCR7,CD19,CD22,CD226,CD27,CD274,CD28,CD300A,CD300C,CD38,CD3D,CD3E,CD3G,CD4,CD40,CD5,CD7,CD74,CD79B,CD84,CD86,CD96,CFB,CHI3L1,CIITA,CLEC6A,CRTAM,CTLA4,CTSS…	201				Cellular Development,Cellular Growth and Proliferation,Hematological System Development and Function,Hematopoiesis,Lymphoid Tissue Structure and Development,Tissue Development	Leukopoiesis	1.99e-26	Increased	4.571	ADORA1,ARID3A,B2M,BATF2,BCL2A1,BCL3,CBFA2T3,CD14,CD226,CD274,CD38,CD3E,CD3G,CD4,CD5,CD6,CD69,CD74,CDA,CEACAM1,CHI3L1,CIITA,CLEC4E,CLEC6A,CSF2RB,CTLA4,CXCL10,CXCL3,DOCK11,DOCK2,E2F2,ELF4,ENPP1,ERN1,HIVEP3,HLA-A,HLA-DMA,HLA-DQA1,HLA-DQB1,HSPB2,ICOS,IDO1,IFNG,IKZF3,IL17A,IL17C,IL2RB,IL2RG,IRF7,ITGAL,ITGB2,ITK,LAT,LCK,LCP2,LIF,LTB,LTF,MSR1,NFKBIZ,NOX1,PDCD1,PIK3CG,PRKCA,PSMB8,PSMB9,PTPN22,RUNX3,SASH3…	94				Humoral Immune Response,Protein Synthesis	Quantity of IgG2a	4.35e-10		0.231	B3GNT5,BTLA,CCR7,CD40,CD83,CD86,LAX1,LCK,LTB,TIMD4,TNFRSF13C	11
Molecular Transport	Export of molecule	4e-05		1.926	ABCG8,APOA4,FABP1,GIP,HEPH,IL33,MMP7,NR1I3,SLC40A1,SLC6A4	10				Cellular Function and Maintenance	Function of lymphatic system cells	6.14e-61		1.881	ARHGDIB,BTK,BTLA,CCL1,Ccl2,CCL5,CCR2,CCR4,CCR7,CD247,CD27,CD274,CD28,CD3E,CD3G,CD4,CD69,CD74,CD84,CD86,CD8A,CD96,CEACAM1,CHI3L1,CIITA,CRTAM,CTLA4,CTSS,CXCL10,FYB1,GIMAP4,Gzmb,HAVCR2,HLA-A,HLA-DMA,HLA-DQA1,HLA-DQB1,HLA-E,ICOS,IFNG,Igha,IL16,IL1B,IL21,IL21R,IL27RA,IL2RA,IL2RG,IRF7,IRF8,ITGAL,ITGB7,ITK,KLRB1,Klrk1,LAG3,LAT,LAX1,LTA,LTB,LY75,MMP9,MYO1G,NLRC5,NOD2,PDCD1,PIGR,PLA2G2D,POU2AF1,PSMB10,PSM…	92				Hematological System Development and Function,Lymphoid Tissue Structure and Development,Tissue Morphology	Quantity of T lymphocytes	3.12e-26	Increased	2.131	ABCG2,APOA1,B2M,BCL2A1,BCL3,Bst2,CCL25,CCR4,CD274,CD38,CD3E,CD3G,CD4,CD5,CD69,CD74,CHI3L1,CIITA,CORO1A,CSF2RB,Ctla2a/Ctla2b,CTLA4,CXCL10,DOCK2,E2F2,ELF4,Fcrls,HIVEP3,HLA-A,HLA-DMA,HLA-DQA1,HLA-DQB1,ICOS,IFNG,IL17A,IL17F,IL2RB,IL2RG,ITGAL,ITGB2,ITK,LAG3,LAT,LCK,LCP2,LIF,LTB,NLRC5,NOD2,PDCD1,PIGR,PIK3CG,PSMB8,PSMB9,PTPN22,REG3G,RUNX3,S100A8,SASH3,SFTPD,SH2D1A,SIT1,SLAMF6,SST,TAP1,TAPBP,TLR2,TNF,TNF…	76				Cell-To-Cell Signaling and Interaction,Hematological System Development and Function	Interaction of antigen presenting cells	6.89e-10		-1.132	CCR7,CD40,CD48,CD83,CD86,ICAM2,ITGA4,LCK,PF4,PLXNC1,PTPRC	11
Organismal Injury and Abnormalities,Renal and Urological Disease	Abnormal reabsorption by kidney	5.44e-05			CLDN2,CYP4A11,SLC13A1	3				Cellular Function and Maintenance	Homeostasis of blood cells	9.87e-61	Increased	6.222	BATF,BCL2A1,BTK,BTNL2,CARD9,CASP1,CCL1,CCL17,CCL19,Ccl2,CCL5,CCR2,CCR7,CD2,CD226,CD247,CD27,CD274,CD28,CD38,CD3D,CD3E,CD3G,CD4,CD40,CD5,CD6,CD69,CD74,CD79A,CD79B,CD83,CD86,CD8A,Cdkn1c,CIITA,CLEC4E,CLEC6A,CORO1A,CRTAM,CTLA4,CXCL10,CXCL6,CXCR4,DOCK10,FLT3,FYB1,GIMAP1,GIMAP1-GIMAP5,GIMAP4,GPR174,GPR183,GRAP2,Hamp/Hamp2,Havcr1,HAVCR2,HLA-A,HLA-DMA,HLA-DOA,HLA-DQA1,HLA-DQB1,HLA-DRA,ICOS,IDO1,IFNG,IGKC…	128				Gastrointestinal Disease,Inflammatory Disease,Inflammatory Response,Organismal Injury and Abnormalities	Colitis	3.41e-26		0.06	ACOD1,ADORA1,APOA4,B2M,CBFA2T3,CCL28,CD177,CD274,CD69,CD74,CEACAM1,CIITA,CLEC4E,CTLA4,CXCL10,CXCL2,CXCL3,CXCL6,Cxcl9,DMBT1,DPEP1,DUOXA2,FUT2,GBP5,GBP6,HLA-DMA,HLA-DMB,HLA-DQA1,HLA-DQB1,HLA-DRB5,IDO1,IFNG,Igtp,Iigp1,IKZF3,IL17A,IL2RG,KHDC1L,LBP,LCN2,LRG1,LTB,LTF,MLKL,MME,MMP10,MMP3,Muc4,NLRC5,NOD2,NR5A2,P2RY10,PDCD1,PIK3CG,PSMB8,PTPN22,REG3G,RUNX3,S100A8,Saa3,Serpina3g (includes others),TAP1,Tgtp1…	67				Cellular Development,Cellular Growth and Proliferation,Hematological System Development and Function,Humoral Immune Response,Lymphoid Tissue Structure and Development	Proliferation of B lymphocytes	8.6e-10		-1.101	ARHGDIB,B3GNT5,BCL2A1,BTLA,CD40,CD79B,CD86,CTLA4,GPR183,Ighd,KLF9,LY86,MFNG,MS4A1,PTPRC,PTPRCAP,SPIC,TNFRSF13C	18
Lipid Metabolism,Molecular Transport,Small Molecule Biochemistry	Absorption of cholesterol	5.93e-05			ABCG8,APOA4,MTTP,NPC1L1	4				Cellular Function and Maintenance	Lymphocyte homeostasis	1.39e-60	Increased	6.222	BATF,BCL2A1,BTK,BTNL2,CARD9,CASP1,CCL1,CCL17,CCL19,CCL5,CCR2,CCR7,CD2,CD226,CD247,CD27,CD274,CD28,CD38,CD3D,CD3E,CD3G,CD4,CD40,CD5,CD6,CD69,CD74,CD79A,CD79B,CD83,CD86,CD8A,Cdkn1c,CIITA,CLEC4E,CLEC6A,CORO1A,CRTAM,CTLA4,CXCL10,CXCR4,DOCK10,FLT3,FYB1,GIMAP1,GIMAP1-GIMAP5,GIMAP4,GPR174,GPR183,GRAP2,Havcr1,HAVCR2,HLA-A,HLA-DMA,HLA-DOA,HLA-DQA1,HLA-DQB1,HLA-DRA,ICOS,IDO1,IFNG,IGKC,IKZF1,IKZF3,IL17A,IL1…	125				Immunological Disease,Organismal Injury and Abnormalities	Abnormal morphology of immune system	3.61e-26			B2M,B3GNT5,BCL3,CCL25,CCL28,CD274,CD3E,CD4,CD5,CD74,CHI3L1,CTLA4,DOCK11,DOCK2,E2F2,ELF4,ERN1,HLA-A,HLA-DMA,HLA-DQA1,HLA-DQB1,IDO1,IFNG,IL17F,IL2RB,IL2RG,ITGB2,ITK,LAT,LCK,LCP2,LIF,LTB,LY75,MXD1,NFKBIZ,NOD2,PIGR,PSMB9,PTPN22,RUNX3,SASH3,Serpina3g (includes others),SFTPD,SH2D1A,SPIB,TAP1,TLR2,TNF,TNFRSF9,TNFSF11,TNFSF14	52				Cellular Movement,Hematological System Development and Function,Immune Cell Trafficking,Inflammatory Response	Cell movement of phagocytes	9.36e-10		-1.768	ARHGAP15,CCL21,CCR7,CD40,CD86,COL4A3,CTSE,FOXA2,GPR183,Hbb-b1,HRH2,ICAM2,IL16,ITGA4,LTB,MMP9,PF4,PLA2G1B,PLXNC1,PNOC,QPCT,RAMP1,RASGRP2,SELL,ST14,STAP1,Tmsb4x (includes others)	27
Lipid Metabolism,Small Molecule Biochemistry	Fatty acid metabolism	6.06e-05	Increased	2.298	ABCG8,APOA4,CASP1,CYP4A11,DPEP1,FABP1,GGT1,GIP,IL33,LRAT,MMP7,MTTP,NPC1L1,Pla2g2a,SLC51A	15				Gastrointestinal Disease,Inflammatory Disease,Inflammatory Response,Organismal Injury and Abnormalities	Dextran sodium sulfate-induced colitis	2.96e-60		0.844	ACOD1,ARHGDIB,C3,CASP1,Ccl2,CCL28,CCL5,Ccl8,CD177,CD19,Cd209b,Cd52,CD53,CD69,CD72,CD74,CD79A,CD79B,CFB,CLEC4E,CXCL10,CXCL13,CXCL3,CXCL6,Cxcl9,DUOXA2,GBP5,GBP6,H2-Eb2,HLA-DMA,HLA-DMB,HLA-DOB,HLA-DQA1,HLA-DQB1,HLA-DRB5,IDO1,IFI16,IFNG,Igtp,Iigp1,IKZF3,IL17A,IL1A,IL1B,IL2RG,KHDC1L,LCN2,LILRB4,LRG1,Ly6a (includes others),LY86,LYZ,Mcpt1,MS4A1,Ms4a4c (includes others),Muc4,MYL7,NLRC5,Pla2g2a,PSMB8,PTPR…	71				Gastrointestinal Disease,Inflammatory Disease,Inflammatory Response,Organismal Injury and Abnormalities	Chronic colitis	4.99e-26			CD177,CD69,CD74,Cxcl9,DUOXA2,HLA-DMA,HLA-DMB,HLA-DQA1,HLA-DQB1,HLA-DRB5,IDO1,Igtp,Iigp1,IKZF3,IL2RG,KHDC1L,LCN2,LRG1,NLRC5,NOD2,PSMB8,REG3G,Saa3,Serpina3g (includes others),TAP1,Tgtp1/Tgtp2,TNF,ZBP1	28				Cell-To-Cell Signaling and Interaction	Response of mononuclear leukocytes	1.18e-09		-0.976	CCL21,CCR7,CD1D,CD200,CD40,CD48,CD83,CD86,CTLA4,FURIN,Havcr1,LAX1,LTB,PF4,PTPRC,TIMD4	16
Digestive System Development and Function	Morphology of digestive system	6.15e-05			Akr1b7,CCK,CDHR2,CLDN15,GUCA2A,MUC13,NLRP6,NR1I3,PIGR,REG1A,SLC13A1,SLC30A10,SLC51A,SLC5A1,SLC6A4,TRIM31,USH1C	17				Immunological Disease,Inflammatory Disease,Organismal Injury and Abnormalities	Immune mediated inflammatory disease	3.64e-60		0.676	AIF1,ARHGAP15,ARHGDIB,BATF,BCL2A1,BCL2L15,Bst2,BTK,BTNL2,C3,C4A/C4B,CAPN3,CARD9,CASP4,CCKBR,CCL1,CCL17,CCL19,Ccl2,CCL20,CCL5,Ccl6,Ccl7,Ccl8,Ccl9,CCR2,CCR4,CCR7,CD19,CD2,CD22,CD226,CD247,CD274,CD28,CD300C,CD3D,CD4,CD40,CD6,CD69,CD74,CD79A,CD83,CD86,CD8A,CEACAM1,CELF4,CFB,CHI3L1,CIITA,CLEC4E,CLEC6A,CLEC7A,CMPK2,CTLA4,CTSS,CTSW,CXCL10,CXCL13,CXCL2,CXCL3,CXCL6,CXCR4,CYP2B6,DDX25,DDX60,DHX58,DTX3L,DUS…	193				Cell-mediated Immune Response,Cellular Function and Maintenance,Hematological System Development and Function	T cell homeostasis	6.21e-26	Increased	3.819	B2M,BCL2A1,BCL3,CD226,CD274,CD38,CD3E,CD3G,CD4,CD5,CD6,CD69,CD74,CIITA,CLEC4E,CLEC6A,CORO1A,CTLA4,CXCL10,DOCK2,E2F2,ELF4,ENPP1,HIVEP3,HLA-A,HLA-DMA,HLA-DQA1,HLA-DQB1,HSPB2,ICOS,IDO1,IFNG,IKZF3,IL17A,IL2RB,IL2RG,ITGAL,ITGB2,ITK,LAG3,LAT,LCK,LCP2,LIF,LTB,MSR1,NFKBIZ,PDCD1,PIK3CG,PRKCA,PSMB8,PSMB9,PTPN22,RUNX3,SASH3,SH2D1A,SH2D2A,SIT1,SLAMF6,SPIB,SPN,SST,STAT2,TAPBP,TLR2,TNF,TNFRSF1B,TNFRSF9,TNFSF11…	73				Embryonic Development,Hematological System Development and Function,Lymphoid Tissue Structure and Development,Organ Development,Organismal Development,Tissue Development	Formation of lymphoid tissue	1.32e-09	Decreased	-2.07	B3GNT5,CCL21,CCR7,CD3D,CD40,CD83,CD86,CTLA4,GCSAM,Hbb-b1,ITGA4,LAX1,LCK,LTB,PTPRC,RAMP1,SIT1,TNFRSF13C,TRAT1	19
Lipid Metabolism,Molecular Transport,Small Molecule Biochemistry	Concentration of bile acid	7.13e-05		0.683	CREB3L3,FABP1,NR1I3,SLC51A	4				Cell Death and Survival,Organismal Injury and Abnormalities	Cell death of immune cells	3.72e-59	Increased	2.891	Art2a,Art2b,BCL2A1,BTK,BTLA,C3,CASP1,CASP4,CCL19,Ccl2,CCL5,CCR7,CD14,CD19,CD2,CD22,CD226,CD247,CD27,CD274,CD28,CD300A,CD38,CD3E,CD4,CD40,CD48,CD5,CD6,CD69,CD7,CD74,CD79A,CD79B,CD86,CFTR,CHI3L1,CIITA,CORO1A,CTLA4,CXCL10,CXCL2,CXCR4,DHX58,FLT3,GIMAP1,GIMAP1-GIMAP5,GIMAP4,GPR174,GRAP2,Gzmb,HAVCR2,ICOS,IDO1,IFNG,Igkv1-117,Igtp,IKZF3,IL17A,IL1A,IL1B,IL1RN,IL21,IL21R,IL27RA,IL2RA,IL2RB,IL2RG,IL7R,IRF4,…	130				Tissue Morphology	Quantity of cells	6.27e-26	Increased	2.999	ABCA3,ABCG2,AGO2,APOA1,APOA4,ARID3A,B2M,B3GNT5,BCL2A1,BCL3,Bst2,CALHM6,CBFA2T3,CCK,CCL20,CCL25,CCL28,CCR4,CD226,CD274,CD38,CD3E,CD3G,CD4,CD5,CD6,CD69,CD74,CHI3L1,CIITA,CLEC4D,CLEC4E,CLEC7A,CNN1,CORO1A,CSF2RB,Ctla2a/Ctla2b,CTLA4,CXCL10,CXCL2,Cxcl3,CXCL6,CXCR6,Defb3,DIO2,DMBT1,DOCK11,DOCK2,E2F2,ELF4,F13A1,FABP1,Fcrls,FGL1,GGT1,GPR55,GUCA2A,HBA1/HBA2,HBB,HIVEP3,HLA-A,HLA-DMA,HLA-DQA1,HLA-DQB1,HTR2B,…	155				Cell-To-Cell Signaling and Interaction,Hematological System Development and Function	Response of lymphocytes	1.58e-09		-0.601	CCL21,CCR7,CD1D,CD200,CD40,CD48,CD83,CD86,CTLA4,FURIN,Havcr1,LAX1,LTB,PTPRC,TIMD4	15
Gastrointestinal Disease,Inflammatory Disease,Inflammatory Response,Organismal Injury and Abnormalities	Colitis	7.23e-05	Decreased	-2.146	APOA4,CASP1,DPEP1,GUCY2C,IL33,MME,MMP7,MUC13,NLRP6,NRG4,Pla2g2a,PSMB8,TRIM31	13				Cellular Function and Maintenance,Hematological System Development and Function	Function of lymphocytes	7.98e-59		1.552	ARHGDIB,BTK,BTLA,CCL1,Ccl2,CCL5,CCR2,CCR7,CD247,CD27,CD274,CD28,CD3E,CD3G,CD4,CD69,CD74,CD84,CD86,CD8A,CD96,CEACAM1,CHI3L1,CIITA,CRTAM,CTLA4,CTSS,CXCL10,FYB1,GIMAP4,Gzmb,HAVCR2,HLA-A,HLA-DMA,HLA-DQB1,HLA-E,ICOS,IFNG,Igha,IL16,IL1B,IL21,IL21R,IL27RA,IL2RA,IL2RG,IRF7,IRF8,ITGAL,ITGB7,ITK,KLRB1,Klrk1,LAG3,LAT,LAX1,LTA,LY75,MYO1G,NLRC5,NOD2,PDCD1,PIGR,PLA2G2D,POU2AF1,PSMB10,PSME2,PTPRC,PTPRCAP,SAMSN1…	88				Cellular Development,Cellular Growth and Proliferation,Hematological System Development and Function,Lymphoid Tissue Structure and Development	Proliferation of immune cells	7.59e-26	Increased	2.589	B2M,B3GNT5,BCL2A1,BCL3,CCL25,CD14,CD226,CD274,CD38,CD3E,CD3G,CD4,CD5,CD6,CD69,CD74,CEACAM1,CIITA,CLEC4D,CORO1A,CSF2RB,CTLA4,CXCL2,CXCL3,DOCK2,E2F2,ELF4,HLA-DMA,HLA-DMB,HLA-DQA1,HLA-DQB1,HLA-E,HSPA1A/HSPA1B,ICOS,IDO1,IFNG,Ighg2b,IKZF3,IL17A,IL17F,IL2RB,IL2RG,Irgm1,ISG15,ITGA2,ITGAL,ITGAX,ITGB2,ITK,LAG3,LAT,LCK,LCP2,LIF,LTB,LTF,LY75,MAP4K1,MMP3,PARP14,PDCD1,PIK3CG,PLAUR,PRKCA,PTPN22,RUNX3,SASH3,Ser…	90				Hematological System Development and Function,Lymphoid Tissue Structure and Development,Tissue Morphology	Quantity of CD4+ T-lymphocytes	2.05e-09	Decreased	-2.896	CCR7,CD3D,CD40,CD48,CD79B,CD83,Ctla2a/Ctla2b,CTLA4,GIMAP1-GIMAP5,LCK,PTPRC,RHOH,SELL,SIT1,SLAMF6,SPIC	16
Antimicrobial Response	Elimination of Murine cytomegalovirus	7.54e-05			GZMA,Gzmb	2				Inflammatory Disease,Organismal Injury and Abnormalities	Chronic inflammatory disorder	1.2e-58		0.795	AIF1,ARHGDIB,BATF,BTK,BTNL2,C3,C4A/C4B,CASP1,CCL1,CCL17,CCL19,Ccl2,CCL20,CCL5,Ccl6,Ccl7,Ccl8,Ccl9,CCR10,CCR2,CCR4,CCR7,CD177,CD19,CD247,CD274,CD28,CD300C,CD3D,CD4,CD40,Cd52,CD53,CD6,CD69,CD72,CD74,CD79A,CD79B,CD83,CD86,CELF4,CFB,CFTR,CHI3L1,CIITA,CLEC4E,CTLA4,CXCL10,CXCL13,CXCL2,CXCL3,CXCL6,Cxcl9,CXCR4,CYP2B6,CYP2C9,DDX25,DMBT1,DUOXA2,DUSP2,FGR,FLT3,GABRA4,GBP6,GPR55,H2-Eb2,HAVCR2,HLA-A,HLA-DMA,H…	173				Cellular Development,Cellular Growth and Proliferation,Hematological System Development and Function,Lymphoid Tissue Structure and Development	Proliferation of mononuclear leukocytes	8.66e-26	Increased	2.35	B2M,B3GNT5,BCL2A1,BCL3,CCL25,CD14,CD226,CD274,CD38,CD3E,CD3G,CD4,CD5,CD6,CD69,CD74,CEACAM1,CIITA,CLEC4D,CORO1A,CSF2RB,CTLA4,CXCL2,DOCK2,E2F2,ELF4,HLA-DMA,HLA-DMB,HLA-DQA1,HLA-DQB1,HLA-E,HSPA1A/HSPA1B,ICOS,IDO1,IFNG,Ighg2b,IKZF3,IL17A,IL17F,IL2RB,IL2RG,Irgm1,ISG15,ITGA2,ITGAL,ITGAX,ITGB2,ITK,LAG3,LAT,LCK,LCP2,LTB,LTF,LY75,MAP4K1,MMP3,PARP14,PDCD1,PIK3CG,PLAUR,PRKCA,PTPN22,RUNX3,SASH3,Serpina3g (in…	87				Cellular Function and Maintenance	Cellular homeostasis	2.28e-09		-1.383	ABCB9,AK1,BCL2A1,CCKAR,CCKBR,CCL21,CCR7,CD1D,CD3D,CD40,CD46,CD79B,CD83,CD86,CTLA4,FOXA2,FURIN,GIMAP1-GIMAP5,GIMAP4,GNAT2,GPR174,GPR183,Havcr1,HSPB2,HTR1B,ITGA4,LAX1,LCK,LTB,MBOAT4,MFNG,MMP9,MS4A1,PF4,PIK3R6,PLA2G1B,PRND,PTPRC,RHOH,RNASE1,RPH3AL,SIT1,SLAMF6,ST14,TENT5C,TIMD4,TNFRSF13C,TRAT1,XK	49
Drug Metabolism,Protein Synthesis	Catabolism of glutathione	7.54e-05			DPEP1,GGT1	2				Metabolic Disease,Organismal Injury and Abnormalities	Glucose metabolism disorder	1.25e-58		1.19	9930111J21Rik1/Gm12185,9930111J21Rik2,ABCG8,AI504432,AIF1,Akr1b7,Apol7a (includes others),ARHGAP15,Art2a,Art2b,ASIP,BTNL2,C130026I21Rik (includes others),C1orf162,C3,C4A/C4B,CACNA1S,CALHM6,CAPN3,CASP1,CASP4,CCKBR,CCL19,Ccl2,CCL5,Ccl6,Ccl8,Ccl9,CCNB1IP1,CCR2,CCR7,CD19,CD22,CD226,CD27,CD274,CD28,CD300A,CD300C,CD38,CD3D,CD3E,CD3G,CD4,CD40,CD5,CD7,CD74,CD79B,CD84,CD86,CD96,CEACAM1,CFB,CHI3L1,CIITA,CL…	215				Cellular Development,Cellular Growth and Proliferation	Proliferation of blood cells	1.06e-25	Increased	2.401	APOA1,B2M,B3GNT5,BCL2A1,BCL3,CCL20,CCL25,CD14,CD226,CD274,CD38,CD3E,CD3G,CD4,CD5,CD6,CD69,CD74,CEACAM1,CIITA,CLEC4D,CORO1A,CSF2RB,CTLA4,CXCL10,CXCL2,CXCL3,DOCK2,E2F2,ELF4,HLA-DMA,HLA-DMB,HLA-DQA1,HLA-DQB1,HLA-E,HSPA1A/HSPA1B,ICOS,IDO1,IFNG,Ighg2b,IKZF3,IL17A,IL17F,IL2RB,IL2RG,Irgm1,ISG15,ITGA2,ITGAL,ITGAX,ITGB2,ITK,LAG3,LAT,LCK,LCP2,LIF,LTB,LTF,LY75,MAP4K1,MMP3,PARP14,PDCD1,PIK3CG,PLAUR,PRKCA,Prl…	95				Endocrine System Disorders,Gastrointestinal Disease,Immunological Disease,Metabolic Disease,Organismal Injury and Abnormalities	Insulin-dependent diabetes mellitus	3.41e-09		1.261	ARHGAP15,ATP4A,ATP4B,CCR7,CD1D,CD3D,CD40,CD79B,CD86,CTLA4,HBA1/HBA2,IFI16,ITGA4,LCK,LY86,MS4A1,PPP2R2B,PTPRC,RAMP1,SELL,STAP1	21
Cell Death and Survival	Pyroptosis	7.8e-05			CASP1,GZMA,Naip1 (includes others),NLRP6	4				Cell-mediated Immune Response,Cellular Function and Maintenance,Hematological System Development and Function	T cell homeostasis	2.1e-58	Increased	6.308	BATF,BCL2A1,BTK,BTNL2,CARD9,CASP1,CCL1,CCL17,CCL19,CCL5,CCR2,CCR7,CD2,CD226,CD247,CD27,CD274,CD28,CD38,CD3D,CD3E,CD3G,CD4,CD40,CD5,CD6,CD69,CD74,CD79A,CD79B,CD83,CD86,CD8A,Cdkn1c,CIITA,CLEC4E,CLEC6A,CORO1A,CRTAM,CTLA4,CXCL10,CXCR4,FLT3,FYB1,GIMAP1,GIMAP1-GIMAP5,GIMAP4,GPR174,GPR183,GRAP2,Havcr1,HAVCR2,HLA-A,HLA-DMA,HLA-DOA,HLA-DQA1,HLA-DQB1,HLA-DRA,ICOS,IDO1,IFNG,IGKC,IKZF1,IKZF3,IL17A,IL1A,IL1B,…	120				Cellular Development,Cellular Growth and Proliferation,Hematological System Development and Function,Lymphoid Tissue Structure and Development	Proliferation of lymphocytes	1.31e-25	Increased	2.32	B2M,B3GNT5,BCL2A1,BCL3,CCL25,CD14,CD226,CD274,CD38,CD3E,CD3G,CD4,CD5,CD6,CD69,CD74,CEACAM1,CIITA,CLEC4D,CORO1A,CSF2RB,CTLA4,DOCK2,E2F2,ELF4,HLA-DMA,HLA-DMB,HLA-DQA1,HLA-DQB1,HLA-E,HSPA1A/HSPA1B,ICOS,IDO1,IFNG,Ighg2b,IKZF3,IL17A,IL17F,IL2RB,IL2RG,Irgm1,ISG15,ITGA2,ITGAL,ITGAX,ITGB2,ITK,LAG3,LAT,LCK,LCP2,LTB,LTF,LY75,MAP4K1,MMP3,PARP14,PDCD1,PIK3CG,PLAUR,PRKCA,PTPN22,RUNX3,SASH3,Serpina3g (includes…	86				Cell Morphology	Morphology of blood cells	4.12e-09			B3GNT5,CCR7,CD200,CD40,CD46,CD79B,CD86,CTLA4,GIMAP1-GIMAP5,HBA1/HBA2,Hbb-b1,ICAM2,LCK,LTB,MMP9,PF4,PTPRC,RHOH,SPIC,SPTB,TNFRSF13C	21
Carbohydrate Metabolism	Cleavage of polysaccharide	9.65e-05			GZMA,MMP7,SI	3				Gastrointestinal Disease,Inflammatory Disease,Organismal Injury and Abnormalities	Gastroenteritis	4.84e-58		-0.489	ACOD1,ARHGDIB,BATF,C3,CARD9,CASP1,CASP4,Ccl2,CCL28,CCL5,Ccl8,CCR2,CCR7,CD177,CD19,Cd209b,CD274,CD4,CD40,Cd52,CD53,CD69,CD72,CD74,CD79A,CD79B,CD86,CEACAM1,CFB,CIITA,CLEC4E,CORO1A,CTLA4,CXCL10,CXCL13,CXCL2,CXCL3,CXCL6,Cxcl9,DMBT1,DUOXA2,GABRA4,GBP5,GBP6,H2-Eb2,HLA-DMA,HLA-DMB,HLA-DOB,HLA-DQA1,HLA-DQB1,HLA-DRB5,IDO1,IFI16,IFNG,Igtp,Iigp1,IKZF3,IL17A,IL1A,IL1B,IL1RN,IL22RA2,IL27RA,IL2RA,IL2RG,ITGA4,I…	118				Cellular Movement,Hematological System Development and Function,Immune Cell Trafficking	Cell movement of mononuclear leukocytes	1.91e-25	Increased	3.395	APOA1,BCL3,CCL20,CCL25,CCL28,CCR4,CD226,CD274,CD4,CD6,CD69,CD74,CEACAM1,CIITA,CORO1A,CSF2RB,CTLA4,CXCL10,Cxcl11,CXCL3,CXCL6,Cxcl9,CYTL1,Defb3,DOCK2,ELF4,HLA-A,ICOS,IFNG,Ighg2b,IL17A,IL17C,IL18BP,IRF7,ITGA2,ITGAL,ITGAX,ITGB2,ITK,LAG3,LAT,LCK,LCP2,LTB,MAP4K1,MMP12,Muc4,NFKBIZ,P2RY10,PDCD1,PIK3CG,PILRA,PLAUR,PSMB8,PTGES,SERPINB3,SH2D1A,SLAMF8,SLC35C1,SPN,SST,TLR2,TNF,TNFRSF1B,TNFRSF9,TNFSF11,TNFSF13…	70				Humoral Immune Response,Protein Synthesis	Quantity of IgG2b	4.13e-09		-0.492	B3GNT5,BTLA,Cd209b,CD40,CD83,Ighd,LY86,TIMD4,TNFRSF13C	9
Cell Morphology,Digestive System Development and Function,Organ Morphology,Organismal Development,Tissue Morphology	Morphology of enterocytes	9.65e-05			CDHR2,CLDN15,USH1C	3				Cellular Development,Cellular Growth and Proliferation,Hematological System Development and Function,Hematopoiesis,Lymphoid Tissue Structure and Development,Tissue Development	Hematopoiesis of mononuclear leukocytes	9.86e-58	Increased	6.959	BATF,BCL2A1,BTK,BTNL2,CARD9,CASP1,CCL1,CCL17,CCL19,CCL5,CCR2,CCR7,CD14,CD19,CD2,CD226,CD247,CD27,CD274,CD28,CD38,CD3D,CD3E,CD3G,CD4,CD40,CD5,CD6,CD69,CD72,CD74,CD79A,CD79B,CD83,CD86,CD8A,Cdkn1c,CIITA,CLEC4E,CLEC6A,CRTAM,CTLA4,CXCL10,CXCR4,DOCK10,FLT3,FYB1,GIMAP1,GIMAP1-GIMAP5,GIMAP4,GPR174,GPR183,GRAP2,Havcr1,HAVCR2,HLA-A,HLA-DMA,HLA-DOA,HLA-DQA1,HLA-DQB1,HLA-DRA,ICOS,IDO1,IFI16,IFNG,IGKC,IKZF1,I…	135				Gastrointestinal Disease,Organismal Injury and Abnormalities	Chronic bowel disorder	3.04e-25			ACTG2,CD177,CD69,CD74,Cxcl9,DUOXA2,HLA-DMA,HLA-DMB,HLA-DQA1,HLA-DQB1,HLA-DRB5,IDO1,Igtp,Iigp1,IKZF3,IL2RG,KHDC1L,LCN2,LRG1,NLRC5,NOD2,PSMB8,REG3G,Saa3,Serpina3g (includes others),TAP1,Tgtp1/Tgtp2,TNF,ZBP1	29				Endocrine System Disorders,Gastrointestinal Disease,Metabolic Disease,Organismal Injury and Abnormalities	Diabetes mellitus	5e-09		1.068	AACS,ARHGAP15,ARNT2,ATP4A,ATP4B,CCNB1IP1,CCR7,CD1D,CD200,CD3D,CD40,CD79B,CD86,CHP1,COL3A1,COL4A3,CTLA4,FAH,FOXA2,GPAM,Havcr1,HBA1/HBA2,HBB,HTR1B,IFI16,ITGA4,KCNK3,LCK,LY86,MAOB,MMP9,MS4A1,PNLIPRP2,PPP2R2B,PTPRC,RAMP1,RAP1GAP2,SELL,SLC38A3,ST14,STAP1,SULF1,TMPRSS9	43
Lipid Metabolism,Molecular Transport,Small Molecule Biochemistry	Uptake of triacylglycerol	0.000114			CASP1,GIP,MTTP	3				Cellular Development,Cellular Growth and Proliferation,Hematological System Development and Function,Hematopoiesis,Lymphoid Tissue Structure and Development,Tissue Development	Leukopoiesis	3.79e-57	Increased	7.034	BATF,BATF2,BCL2A1,BTK,BTNL2,CARD9,CASP1,CCL1,CCL17,CCL19,Ccl2,CCL5,CCR2,CCR7,CD14,CD19,CD2,CD226,CD247,CD27,CD274,CD28,CD38,CD3D,CD3E,CD3G,CD4,CD40,CD5,CD6,CD69,CD72,CD74,CD79A,CD79B,CD83,CD86,CD8A,Cdkn1c,CEACAM1,CHI3L1,CIITA,CLEC4E,CLEC6A,CRTAM,CTLA4,CXCL10,CXCL3,CXCR4,DOCK10,FCRLA,FLT3,FYB1,GIMAP1,GIMAP1-GIMAP5,GIMAP4,GPR174,GPR183,GRAP2,Havcr1,HAVCR2,HLA-A,HLA-DMA,HLA-DOA,HLA-DQA1,HLA-DQB1,HLA…	147				Cell Death and Survival,Organismal Injury and Abnormalities	Cell death of blood cells	4.75e-25	Increased	2.186	BCL2A1,BCL3,CASP4,CCL25,CD14,CD226,CD274,CD38,CD3E,CD4,CD5,CD6,CD69,CD74,CHI3L1,CIITA,CORO1A,CSF2RB,CTLA4,CXCL10,CXCL2,DHX58,E2F2,ERN1,GGT1,HBB,ICOS,IDO1,IFNG,Igtp,IKZF3,IL17A,IL2RB,IL2RG,IRGM,Irgm1,ISG15,ITGAL,ITGB2,ITK,LAG3,LAT,LCK,LCN2,LTB,LTF,MAP4K1,MLKL,MSR1,MUC5B,MXD1,Naip1 (includes others),PARP14,PDCD1,PIK3CG,PLAT,PRKCA,PTPN22,S100A8,Saa3,SFTPD,SH2D1A,SH2D2A,SLC46A1,SOX6,SPIB,SPN,SST,TLR2…	81				Cell Morphology	Morphology of leukocytes	5.13e-09			B3GNT5,CCR7,CD200,CD40,CD46,CD79B,CD86,CTLA4,GIMAP1-GIMAP5,Hbb-b1,LCK,LTB,MMP9,PF4,PTPRC,RHOH,SPIC,TNFRSF13C	18
Lipid Metabolism,Molecular Transport,Small Molecule Biochemistry	Excretion of sterol	0.000114			ABCG8,MTTP,NPC1L1	3				Immunological Disease,Organismal Injury and Abnormalities	Abnormal morphology of immune system	1.4e-56			BATF,C3,CASP1,Ccl2,CCL28,Ccl7,CCR10,CCR2,CD19,CD22,CD247,CD274,CD28,CD3E,CD4,CD40,CD5,CD74,CD79A,CD79B,CD84,CD86,CD8A,CHI3L1,CTLA4,FGR,GIMAP1-GIMAP5,GRAP2,Gzmb,HLA-A,HLA-DMA,HLA-DQA1,HLA-DQB1,IDO1,IFNG,IGKC,IKZF1,IL17F,IL1RN,IL21,IL21R,IL2RA,IL2RB,IL2RG,IL7R,IRF4,IRF8,ITGB2,ITGB7,ITK,LAT,LCK,LCP2,LILRB4,LTA,LTB,Ly6a (includes others),LY75,LY9,MARCHF1,Mcpt1,MMP9,NOD2,PIGR,PLA2G2D,POU2AF1,PSMB10,PS…	87				Cell-To-Cell Signaling and Interaction,Hematological System Development and Function	Binding of leukocytes	4.96e-25	Increased	4.888	ADORA1,APOA1,APOA4,CCL20,CCL25,CCL28,CD14,CD177,CD226,CD38,CD3E,CD4,CD6,CD69,CD74,CEACAM1,CORO1A,CSF2RB,CTLA4,CXCL10,CXCL2,CXCL3,DOCK2,HLA-DMA,ICOS,IFNG,IL17A,Irgm1,ITGA2,ITGAL,ITGAX,ITGB2,ITK,LBP,LCK,LCP2,LIF,LTF,MAP4K1,MSR1,PIK3CG,PILRA,PLAUR,PTPN22,RASGRP2,S100A8,SFTPD,SH2D1A,SLC35C1,SPN,SST,ST3GAL4,TLR2,TNF,TNFRSF9,TNFSF11,TNFSF14,ZAP70	58				Cell Death and Survival,Organismal Injury and Abnormalities	Cell death of immune cells	7.27e-09		-0.012	BCL2A1,BTLA,CCL21,CCR7,CD1D,CD40,CD48,CD79B,CD86,CTLA4,GIMAP1-GIMAP5,GIMAP4,GPAM,GPR174,HBB,ITGA4,LAX1,LCK,LTB,MS4A1,PF4,PPP2R2B,PTPRC,RHOH,ST14,TNFRSF13C	26
Lipid Metabolism,Small Molecule Biochemistry	Metabolism of leukotriene	0.000114			CYP4A11,DPEP1,GGT1	3				Cellular Development,Cellular Growth and Proliferation,Embryonic Development,Hematological System Development and Function,Hematopoiesis,Lymphoid Tissue Structure and Development,Organ Development,Organismal Development,Tissue Development	Lymphopoiesis	1.74e-56	Increased	6.669	BATF,BCL2A1,BTK,BTNL2,CARD9,CASP1,CCL1,CCL17,CCL19,CCL5,CCR2,CCR7,CD14,CD19,CD2,CD226,CD247,CD27,CD274,CD28,CD38,CD3D,CD3E,CD3G,CD4,CD40,CD5,CD6,CD69,CD72,CD74,CD79A,CD79B,CD83,CD86,CD8A,Cdkn1c,CIITA,CLEC4E,CLEC6A,CRTAM,CTLA4,CXCL10,CXCR4,DOCK10,FLT3,FYB1,GIMAP1,GIMAP1-GIMAP5,GIMAP4,GPR174,GPR183,GRAP2,Havcr1,HAVCR2,HLA-A,HLA-DMA,HLA-DOA,HLA-DQA1,HLA-DQB1,HLA-DRA,ICOS,IDO1,IFNG,IGKC,IKZF1,IKZF3,I…	130				Cell Death and Survival,Organismal Injury and Abnormalities	Cell death of immune cells	5.6e-25	Increased	2.118	BCL2A1,BCL3,CASP4,CCL25,CD14,CD226,CD274,CD38,CD3E,CD4,CD5,CD6,CD69,CD74,CHI3L1,CIITA,CORO1A,CSF2RB,CTLA4,CXCL10,CXCL2,DHX58,E2F2,ERN1,GGT1,HBB,ICOS,IDO1,IFNG,Igtp,IKZF3,IL17A,IL2RB,IL2RG,IRGM,Irgm1,ISG15,ITGAL,ITGB2,ITK,LAG3,LAT,LCK,LCN2,LTB,LTF,MAP4K1,MLKL,MSR1,MUC5B,Naip1 (includes others),PARP14,PDCD1,PIK3CG,PLAT,PRKCA,PTPN22,S100A8,Saa3,SFTPD,SH2D1A,SH2D2A,SPIB,SPN,SST,TLR2,TNF,TNFRSF1B,TNFR…	78				Hematological System Development and Function,Lymphoid Tissue Structure and Development,Tissue Morphology	Morphology of lymph follicle	7.41e-09			ARHGDIB,B3GNT5,CCR7,CD40,CD86,GCSAM,LAX1,LTB,PTPRC,SELL,TNFRSF13C	11
Immunological Disease,Organismal Injury and Abnormalities	IgG4-related disease	0.00015			IL33,TNFSF13B	2				Cellular Movement,Hematological System Development and Function,Immune Cell Trafficking	Cell movement of mononuclear leukocytes	5.89e-56	Increased	6.681	AIF1,BATF,BTK,C3,CCL1,CCL17,CCL19,Ccl2,CCL20,CCL28,CCL5,Ccl6,Ccl9,CCR10,CCR2,CCR4,CCR7,CD19,CD2,CD22,CD226,CD247,CD274,CD28,CD300A,CD4,CD40,CD48,CD6,CD69,CD74,CD86,CD8A,CEACAM1,CFTR,CIITA,CORO1A,CRTAM,CTLA4,CTSS,CXCL10,Cxcl11,CXCL13,CXCL3,CXCL6,Cxcl9,CXCR4,Defb3,FYB1,GPR183,HLA-A,ICOS,IFNG,Ighg2b,IL16,IL17A,IL18BP,IL1A,IL1B,IL21,IL2RA,IL7R,IRF4,IRF7,ITGA2,ITGA4,ITGAE,ITGAL,ITGAX,ITGB2,ITGB7,ITK,L…	114				Inflammatory Response	Immune response of cells	7.01e-25	Increased	5.079	ADORA1,APOA1,CCL20,CD14,CD226,CD274,CD38,CD4,CD6,CD69,CD74,CEACAM1,CLEC6A,CLEC7A,CORO1A,CSF2RB,CTLA4,CXCL10,CXCL3,DHX58,DIO2,DMBT1,DOCK2,ERN1,FBP1,HLA-DQB1,ICOS,IFNG,Ighg2b,IL17A,IL17C,IL17F,IL2RB,IL2RG,IRF7,ISG15,ITGAL,ITGAX,ITGB2,ITK,KLK3,LAT,LCK,LCN2,LCP2,LTF,LY75,MAP4K1,MAPT,MSR1,MUC5B,NOD2,PDCD1,PIK3CG,PIK3R5,PLAUR,PRKCA,PSMB8,PTPN7,S100A8,SFTPD,SH2D1A,SLA2,TAP1,TAPBP,TLR2,TNF,TNFRSF1B,TNFRS…	76				Cell Death and Survival	Cytolysis	9.84e-09		1.118	AK1,CCR7,CD1D,CD46,CD48,CTLA4,FURIN,GIMAP4,GIMAP6,HBA1/HBA2,HBB,LCK,MS4A1,PTPRC,SPTB,TENT5C	16
Digestive System Development and Function,Organ Morphology,Tissue Morphology	Quantity of enterocytes	0.00015			CLDN15,GUCA2A	2				Cell-mediated Immune Response,Cellular Development,Cellular Function and Maintenance,Cellular Growth and Proliferation,Embryonic Development,Hematological System Development and Function,Hematopoiesis,Lymphoid Tissue Structure and Development,Organ Development,Organismal Development,Tissue Development	T cell development	6.38e-56	Increased	6.221	BATF,BCL2A1,BTK,BTNL2,CARD9,CASP1,CCL1,CCL17,CCL5,CCR2,CCR7,CD2,CD226,CD247,CD27,CD274,CD28,CD3D,CD3E,CD3G,CD4,CD40,CD5,CD6,CD69,CD74,CD79A,CD79B,CD83,CD86,CD8A,Cdkn1c,CIITA,CLEC4E,CLEC6A,CRTAM,CTLA4,CXCL10,CXCR4,FLT3,FYB1,GIMAP1,GIMAP1-GIMAP5,GIMAP4,GPR174,GPR183,GRAP2,Havcr1,HAVCR2,HLA-A,HLA-DMA,HLA-DOA,HLA-DQA1,HLA-DQB1,HLA-DRA,ICOS,IDO1,IFNG,IGKC,IKZF1,IKZF3,IL17A,IL1A,IL1B,IL21,IL21R,IL27RA,…	116				Gastrointestinal Disease,Organismal Injury and Abnormalities	Abnormality of large intestine	8.78e-25		0.18	ACOD1,ADORA1,APOA4,B2M,BCL3,CBFA2T3,CCL28,CD177,CD274,CD69,CD74,CEACAM1,CIITA,CLEC4E,CTLA4,CXCL10,CXCL2,CXCL3,CXCL6,Cxcl9,DMBT1,DPEP1,DUOXA2,FUT2,GBP5,GBP6,HLA-DMA,HLA-DMB,HLA-DQA1,HLA-DQB1,HLA-DRB5,IDO1,IFNG,Igtp,Iigp1,IKZF3,IL17A,IL2RG,KHDC1L,LBP,LCN2,LRG1,LTB,LTF,MLKL,MME,MMP10,MMP3,Muc4,NLRC5,NOD2,NR5A2,P2RY10,PDCD1,PIK3CG,PSMB8,PTPN22,REG3G,RUNX3,S100A8,Saa3,Serpina3g (includes others),SLC5A…	69				Immunological Disease,Organismal Injury and Abnormalities	Systemic autoimmune syndrome	1.12e-08		1.364	ARHGAP15,ARHGDIB,ATP4A,ATP4B,CCKBR,CCL21,CCR7,CD1D,CD3D,CD40,CD79B,CD83,CD86,COL3A1,CTLA4,CYP2S1,FURIN,GIMAP4,GNAT2,GPR183,HBA1/HBA2,HRH2,HSPB2,IFI16,IL16,ITGA4,LCK,LTB,LY86,MFNG,MMP9,MS4A1,PPP2R2B,PTPRC,QPCT,RAMP1,SELL,SLAMF6,STAP1	39
Molecular Transport	Transport of transition metal ion	0.00016			HEPH,Mt3,SLC39A5,SLC40A1	4				Gastrointestinal Disease,Inflammatory Disease,Inflammatory Response,Organismal Injury and Abnormalities	Colitis	1.04e-55		0.023	ACOD1,ARHGDIB,BATF,C3,CASP1,Ccl2,CCL28,CCL5,Ccl8,CCR2,CD177,CD19,Cd209b,CD274,CD40,Cd52,CD53,CD69,CD72,CD74,CD79A,CD79B,CD86,CEACAM1,CFB,CIITA,CLEC4E,CTLA4,CXCL10,CXCL13,CXCL2,CXCL3,CXCL6,Cxcl9,DMBT1,DUOXA2,GABRA4,GBP5,GBP6,H2-Eb2,HLA-DMA,HLA-DMB,HLA-DOB,HLA-DQA1,HLA-DQB1,HLA-DRB5,IDO1,IFI16,IFNG,Igtp,Iigp1,IKZF3,IL17A,IL1A,IL1B,IL1RN,IL22RA2,IL27RA,IL2RA,IL2RG,ITGA4,ITGB7,KHDC1L,LBP,LCN2,LILRB4,…	108				Immunological Disease,Inflammatory Disease,Organismal Injury and Abnormalities	Systemic lupus erythematosus	1.21e-24		1.387	CASP4,CCL25,CD4,CD69,CEACAM1,CIITA,CMPK2,CTLA4,CXCL10,CXCL2,DDX60,DHX58,DTX3L,E2F2,GNAT2,HLA-DQB1,HSPB2,ICOS,IFI44,IFIT1,IFIT3,IFNG,IKZF3,IL17A,IL18BP,IL18RAP,IL2RB,IL2RG,IRF7,ISG15,ITGAX,LCK,LCN2,LGALS3BP,LIF,LTB,LTF,LY6E,MME,NLRC5,OAS1,OAS2,OAS3,OASL,PARP12,PARP9,PDCD1,PLAT,PRKCA,PTPN22,SH2D1A,SLAMF6,SST,TAP1,TLR2,TNF,TNFRSF1B,TNFRSF9,TNFSF13,TNFSF14,TNFSF8,TRIM21,USP18,ZBP1	64				Cellular Development,Cellular Growth and Proliferation,Hematological System Development and Function,Lymphoid Tissue Structure and Development	Cell proliferation of T lymphocytes	1.13e-08		-0.6	ARHGDIB,BTLA,CCL21,CCR7,CD1D,CD40,CD46,CD48,CD83,CD86,CTLA4,GPAM,GPR174,HRH2,LCK,LTB,MMP9,PTPRC,PTPRCAP,RHOH,SELL,SIT1,TIMD4,TNFRSF13C,TSPAN32	25
Inflammatory Disease,Organismal Injury and Abnormalities	Chronic inflammatory disorder	0.000165			ALPP,BTNL2,CASP1,CCL25,CDA,GUCY2C,GZMA,HLA-A,IL33,MGAM,MME,NRG4,PIGR,Pla2g2a,PSMB8,REG1A,SLAMF6,SLC6A4,SNX20,TNFSF13B,TRIM31,XK	22				Cellular Movement,Hematological System Development and Function,Immune Cell Trafficking	Migration of mononuclear leukocytes	1.2e-55	Increased	7.008	AIF1,BATF,BTK,C3,CCL1,CCL17,CCL19,Ccl2,CCL20,CCL28,CCL5,Ccl6,Ccl9,CCR10,CCR2,CCR4,CCR7,CD19,CD2,CD22,CD226,CD247,CD274,CD28,CD300A,CD4,CD40,CD48,CD6,CD69,CD74,CD86,CD8A,CEACAM1,CIITA,CORO1A,CRTAM,CTLA4,CTSS,CXCL10,Cxcl11,CXCL13,CXCL3,CXCL6,Cxcl9,CXCR4,Defb3,FYB1,GPR183,HLA-A,ICOS,IFNG,Ighg2b,IL16,IL17A,IL18BP,IL1A,IL1B,IL21,IL2RA,IL7R,IRF4,IRF7,ITGA2,ITGA4,ITGAE,ITGAL,ITGAX,ITGB2,ITGB7,ITK,LAG3,L…	103				Cellular Development,Cellular Growth and Proliferation,Hematological System Development and Function,Hematopoiesis,Lymphoid Tissue Structure and Development,Tissue Development	Hematopoiesis of mononuclear leukocytes	1.48e-24	Increased	4.02	ARID3A,B2M,BCL2A1,BCL3,CD14,CD226,CD274,CD38,CD3E,CD3G,CD4,CD5,CD6,CD69,CD74,CDA,CIITA,CLEC4E,CLEC6A,CSF2RB,CTLA4,CXCL10,DOCK11,DOCK2,E2F2,ELF4,ENPP1,ERN1,HIVEP3,HLA-A,HLA-DMA,HLA-DQA1,HLA-DQB1,HSPB2,ICOS,IDO1,IFNG,IKZF3,IL17A,IL2RB,IL2RG,IRF7,ITGAL,ITGB2,ITK,LAT,LCK,LCP2,LIF,LTB,LTF,MSR1,NFKBIZ,PDCD1,PIK3CG,PRKCA,PSMB8,PSMB9,PTPN22,RUNX3,SASH3,SH2D1A,SH2D2A,SIT1,SLAMF1,SLAMF6,SLAMF8,SPIB,SPN,SST…	82				Cardiovascular Disease,Cell Death and Survival,Connective Tissue Disorders,Hematological Disease,Organismal Injury and Abnormalities	Hemolytic anemia	1.2e-08			AK1,CCR7,CD46,CTLA4,GIMAP4,GIMAP6,HBA1/HBA2,HBB,MS4A1,SPTB,TENT5C	11
Cancer,Organismal Injury and Abnormalities	Melanoma	0.000165			A1CF,ABCG8,ADGRG7,ALDH1B1,ALDOB,ALPI,ALPP,AMN,AOC1,APOA4,BAIAP2L2,BTNL2,CASP1,CDA,CDHR2,CDHR5,CLCA4,CLDN15,CLDN2,CNDP1,CREB3L3,CYP4A11,DPEP1,ELFN1,ENPP3,ERICH4,FBP1,GAL3ST2,GGT1,GUCA2A,GUCA2B,GUCY2C,GZMA,HEPH,HGFAC,HKDC1,HLA-A,IL22RA1,IL33,ISX,ITLN1,KLK3,LCT,LDB3,LRAT,MEP1B,MGAM,MME,MTTP,MUC13,NLRP6,NPC1L1,NR1I3,PDZD3,PIGR,PILRB,PSMB8,REC8,REG1A,SI,SLAMF6,SLC13A1,SLC25A45,SLC26A6,SLC28A2,SLC30A10…	85				Gastrointestinal Disease,Inflammatory Disease,Inflammatory Response,Organismal Injury and Abnormalities	Enteritis	1.5e-55		-0.411	ACOD1,ARHGDIB,BATF,C3,CARD9,CASP1,Ccl2,CCL28,CCL5,Ccl8,CCR2,CCR7,CD177,CD19,Cd209b,CD274,CD4,CD40,Cd52,CD53,CD69,CD72,CD74,CD79A,CD79B,CD86,CEACAM1,CFB,CIITA,CLEC4E,CTLA4,CXCL10,CXCL13,CXCL2,CXCL3,CXCL6,Cxcl9,DMBT1,DUOXA2,GABRA4,GBP5,GBP6,H2-Eb2,HLA-DMA,HLA-DMB,HLA-DOB,HLA-DQA1,HLA-DQB1,HLA-DRB5,IDO1,IFI16,IFNG,Igtp,Iigp1,IKZF3,IL17A,IL1A,IL1B,IL1RN,IL22RA2,IL27RA,IL2RA,IL2RG,ITGA4,ITGB7,KHDC1L,L…	113				Cell-mediated Immune Response,Cellular Development,Cellular Function and Maintenance,Cellular Growth and Proliferation,Embryonic Development,Hematological System Development and Function,Hematopoiesis,Lymphoid Tissue Structure and Development,Organ Development,Organismal Development,Tissue Development	T cell development	1.99e-24	Increased	3.599	B2M,BCL2A1,BCL3,CD226,CD274,CD3E,CD3G,CD4,CD5,CD6,CD69,CD74,CIITA,CLEC4E,CLEC6A,CTLA4,CXCL10,DOCK2,E2F2,ELF4,ENPP1,HIVEP3,HLA-A,HLA-DMA,HLA-DQA1,HLA-DQB1,HSPB2,ICOS,IDO1,IFNG,IKZF3,IL17A,IL2RB,IL2RG,ITGAL,ITGB2,ITK,LAT,LCK,LCP2,LIF,LTB,MSR1,NFKBIZ,PDCD1,PIK3CG,PRKCA,PSMB8,PSMB9,PTPN22,RUNX3,SASH3,SH2D1A,SH2D2A,SIT1,SLAMF6,SPIB,SPN,SST,STAT2,TAPBP,TLR2,TNF,TNFRSF1B,TNFRSF9,TNFSF11,TNFSF8,TRAT1,USP…	70				Humoral Immune Response,Protein Synthesis	Quantity of IgG3	1.31e-08		-0.174	CCR7,CD1D,Cd209b,CD40,CD83,CD86,LCK,LY86,TNFRSF13C	9
Gastrointestinal Disease,Hepatic System Disease,Organismal Injury and Abnormalities	Cholelithiasis	0.000172			ABCG8,FABP1,MTTP,SLC51A	4				Cellular Movement,Hematological System Development and Function,Immune Cell Trafficking	Lymphocyte migration	7.67e-55	Increased	6.84	AIF1,BATF,BTK,C3,CCL1,CCL17,CCL19,Ccl2,CCL20,CCL28,CCL5,Ccl6,Ccl9,CCR10,CCR2,CCR4,CCR7,CD19,CD2,CD22,CD226,CD247,CD274,CD28,CD4,CD40,CD48,CD6,CD69,CD74,CD86,CD8A,CEACAM1,CIITA,CORO1A,CRTAM,CTLA4,CTSS,CXCL10,Cxcl11,CXCL13,CXCL3,CXCL6,Cxcl9,CXCR4,Defb3,FYB1,GPR183,HLA-A,ICOS,IFNG,Ighg2b,IL16,IL17A,IL18BP,IL1A,IL1B,IL21,IL2RA,IL7R,IRF4,IRF7,ITGA2,ITGA4,ITGAE,ITGAL,ITGB2,ITGB7,ITK,LAG3,LAT,LCK,LCP2,L…	99				Cellular Development,Cellular Growth and Proliferation,Hematological System Development and Function,Lymphoid Tissue Structure and Development	Cell proliferation of T lymphocytes	2.3e-24		1.399	B2M,CCL25,CD14,CD226,CD274,CD38,CD3E,CD3G,CD4,CD5,CD6,CD69,CD74,CEACAM1,CIITA,CLEC4D,CORO1A,CSF2RB,CTLA4,DOCK2,E2F2,ELF4,HLA-DMA,HLA-DMB,HLA-DQA1,HLA-DQB1,HLA-E,HSPA1A/HSPA1B,ICOS,IDO1,IFNG,Ighg2b,IKZF3,IL17A,IL17F,IL2RB,IL2RG,Irgm1,ITGAL,ITGAX,ITGB2,ITK,LAG3,LAT,LCK,LCP2,LTB,LTF,MAP4K1,PDCD1,PIK3CG,PLAUR,PRKCA,PTPN22,RUNX3,SASH3,Serpina3g (includes others),SFTPD,SH2D1A,SH2D2A,SIT1,SLAMF1,SPN,SST…	75				Gastrointestinal Disease,Inflammatory Response,Organismal Injury and Abnormalities	Inflammation of gastrointestinal tract	1.42e-08		0.88	ARHGDIB,ATP4A,ATP4B,BCL2A1,CCR7,Cd209b,CD40,Cd52,CD53,CD79B,CD86,CTLA4,CYP11A1,HRH2,IFI16,IL22RA2,ITGA4,LTB,LY86,MMP9,MS4A1,PTPRC,SPIC,ST14	24
Cell Death and Survival,Organismal Injury and Abnormalities	Cell death of intestinal epithelial cells	0.000184		1.067	CASP1,GUCA2A,GUCY2C,MUC13	4				Cellular Movement,Hematological System Development and Function,Immune Cell Trafficking	Cell movement of lymphocytes	4.35e-54	Increased	6.649	AIF1,BATF,BTK,C3,CCL1,CCL17,CCL19,Ccl2,CCL20,CCL28,CCL5,Ccl6,Ccl9,CCR10,CCR2,CCR4,CCR7,CD19,CD2,CD22,CD226,CD247,CD274,CD28,CD4,CD40,CD48,CD6,CD69,CD74,CD86,CD8A,CEACAM1,CFTR,CIITA,CORO1A,CRTAM,CTLA4,CTSS,CXCL10,Cxcl11,CXCL13,CXCL3,CXCL6,Cxcl9,CXCR4,Defb3,FYB1,GPR183,HLA-A,ICOS,IFNG,Ighg2b,IL16,IL17A,IL18BP,IL1A,IL1B,IL21,IL2RA,IL7R,IRF4,IRF7,ITGA2,ITGA4,ITGAE,ITGAL,ITGB2,ITGB7,ITK,LAG3,LAT,LCK,L…	104				Inflammatory Disease,Organismal Injury and Abnormalities	Chronic inflammatory disorder	2.45e-24		1.125	ADORA1,APOA1,B2M,CBFA2T3,CCL20,CCL25,CCR4,CD177,CD274,CD4,CD6,CD69,CD74,CDA,CELF4,CHI3L1,CIITA,CLEC4D,CLEC4E,CSF2RB,CTLA4,CXCL10,CXCL2,CXCL3,CXCL6,Cxcl9,DAG1,DMBT1,DUOXA2,GBP6,GPR55,HBA1/HBA2,HELZ2,HLA-A,HLA-DMA,HLA-DMB,HLA-DQA1,HLA-DQB1,HLA-DRB5,HSPA1A/HSPA1B,HTR2B,ICOS,IDO1,IFNG,Igtp,Iigp1,IKZF3,IL17A,IL17C,IL17F,IL18BP,IL2RB,IL2RG,IRGM,ITGB2,KCNA2,KHDC1L,LAG3,LBP,LCN2,LRG1,LTB,LTF,LY6E,MLKL,MM…	108				Cell-To-Cell Signaling and Interaction,Hematological System Development and Function	Interaction of phagocytes	1.42e-08		-1.5	ARHGAP15,CCR7,CD40,CD48,CD83,CD86,CTLA4,ICAM2,ITGA4,PF4,PLXNC1,PTPRC,RASGRP2,SELL	14
Organismal Development,Organismal Injury and Abnormalities	Abnormal morphology of abdomen	0.000189			CCL25,CLDN15,Clec2e/Clec2h,GGT1,GUCA2A,IL33,KLK3,MUC13,NLRP6,NR1I3,PIGR,REC8,SLC30A10,SLC3A1,SLC51A,SLC5A1,SLC6A4,TNFSF13B,USH1C	19				Cell Morphology	Morphology of leukocytes	4.45e-54			BATF,BTK,C3,CASP1,Ccl2,CCL28,Ccl7,CCR10,CCR2,CCR7,CD19,CD22,CD247,CD274,CD28,CD3E,CD4,CD40,CD5,CD74,CD79A,CD79B,CD84,CD86,CD8A,CHI3L1,CTLA4,FGR,GIMAP1-GIMAP5,GRAP2,Gzmb,HLA-A,HLA-DMA,HLA-DQA1,HLA-DQB1,IDO1,IFNG,IGKC,IKZF1,IL17F,IL1RN,IL21,IL2RA,IL2RB,IL2RG,IL7R,IRF4,IRF8,Irgm1,ITGB2,ITGB7,ITK,LAT,LCK,LCP2,LILRB4,LTA,LTB,Ly6a (includes others),LY75,LY9,MARCHF1,Mcpt1,MMP9,NOD2,PIGR,PLA2G2D,POU2AF1,…	89				Cell Morphology,Immunological Disease,Lymphoid Tissue Structure and Development,Organismal Injury and Abnormalities	Abnormal morphology of lymphocytes	2.49e-24			B2M,B3GNT5,BCL3,CCL25,CD274,CD3E,CD4,CD5,CD74,CTLA4,ELF4,ERN1,HLA-A,HLA-DMA,HLA-DQA1,HLA-DQB1,IFNG,IL17F,IL2RB,IL2RG,ITK,LAT,LCK,LCP2,LTB,LY75,NFKBIZ,PIGR,PSMB9,PTPN22,RUNX3,SASH3,Serpina3g (includes others),SH2D1A,SPIB,TAP1,TNF,TNFRSF9,TNFSF14	39				Hematological System Development and Function,Lymphoid Tissue Structure and Development,Organ Morphology,Tissue Morphology	Morphology of lymph node	1.46e-08			ARHGDIB,B3GNT5,CCL21,CCR7,CD200,CD40,CD86,CTLA4,GIMAP1-GIMAP5,LTB,PTPRCAP,SELL	12
Carbohydrate Metabolism	Cleavage of carbohydrate	0.000199	Increased	2.187	CCK,GZMA,LCT,MMP7,Pla2g2a,SI	6				Cellular Movement,Immune Cell Trafficking	Cell movement of lymphatic system cells	5.6e-54	Increased	6.686	AIF1,BATF,BTK,C3,CCL1,CCL17,CCL19,Ccl2,CCL20,CCL28,CCL5,Ccl6,Ccl7,Ccl9,CCR10,CCR2,CCR4,CCR7,CD19,CD2,CD22,CD226,CD247,CD274,CD28,CD4,CD40,CD48,CD6,CD69,CD74,CD86,CD8A,CEACAM1,CFTR,CIITA,CORO1A,CRTAM,CTLA4,CTSS,CXCL10,Cxcl11,CXCL13,CXCL3,CXCL6,Cxcl9,CXCR4,Defb3,FYB1,GPR183,HLA-A,ICOS,IFNG,Ighg2b,IL16,IL17A,IL18BP,IL1A,IL1B,IL21,IL2RA,IL7R,IRF4,IRF7,ITGA2,ITGA4,ITGAE,ITGAL,ITGB2,ITGB7,ITK,LAG3,LAT,…	105				Cellular Movement,Hematological System Development and Function,Immune Cell Trafficking,Inflammatory Response	Cell movement of phagocytes	2.64e-24	Increased	4.66	ADORA1,APOA1,CCL20,CCL25,CD14,CD177,CD274,CD38,CD4,CD5,CD69,CD74,CEACAM1,CORO1A,CSF2RB,CXCL10,Cxcl11,CXCL2,CXCL3,Cxcl3,CXCL6,CYTL1,Defb3,DMBT1,DOCK11,DOCK2,DOCK5,DPEP1,ENPP1,ERN1,HLA-DQB1,IFNG,Ighg2b,IL17A,IL17C,IRF7,Irgm1,ITGAL,ITGAX,ITGB2,LBP,LCN2,LTB,MAPT,MMP10,MMP12,MMP28,Muc4,NFKBIZ,NOD2,PDCD1,PIGR,PIK3CG,PIK3R5,PILRA,PLAT,PLAUR,PRKCA,PSMB8,PTGES,RASGRP2,RUNX3,S100A8,SFTPD,SLAMF1,SLAMF8,SPN,…	76				Gastrointestinal Disease,Inflammatory Disease,Organismal Injury and Abnormalities	Gastroenteritis	1.6e-08		0.448	ARHGDIB,ATP4A,ATP4B,CCR7,Cd209b,CD40,Cd52,CD53,CD79B,CD86,CTLA4,CYP11A1,HRH2,IFI16,IL22RA2,ITGA4,LTB,LY86,MMP9,MS4A1,PTPRC,SPIC,ST14	23
Inflammatory Response,Organismal Injury and Abnormalities	Inflammation of secretory structure	0.000203		-1.126	CASP1,DPEP1,IL33,MME,REG1A,SLC39A5,TNFSF13B	7				Gastrointestinal Disease,Organismal Injury and Abnormalities	Abnormality of large intestine	1.59e-51		-0.116	ACOD1,ARHGDIB,BATF,C3,CASP1,Ccl2,CCL28,CCL5,Ccl8,CCR2,CD177,CD19,Cd209b,CD274,CD40,Cd52,CD53,CD69,CD72,CD74,CD79A,CD79B,CD86,CEACAM1,CFB,CFTR,CIITA,CLEC4E,CTLA4,CXCL10,CXCL13,CXCL2,CXCL3,CXCL6,Cxcl9,DMBT1,DUOXA2,GABRA4,GBP5,GBP6,H2-Eb2,HLA-DMA,HLA-DMB,HLA-DOB,HLA-DQA1,HLA-DQB1,HLA-DRB5,IDO1,IFI16,IFNG,Igtp,Iigp1,IKZF3,IL17A,IL1A,IL1B,IL1RN,IL22RA2,IL27RA,IL2RA,IL2RG,ITGA4,ITGB7,KHDC1L,LBP,LCN2,LI…	109				Cell-To-Cell Signaling and Interaction	Binding of blood cells	4.06e-24	Increased	4.396	ADORA1,APOA1,APOA4,ATP2A3,CCL20,CCL25,CCL28,CD14,CD177,CD226,CD38,CD3E,CD4,CD6,CD69,CD74,CEACAM1,CORO1A,CSF2RB,CTLA4,CXCL10,CXCL2,CXCL3,DMBT1,DOCK2,HLA-DMA,ICOS,IFNG,IL17A,Irgm1,ITGA2,ITGAL,ITGAX,ITGB2,ITK,LBP,LCK,LCP2,LIF,LTF,MAP4K1,MSR1,PIK3CG,PILRA,PLAUR,PTPN22,RASGRP2,S100A8,SFTPD,SH2D1A,SLC35C1,SPN,SST,ST3GAL4,TLR2,TNF,TNFRSF9,TNFSF11,TNFSF14,ZAP70	60				Cell-To-Cell Signaling and Interaction,Hematological System Development and Function,Immune Cell Trafficking	Adhesion of immune cells	1.89e-08	Decreased	-2.029	ARHGAP15,CCL21,CCR7,CD200,CD40,CD46,CD48,CD83,CD86,ICAM2,ITGA4,LCK,MS4A1,PF4,PLXNC1,PTPRC,RASGRP2,SELL	18
Lipid Metabolism,Molecular Transport,Small Molecule Biochemistry	Efflux of lipid	0.000219		0.806	ABCG8,APOA4,FABP1,GIP,IL33,MMP7	6				Cell Morphology,Immunological Disease,Organismal Injury and Abnormalities	Abnormal morphology of leukocytes	8.79e-50			BATF,CASP1,CCL28,CCR10,CD19,CD22,CD247,CD274,CD28,CD3E,CD4,CD40,CD5,CD74,CD79A,CD79B,CD84,CD86,CD8A,CTLA4,GIMAP1-GIMAP5,GRAP2,Gzmb,HLA-A,HLA-DMA,HLA-DQA1,HLA-DQB1,IFNG,IGKC,IKZF1,IL17F,IL1RN,IL21,IL2RA,IL2RB,IL2RG,IL7R,IRF4,IRF8,ITGB2,ITGB7,ITK,LAT,LCK,LCP2,LILRB4,LTA,LTB,Ly6a (includes others),LY75,LY9,MMP9,PIGR,PLA2G2D,POU2AF1,PSMB10,PSMB9,PTPRC,RHOH,SASH3,Serpina3g (includes others),SH2D1A,SLA…	71				Cell Morphology,Immunological Disease,Organismal Injury and Abnormalities	Abnormal morphology of leukocytes	4.91e-24			B2M,B3GNT5,BCL3,CCL25,CCL28,CD274,CD3E,CD4,CD5,CD74,CTLA4,ELF4,ERN1,HLA-A,HLA-DMA,HLA-DQA1,HLA-DQB1,IFNG,IL17F,IL2RB,IL2RG,ITGB2,ITK,LAT,LCK,LCP2,LTB,LY75,MXD1,NFKBIZ,PIGR,PSMB9,PTPN22,RUNX3,SASH3,Serpina3g (includes others),SH2D1A,SPIB,TAP1,TLR2,TNF,TNFRSF9,TNFSF14	43				Hematological System Development and Function,Tissue Morphology	Abnormal quantity of leukocytes	1.92e-08			ARHGDIB,CD86,GIMAP1-GIMAP5,LCK,MS4A1,PTPRC,RHOH,SELL,SIT1	9
Gastrointestinal Disease,Hepatic System Disease,Metabolic Disease,Organismal Injury and Abnormalities	Hepatic steatosis	0.000224		-1.01	Akr1b7,CASP1,CREB3L3,CYP4A11,FBP1,GIP,GUCY2C,MTTP,NPC1L1,NR1I3,NRG4	11				Cell Morphology	Morphology of mononuclear leukocytes	1.51e-49			BATF,CASP1,Ccl2,Ccl7,CCR10,CCR2,CD19,CD22,CD247,CD274,CD28,CD3E,CD4,CD40,CD5,CD74,CD79A,CD79B,CD84,CD86,CD8A,CTLA4,GRAP2,Gzmb,HLA-A,HLA-DMA,HLA-DQA1,HLA-DQB1,IFNG,IGKC,IKZF1,IL17F,IL1RN,IL21,IL2RA,IL2RB,IL2RG,IL7R,IRF4,IRF8,ITGB7,ITK,LAT,LCK,LCP2,LTA,LTB,LY75,LY9,PIGR,PLA2G2D,POU2AF1,PSMB10,PSMB9,PTPRC,RHOH,SASH3,Serpina3g (includes others),SH2D1A,SLA,TAP1,TESPA1,THEMIS,TNF,TNFRSF13C,TNFRSF9,TRAF…	68				Immunological Disease,Inflammatory Disease,Inflammatory Response,Neurological Disease,Organismal Injury and Abnormalities	Experimental autoimmune encephalomyelitis	6.74e-24		1.544	ABCG2,AGO2,B2M,CASP4,CCR4,CD274,CD4,CD5,CD6,CD74,CIITA,CLEC4D,CLEC4E,CORO1A,CTLA4,CXCL10,Cxcl3,HLA-A,HLA-DMA,HLA-DQA1,HLA-DQB1,HLA-E,ICOS,IDO1,IFNG,IL17A,IL17C,IL18BP,IL2RG,Irgm1,ISG15,ITGAX,ITK,LAG3,LCP2,LIF,MAP4K1,MAPT,NFKBIZ,P2RY10,PDCD1,PLAT,PRKCA,PSMB8,PSMB9,PTGES,PTPN22,SIT1,SPN,TAPBP,TNF,TNFRSF1B,TNFSF11,TNFSF14,USP18,VTCN1	56				Antigen Presentation,Cell-mediated Immune Response,Cell-To-Cell Signaling and Interaction,Cellular Development,Cellular Function and Maintenance,Cellular Growth and Proliferation,Embryonic Development,Hematological System Development and Function,Hematopoiesis,Lymphoid Tissue Structure and Development,Organ Development,Organismal Development,Tissue Development	Positive selection of thymocytes	1.96e-08		-0.152	GIMAP4,LCK,PTPRC,RHOH,SIT1,TRAT1	6
Lipid Metabolism,Molecular Transport,Small Molecule Biochemistry	Secretion of cholesterol	0.000234			ABCG8,FABP1,MTTP	3				Cellular Function and Maintenance,Hematological System Development and Function	Function of T lymphocytes	2.57e-49		1.611	ARHGDIB,CCL1,Ccl2,CCL5,CCR2,CCR7,CD247,CD27,CD274,CD28,CD3E,CD3G,CD4,CD69,CD74,CD84,CD86,CD8A,CEACAM1,CHI3L1,CIITA,CRTAM,CTLA4,CTSS,CXCL10,FYB1,GIMAP4,Gzmb,HAVCR2,HLA-A,HLA-DMA,HLA-DQB1,HLA-E,ICOS,IFNG,Igha,IL16,IL21,IL21R,IL27RA,IL2RA,IRF7,IRF8,ITGAL,ITK,LAG3,LAT,LAX1,LY75,MYO1G,NLRC5,NOD2,PDCD1,PLA2G2D,POU2AF1,PSMB10,PSME2,PTPRC,PTPRCAP,SAMSN1,SELL,SH2D1A,SLAMF1,SLAMF6,Slfn2,SPN,TGM2,TNF,TNFAIP…	73				Cell-To-Cell Signaling and Interaction,Inflammatory Response	Immune response of leukocytes	9.25e-24	Increased	3.815	APOA1,CCL20,CD14,CD226,CD274,CD38,CD69,CD74,CLEC6A,CSF2RB,CTLA4,CXCL10,CXCL3,DIO2,DMBT1,DOCK2,ERN1,FBP1,HLA-DQB1,ICOS,IFNG,IL17A,ISG15,ITGAL,ITGAX,ITGB2,ITK,KLK3,LCN2,LCP2,LTF,MAP4K1,MSR1,MUC5B,NOD2,PDCD1,PIK3CG,PLAUR,PRKCA,PSMB8,SFTPD,SH2D1A,SLA2,TAP1,TAPBP,TLR2,TNF,TNFRSF1B,TNFRSF9,TNFSF11,TNFSF13,TNFSF8,VTCN1	53				Cellular Movement,Hematological System Development and Function,Immune Cell Trafficking	Migration of mononuclear leukocytes	2.13e-08	Decreased	-2.8	CCL21,CCR7,CD1D,CD200,CD40,CD48,CD86,COL4A3,CTLA4,GPR183,ICAM2,Ighd,IL16,ITGA4,LCK,LTB,MMP9,QPCT,SELL,ST14	20
Gastrointestinal Disease,Hepatic System Disease,Organismal Injury and Abnormalities	Cholestasis	0.00024			ABCG8,ALPP,GGT1,MTTP,SLC51A	5				Cell Morphology,Immunological Disease,Lymphoid Tissue Structure and Development,Organismal Injury and Abnormalities	Abnormal morphology of lymphocytes	4.01e-49			BATF,CASP1,CCR10,CD19,CD22,CD247,CD274,CD28,CD3E,CD4,CD40,CD5,CD74,CD79A,CD79B,CD84,CD86,CD8A,CTLA4,GRAP2,Gzmb,HLA-A,HLA-DMA,HLA-DQA1,HLA-DQB1,IFNG,IGKC,IKZF1,IL17F,IL1RN,IL21,IL2RA,IL2RB,IL2RG,IL7R,IRF4,IRF8,ITGB7,ITK,LAT,LCK,LCP2,LTA,LTB,LY75,LY9,PIGR,PLA2G2D,POU2AF1,PSMB10,PSMB9,PTPRC,RHOH,SASH3,Serpina3g (includes others),SH2D1A,SLA,TAP1,TESPA1,THEMIS,TNF,TNFRSF13C,TNFRSF9,WAS	64				Cell Morphology	Morphology of leukocytes	1.08e-23			B2M,B3GNT5,BCL3,CCL25,CCL28,CD274,CD3E,CD4,CD5,CD74,CHI3L1,CTLA4,DOCK11,ELF4,ERN1,HLA-A,HLA-DMA,HLA-DQA1,HLA-DQB1,IDO1,IFNG,IL17F,IL2RB,IL2RG,Irgm1,ITGB2,ITK,LAT,LCK,LCP2,LIF,LTB,LY75,MXD1,NFKBIZ,NOD2,PIGR,PIK3CG,PSMB9,PTPN22,RUNX3,SASH3,Serpina3g (includes others),SFTPD,SH2D1A,SPIB,TAP1,TLR2,TNF,TNFRSF9,TNFSF11,TNFSF14	52				Cell-To-Cell Signaling and Interaction,Hematological System Development and Function,Immune Cell Trafficking,Inflammatory Response	Activation of phagocytes	2.26e-08		-1.66	CCL21,CCR7,CD1D,CD200,CD40,CD48,CD86,FOXA2,Havcr1,HRH2,IL16,LTB,MAOB,MMP9,PF4,RHOH,SELL,TIMD4,TSPAN32	19
Carbohydrate Metabolism,Molecular Transport,Small Molecule Biochemistry	Absorption of D-glucose	0.00025			GIP,SLC5A1	2				Inflammatory Response	Inflammatory response	6.93e-49	Increased	5.99	ACOD1,AIF1,BCL2A1,BTK,C3,C4A/C4B,CASP1,CASP4,CCL1,CCL17,CCL19,Ccl2,CCL20,CCL28,CCL5,Ccl7,CCR10,CCR2,CCR4,CCR7,CD14,CD226,CD274,CD28,CD300A,CD38,CD4,CD40,CD69,CD72,CD74,CD84,CD96,CFTR,CHI3L1,CIITA,CLCA1,CLEC4E,CLEC7A,CORO1A,CTSS,CXCL10,Cxcl11,CXCL13,CXCL2,CXCL3,Cxcl3,CXCL6,Cxcl9,CXCR4,Defb3,DOCK10,DUOXA2,FGR,GPR18,GPR183,Hamp/Hamp2,HAVCR2,HLA-A,IDO1,IFNG,IL16,IL17A,IL17F,IL18RAP,IL1A,IL1B,IL1RN,IL…	135				Cellular Development,Cellular Growth and Proliferation,Embryonic Development,Hematological System Development and Function,Hematopoiesis,Lymphoid Tissue Structure and Development,Organ Development,Organismal Development,Tissue Development	Lymphopoiesis	1.45e-23	Increased	3.567	ARID3A,B2M,BCL2A1,BCL3,CD14,CD226,CD274,CD38,CD3E,CD3G,CD4,CD5,CD6,CD69,CD74,CIITA,CLEC4E,CLEC6A,CTLA4,CXCL10,DOCK11,DOCK2,E2F2,ELF4,ENPP1,ERN1,HIVEP3,HLA-A,HLA-DMA,HLA-DQA1,HLA-DQB1,HSPB2,ICOS,IDO1,IFNG,IKZF3,IL17A,IL2RB,IL2RG,ITGAL,ITGB2,ITK,LAT,LCK,LCP2,LIF,LTB,MSR1,NFKBIZ,PDCD1,PIK3CG,PRKCA,PSMB8,PSMB9,PTPN22,RUNX3,SASH3,SH2D1A,SH2D2A,SIT1,SLAMF1,SLAMF6,SLAMF8,SPIB,SPN,SST,STAT2,TAPBP,TLR2,TN…	78				Cell-To-Cell Signaling and Interaction,Hematological System Development and Function,Immune Cell Trafficking,Inflammatory Response	Activation of T lymphocytes	2.32e-08		-1.45	BTLA,CD1D,CD40,CD46,CD48,CD83,CD86,CTLA4,GIMAP1-GIMAP5,GIMAP6,GPAM,HRH2,LAX1,LCK,MFNG,PTPRC,SIT1,TIMD4,TNFRSF13C	19
Small Molecule Biochemistry	Catabolism of polyamines	0.00025			AOC1,SMOX	2				Cell Morphology,Lymphoid Tissue Structure and Development	Morphology of lymphocytes	1.09e-47			BATF,CASP1,CCR10,CD19,CD22,CD247,CD274,CD28,CD3E,CD4,CD40,CD5,CD74,CD79A,CD79B,CD84,CD86,CD8A,CTLA4,GRAP2,Gzmb,HLA-A,HLA-DMA,HLA-DQA1,HLA-DQB1,IFNG,IGKC,IKZF1,IL17F,IL1RN,IL21,IL2RA,IL2RB,IL2RG,IL7R,IRF4,IRF8,ITGB7,ITK,LAT,LCK,LCP2,LTA,LTB,LY75,LY9,PIGR,PLA2G2D,POU2AF1,PSMB10,PSMB9,PTPRC,RHOH,SASH3,Serpina3g (includes others),SH2D1A,SLA,TAP1,TESPA1,THEMIS,TNF,TNFRSF13C,TNFRSF9,TRAF3IP3,WAS	65				Cellular Function and Maintenance,Hematological System Development and Function	Function of T lymphocytes	1.83e-23		0.144	B2M,BCAT1,BCL3,CD274,CD3E,CD3G,CD4,CD69,CD74,CEACAM1,CHI3L1,CIITA,CSF2RB,CTLA4,CXCL10,HLA-A,HLA-DMA,HLA-DQB1,HLA-E,ICOS,IFNG,IRF7,ITGAL,ITK,LAG3,LAT,LY75,MMP3,NLRC5,NOD2,PDCD1,PIK3CG,PTPN22,SH2D1A,SLAMF1,SLAMF6,Slfn2,SPN,TAPBP,TLR2,TNF,TNFRSF9,TNFSF14,VTCN1	44				Cellular Compromise	Dysfunction of cells	2.38e-08			ARHGDIB,CCR7,CD40,CD53,ESRRB,GPR183,Ighd,LAX1,MS4A1,PTPRC,TIMD4,TNFRSF13C	12
Cell-To-Cell Signaling and Interaction	Activation of intestinal cells	0.00025			CCK,CDHR5	2				Cell-To-Cell Signaling and Interaction,Inflammatory Response	Immune response of leukocytes	1.43e-47	Increased	4.387	BTK,C3,CARD9,CASP1,CCL19,Ccl2,CCL20,CCR2,CCR7,CD14,CD19,Cd209b,CD226,CD27,CD274,CD28,CD38,CD40,CD48,CD69,CD74,CD79A,CD86,CLEC6A,CTLA4,CTSS,CXCL10,CXCL3,DMBT1,FGR,GPR18,Havcr1,HAVCR2,HLA-DQB1,ICOS,IFNG,IL17A,IL1B,IL1RN,IL21,IL27RA,IL2RA,IL7R,IRF4,IRF8,ISG15,ITGA4,ITGAL,ITGAX,ITGB2,ITK,KLRB1,LCN2,LCP2,LILRB4,LTB4R,LTF,MARCHF1,MEP1B,MUC5B,MYO1G,NOD2,PDCD1,PLAUR,PSMB8,PSME2,PTPRC,SELPLG,SERPINE1,SFTP…	84				Cellular Movement,Hematological System Development and Function,Immune Cell Trafficking	Migration of mononuclear leukocytes	1.9e-23	Increased	3.538	BCL3,CCL20,CCL25,CCL28,CCR4,CD226,CD274,CD4,CD6,CD69,CD74,CEACAM1,CIITA,CORO1A,CTLA4,CXCL10,Cxcl11,CXCL3,CXCL6,Cxcl9,Defb3,DOCK2,ELF4,HLA-A,ICOS,IFNG,Ighg2b,IL17A,IL17C,IL18BP,IRF7,ITGA2,ITGAL,ITGAX,ITGB2,ITK,LAG3,LAT,LCK,LCP2,LTB,MAP4K1,Muc4,P2RY10,PDCD1,PIK3CG,PILRA,PLAUR,SERPINB3,SH2D1A,SPN,SST,TLR2,TNF,TNFRSF1B,TNFRSF9,TNFSF13,TNFSF14,VTCN1,ZAP70	60				Hematological System Development and Function,Lymphoid Tissue Structure and Development,Tissue Morphology	Abnormal quantity of lymphocytes	3.05e-08			CD86,GIMAP1-GIMAP5,LCK,MS4A1,PTPRC,RHOH,SELL,SIT1	8
Hereditary Disorder,Metabolic Disease,Organismal Injury and Abnormalities	Sitosterolemia	0.00025			ABCG8,NPC1L1	2				Tissue Morphology	Quantity of cells	1.61e-47	Increased	5.742	ARHGDIB,BATF,BCL2A1,Bst2,BTK,BTLA,C3,C4A/C4B,CALHM6,CASP1,CCKBR,CCL19,Ccl2,CCL20,CCL28,CCL5,Ccl7,Ccl9,CCR2,CCR4,CCR7,CD19,Cd209b,CD22,CD226,CD247,CD27,CD274,CD28,CD300A,CD300C,CD38,CD3D,CD3E,CD3G,CD4,CD40,CD48,CD5,CD6,CD69,CD7,CD72,CD74,CD79A,CD79B,CD83,CD84,CD86,CD8A,CFTR,CHI3L1,CIITA,CLCA1,CLEC4E,CLEC7A,CORO1A,CRTAM,CTLA4,CTSS,CXCL10,CXCL13,CXCL2,Cxcl3,CXCL6,CXCR4,CXCR6,Defb3,DMBT1,DOCK10,FGF18…	214				Organismal Development	Morphology of body cavity	2.34e-23			ABCA3,ABCC8,ABCG2,ACTG2,ADORA1,AGO2,APOA1,ARID3A,ATP2A3,B2M,B3GNT5,BCL3,Bst2,CACNA1S,CARD6,CAV3,CBFA2T3,CCK,CCL25,CCL28,CD14,CD226,CD274,CD38,CD3E,CD4,CD69,CEACAM1,CIITA,CLEC4D,CLEC4E,CLEC6A,CLEC7A,CNN1,COX7A1,CSF2RB,CTLA4,DAG1,DHX58,DNAAF4,DOCK11,DOCK2,DUOXA2,E2F2,ERN1,FABP2,FGL1,GGT1,GUCA2A,HELZ2,HLA-DQA1,HLA-DQB1,HSPB2,HTR2B,ICOS,IDO1,IFNG,IKZF3,IL17A,IL18BP,IL2RB,IL2RG,IRF7,ITGA2,ITGAL,ITGB2,…	135				Organismal Development,Organismal Injury and Abnormalities	Abnormal morphology of abdomen	3.32e-08			ARHGDIB,ATP4A,ATP4B,B3GNT5,CCKBR,CCR7,CD1D,Cd209b,CD40,CD86,CHGB,COL3A1,COL4A3,CTLA4,CYP11A1,ESRRG,FAH,GCSAM,GIMAP1-GIMAP5,Hbb-b1,HRH2,LAX1,LCK,LTB,MEOX1,MEOX2,Nkx6-3,Percc1,PTPRC,RHOH,SELL	31
Connective Tissue Disorders,Immunological Disease,Inflammatory Disease,Inflammatory Response,Organismal Injury and Abnormalities,Skeletal and Muscular Disorders	Polyarticular juvenile rheumatoid arthritis	0.000251			CDA,GZMA,MME,SLC6A4,TNFSF13B	5				Humoral Immune Response,Protein Synthesis	Production of antibody	8.82e-47		1.453	BATF,BTK,BTLA,C4A/C4B,Ccl2,CCL28,CCR10,CCR2,CCR4,CCR7,CD19,Cd209b,CD22,CD274,CD28,CD40,CD6,CD69,CD72,CD74,CD83,CD84,CD86,CHI3L1,CIITA,CLEC4E,CTLA4,CTSS,CXCL10,Cxcl9,FCRLA,HLA-DOA,HLA-DQB1,ICOS,IFNG,Igha,IGKC,IKZF3,IL17A,IL21,IL21R,IL2RA,IL2RB,IL2RG,IRF4,IRF7,IRF8,ITGB2,ITK,JCHAIN,LAX1,LCK,LILRB4,LTA,LTB,Ly6a (includes others),LY86,MMP9,NOD2,PDCD1,PIGR,POU2AF1,REG3G,SAMSN1,SASH3,SH2D1A,TBC1D10C,TI…	77				Cell Morphology,Hematological System Development and Function,Immunological Disease,Lymphoid Tissue Structure and Development,Organismal Injury and Abnormalities	Abnormal morphology of T lymphocytes	3.14e-23			B2M,CCL25,CD274,CD3E,CD4,CD5,CTLA4,HLA-A,HLA-DMA,HLA-DQA1,HLA-DQB1,IL17F,IL2RB,IL2RG,ITK,LAT,LCK,LCP2,LY75,NFKBIZ,PIGR,PSMB9,PTPN22,RUNX3,SASH3,Serpina3g (includes others),SH2D1A,TAP1,TNF,TNFRSF9,TNFSF14	31				Gastrointestinal Disease,Inflammatory Disease,Inflammatory Response,Organismal Injury and Abnormalities	Enteritis	3.34e-08		0.123	ARHGDIB,ATP4A,ATP4B,CCR7,Cd209b,CD40,Cd52,CD53,CD79B,CD86,CTLA4,CYP11A1,IFI16,IL22RA2,ITGA4,LTB,LY86,MMP9,MS4A1,PTPRC,SPIC,ST14	22
Molecular Transport	Secretion of molecule	0.000263	Increased	2.986	A1CF,ABCG8,APOA4,CASP1,CCK,FABP1,GIP,GUCA2A,GUCA2B,GZMA,MTTP,SLC26A6,SLC40A1	13				Humoral Immune Response,Protein Synthesis	Quantity of immunoglobulin	8.88e-46		1.38	BATF,BTK,BTLA,C4A/C4B,Ccl2,CCL28,CCR10,CCR2,CCR4,CCR7,CD19,Cd209b,CD22,CD274,CD28,CD40,CD6,CD69,CD72,CD74,CD83,CD84,CD86,CHI3L1,CIITA,CLEC4E,CTSS,CXCL10,Cxcl9,FCRLA,HLA-DOA,HLA-DQB1,ICOS,IFNG,Igha,IGKC,IKZF3,IL21,IL21R,IL2RA,IL2RB,IL2RG,IRF4,IRF8,ITGB2,ITK,JCHAIN,LAX1,LCK,LILRB4,LTA,LTB,Ly6a (includes others),LY86,MMP9,NOD2,PDCD1,PIGR,POU2AF1,REG3G,SAMSN1,SASH3,SH2D1A,TBC1D10C,TIMD4,TLR1,TNF,TNFA…	74				Cellular Movement,Hematological System Development and Function,Immune Cell Trafficking	Lymphocyte migration	8.79e-23	Increased	3.472	BCL3,CCL20,CCL25,CCL28,CCR4,CD226,CD274,CD4,CD6,CD69,CD74,CEACAM1,CIITA,CORO1A,CTLA4,CXCL10,Cxcl11,CXCL3,CXCL6,Cxcl9,Defb3,DOCK2,ELF4,HLA-A,ICOS,IFNG,Ighg2b,IL17A,IL17C,IL18BP,IRF7,ITGA2,ITGAL,ITGB2,ITK,LAG3,LAT,LCK,LCP2,LTB,MAP4K1,Muc4,P2RY10,PDCD1,PIK3CG,SERPINB3,SH2D1A,SPN,SST,TLR2,TNF,TNFRSF1B,TNFRSF9,TNFSF13,TNFSF14,VTCN1,ZAP70	57				Cellular Movement,Hematological System Development and Function,Immune Cell Trafficking	Lymphocyte migration	3.46e-08	Decreased	-2.631	CCL21,CCR7,CD1D,CD200,CD40,CD48,CD86,COL4A3,CTLA4,GPR183,ICAM2,Ighd,IL16,ITGA4,LCK,LTB,MMP9,SELL,ST14	19
Organismal Functions	Recovery of mice	0.000273		0.532	GZMA,Gzmb,IL33,Pla2g2a	4				Cell-To-Cell Signaling and Interaction,Hematological System Development and Function,Immune Cell Trafficking,Inflammatory Response	Activation of T lymphocytes	3.16e-45	Increased	3.688	BTLA,C3,C4A/C4B,Ccl2,CCL5,CCR2,CD19,CD2,CD226,CD247,CD27,CD274,CD28,CD38,CD3E,CD3G,CD4,CD40,CD48,CD5,CD6,CD7,CD74,CD83,CD86,CD8A,CEACAM1,CLEC7A,CORO1A,CRTAM,CTLA4,CXCL10,GIMAP1-GIMAP5,GIMAP6,Gzmb,HAVCR2,HLA-A,HLA-DQB1,HLA-DRA,HLA-E,HSPA1A/HSPA1B,ICOS,IFNG,Igha,IL17A,IL1A,IL1B,IL21,IL21R,IL27RA,IL2RA,IL2RB,IL2RG,IL4I1,IRF4,IRF8,ITGAL,ITGB2,ITK,KLRC1,KLRD1,Klrk1,LAG3,LAT,LAX1,LCK,MARCHF1,NKG7,PDCD1…	88				Inflammatory Response	Immune response of brain	1.15e-22		1.526	ABCG2,AGO2,B2M,CASP4,CCR4,CD274,CD4,CD5,CD6,CD74,CIITA,CLEC4D,CLEC4E,CORO1A,CTLA4,CXCL10,Cxcl3,HLA-A,HLA-DMA,HLA-DQA1,HLA-DQB1,HLA-E,ICOS,IDO1,IFNG,IL17A,IL17C,IL18BP,IL2RG,Irgm1,ISG15,ITGAX,ITK,LAG3,LCP2,LIF,MAP4K1,MAPT,MME,NFKBIZ,P2RY10,PDCD1,PLAT,PRKCA,PSMB8,PSMB9,PTGES,PTPN22,SIT1,SPN,STAT2,TAPBP,TNF,TNFRSF1B,TNFSF11,TNFSF14,USP18,VTCN1	58				Hematological System Development and Function,Hematopoiesis,Lymphoid Tissue Structure and Development,Organ Morphology,Tissue Morphology	Quantity of thymocytes	3.84e-08		-1.388	ARHGDIB,CCR7,CD79B,CD83,CD86,CTLA4,CTSE,GIMAP1-GIMAP5,LCK,LTB,PTPRC,RHOH,SIT1,ST14	14
Cancer,Gastrointestinal Disease,Organismal Injury and Abnormalities	Intestinal adenoma	0.000274			CDHR5,CLDN2,GUCA2A,GUCA2B,ISX,MMP7,Pla2g2a,SLC30A10	8				Cell Morphology	Morphology of blood cells	3.02e-44			BATF,BTK,C3,CASP1,Ccl2,CCL28,Ccl7,CCR10,CCR2,CCR7,CD19,CD22,CD247,CD274,CD28,CD3E,CD4,CD40,CD5,CD74,CD79A,CD79B,CD84,CD86,CD8A,CHI3L1,CTLA4,FGR,FYB1,GIMAP1-GIMAP5,GRAP2,Gzmb,Hamp/Hamp2,HLA-A,HLA-DMA,HLA-DQA1,HLA-DQB1,IDO1,IFNG,IGKC,IKZF1,IL17F,IL1RN,IL21,IL2RA,IL2RB,IL2RG,IL7R,IRF4,IRF8,Irgm1,ITGB2,ITGB7,ITK,LAT,LCK,LCP2,LILRB4,LTA,LTB,Ly6a (includes others),LY75,LY9,MARCHF1,Mcpt1,MMP9,NOD2,PIGR,…	91				Connective Tissue Disorders,Inflammatory Disease,Inflammatory Response,Organismal Injury and Abnormalities,Skeletal and Muscular Disorders	Inflammation of joint	1.88e-22		0.461	ABCG2,ADAMTS15,APOA1,B2M,BCL3,CACNA1S,CCL20,CCL25,CCR4,CD274,CD3E,CD4,CD6,CD69,CD74,CDA,CELF4,CHI3L1,CIITA,CLEC4D,CLEC4E,CSF2RB,CTLA4,CXCL10,CXCL2,CXCL3,CXCL6,Cxcl9,CYTL1,DIO2,DPEP1,ERN1,F13A1,GBP6,GPR55,HBA1/HBA2,HBB,HELZ2,HLA-A,HLA-DMA,HLA-DMB,HLA-DQA1,HLA-DQB1,HLA-DRB5,HLA-E,HSPA1A/HSPA1B,ICOS,IFNG,IL17A,IL17F,IL18BP,IL2RB,ITGB2,LBP,LTB,LTF,LY6E,MAP4K1,MAPT,MME,MMP10,MMP12,MMP15,MMP28,MMP3,MSR…	97				Cellular Function and Maintenance	Function of leukocytes	4.48e-08			ARHGDIB,BCL2A1,BTLA,CCR7,CD200,Cd209b,CD40,CD86,CTLA4,GIMAP4,ICAM2,IL16,LAX1,LTB,MMP9,PTPRC,PTPRCAP,SELL,SLAMF6,TIMD4	20
Cellular Growth and Proliferation,Tissue Development	Proliferation of epithelial cells	0.000346		-1.043	CASP1,CCK,CDHR5,CLDN15,CREB3L3,Gkn3,GUCA2A,GUCY2C,KLK3,MMP7,MUC13,NLRP6,Pla2g2a	13				Cell-To-Cell Signaling and Interaction,Hematological System Development and Function	Binding of leukocytes	6.53e-44	Increased	6.365	ARHGAP15,BTK,BTLA,C3,CCL1,CCL17,CCL19,Ccl2,CCL20,CCL28,CCL5,CCR7,CD14,CD177,CD2,CD22,CD226,CD28,CD38,CD3E,CD4,CD40,CD48,CD6,CD69,CD74,CD83,CD86,CEACAM1,CORO1A,CTLA4,CXCL10,CXCL13,CXCL2,CXCL3,CXCR4,FGR,FYB1,Havcr1,HLA-DMA,ICOS,IFNG,IL17A,IL1A,IL1B,IL7R,Irgm1,ITGA2,ITGA4,ITGAL,ITGAX,ITGB2,ITGB7,ITK,LBP,LCK,LCP2,LTA,LTB4R,LTF,Ly6a (includes others),MARCHF1,MS4A1,MYO1G,NPY,PLAUR,PTPRC,RAC3,S100A8,SEL…	85				Cell-To-Cell Signaling and Interaction	Adhesion of blood cells	3.02e-22	Increased	4.511	ADORA1,APOA1,APOA4,ATP2A3,CCL20,CCL25,CCL28,CD14,CD177,CD226,CD38,CD4,CD6,CD69,CD74,CEACAM1,CORO1A,CSF2RB,CXCL10,CXCL2,CXCL3,DMBT1,DOCK2,ICOS,IFNG,IL17A,Irgm1,ITGA2,ITGAL,ITGAX,ITGB2,ITK,LBP,LCK,LCP2,LIF,LTF,MAP4K1,MSR1,PIK3CG,PILRA,PLAUR,PTPN22,RASGRP2,S100A8,SFTPD,SH2D1A,SLC35C1,SPN,TLR2,TNF,TNFRSF9,TNFSF11,ZAP70	54				Inflammatory Disease,Organismal Injury and Abnormalities	Chronic inflammatory disorder	4.58e-08		0.243	ARHGDIB,ATP4A,ATP4B,CCL21,CCR7,CD3D,CD40,Cd52,CD53,CD79B,CD83,CD86,COL3A1,COL4A3,CTLA4,CYP11A1,FURIN,HBA1/HBA2,HRH2,IFI16,IL16,ITGA4,LAX1,LTB,LY86,MMP9,MS4A1,PLA2G1B,PPP2R2B,PTPRC,SELL,SLAMF6,ST14,TNFRSF13C,XK	35
Gastrointestinal Disease,Hepatic System Disease,Organismal Injury and Abnormalities	Abnormal function of hepatobiliary system	0.000373			ABCG8,FABP1	2				Cell-mediated Immune Response,Cellular Development,Cellular Function and Maintenance,Cellular Growth and Proliferation,Embryonic Development,Hematological System Development and Function,Hematopoiesis,Lymphoid Tissue Structure and Development,Organ Development,Organismal Development,Tissue Development	Differentiation of T lymphocytes	8.86e-44	Increased	5.619	BATF,BCL2A1,BTK,BTNL2,CARD9,CCL1,CCL17,CCL5,CCR2,CD226,CD247,CD274,CD28,CD3D,CD3E,CD3G,CD4,CD6,CD69,CD74,CD79A,CD83,CD86,CD8A,Cdkn1c,CIITA,CLEC4E,CLEC6A,CRTAM,CTLA4,CXCR4,FLT3,GIMAP1,GIMAP1-GIMAP5,GPR183,GRAP2,Havcr1,HAVCR2,HLA-DMA,HLA-DOA,HLA-DQA1,HLA-DRA,ICOS,IDO1,IFNG,IKZF1,IKZF3,IL17A,IL1B,IL21,IL21R,IL27RA,IL2RA,IL2RB,IL2RG,IL4I1,IL7R,IRF4,IRF8,ITGAL,ITGB2,ITK,KLRD1,LAT,LCK,LCP2,LILRB4,MARCH…	88				Cellular Movement,Hematological System Development and Function,Immune Cell Trafficking	Cell movement of lymphocytes	3.77e-22	Increased	3.552	BCL3,CCL20,CCL25,CCL28,CCR4,CD226,CD274,CD4,CD6,CD69,CD74,CEACAM1,CIITA,CORO1A,CSF2RB,CTLA4,CXCL10,Cxcl11,CXCL3,CXCL6,Cxcl9,Defb3,DOCK2,ELF4,HLA-A,ICOS,IFNG,Ighg2b,IL17A,IL17C,IL18BP,IRF7,ITGA2,ITGAL,ITGB2,ITK,LAG3,LAT,LCK,LCP2,LTB,MAP4K1,Muc4,P2RY10,PDCD1,PIK3CG,PTGES,SERPINB3,SH2D1A,SLC35C1,SPN,SST,TLR2,TNF,TNFRSF1B,TNFRSF9,TNFSF13,TNFSF14,VTCN1,ZAP70	60				Gastrointestinal Disease,Organismal Injury and Abnormalities	Chronic bowel disorder	4.63e-08			ARHGDIB,Cd52,CD53,CD79B,IFI16,ITGA4,LY86,MS4A1,PTPRC	9
Gastrointestinal Disease,Organismal Injury and Abnormalities	Irritable bowel syndrome characterized by constipation	0.000373			GUCY2C,SLC6A4	2				Cell-To-Cell Signaling and Interaction	Binding of blood cells	1.22e-43	Increased	6.061	ARHGAP15,BTK,BTLA,C3,C4A/C4B,CCL1,CCL17,CCL19,Ccl2,CCL20,CCL28,CCL5,CCR7,CD14,CD177,CD2,CD22,CD226,CD28,CD38,CD3E,CD4,CD40,CD48,CD6,CD69,CD74,CD83,CD84,CD86,CEACAM1,CORO1A,CTLA4,CXCL10,CXCL13,CXCL2,CXCL3,CXCR4,DMBT1,FGR,FYB1,Havcr1,HLA-DMA,ICOS,IFNG,IL17A,IL1A,IL1B,IL7R,IRF8,Irgm1,ITGA2,ITGA4,ITGAL,ITGAX,ITGB2,ITGB7,ITK,LBP,LCK,LCP2,LTA,LTB4R,LTF,Ly6a (includes others),MARCHF1,MS4A1,MYO1G,NPY,PLA…	89				Cell-To-Cell Signaling and Interaction,Hematological System Development and Function,Immune Cell Trafficking	Adhesion of immune cells	5.37e-22	Increased	4.804	ADORA1,APOA1,APOA4,CCL20,CCL25,CCL28,CD14,CD177,CD226,CD38,CD4,CD6,CD69,CD74,CEACAM1,CORO1A,CSF2RB,CXCL10,CXCL2,CXCL3,DOCK2,ICOS,IFNG,IL17A,Irgm1,ITGA2,ITGAL,ITGAX,ITGB2,ITK,LBP,LCK,LCP2,LIF,LTF,MAP4K1,MSR1,PIK3CG,PILRA,PLAUR,PTPN22,RASGRP2,S100A8,SFTPD,SH2D1A,SLC35C1,SPN,TLR2,TNF,TNFRSF9,TNFSF11,ZAP70	52				Embryonic Development,Hematological System Development and Function,Lymphoid Tissue Structure and Development,Organ Development,Organismal Development,Tissue Development	Formation of lymphoid organ	4.64e-08		-1.353	B3GNT5,CCL21,CCR7,CD3D,CD40,CD83,CD86,GCSAM,Hbb-b1,LAX1,LCK,LTB,PTPRC,SIT1,TRAT1	15
Cell-To-Cell Signaling and Interaction,Cellular Compromise,Renal and Urological System Development and Function	Oxidative stress response of kidney cell lines	0.000373			FABP1,GGT1	2				Inflammatory Response	Immune response of cells	1.33e-43	Increased	4.937	BTK,C3,CARD9,CASP1,CCL19,Ccl2,CCL20,CCR2,CCR7,CD14,CD19,Cd209b,CD22,CD226,CD247,CD27,CD274,CD28,CD38,CD4,CD40,CD48,CD6,CD69,CD74,CD79A,CD83,CD86,CEACAM1,CLEC6A,CLEC7A,CORO1A,CTLA4,CTSS,CXCL10,CXCL3,DHX58,DMBT1,FGR,GPR18,Havcr1,HAVCR2,HLA-DQB1,ICOS,IFNG,Ighg2b,IL17A,IL17F,IL1B,IL1RN,IL21,IL27RA,IL2RA,IL2RB,IL2RG,IL7R,IRF4,IRF7,IRF8,ISG15,ITGA4,ITGAL,ITGAX,ITGB2,ITK,KLRB1,LAT,LCK,LCN2,LCP2,LILRB4,L…	109				Inflammatory Disease,Inflammatory Response,Neurological Disease,Organismal Injury and Abnormalities	Encephalitis	5.53e-22		1.671	ABCG2,AGO2,B2M,CASP4,CCR4,CD274,CD4,CD5,CD6,CD74,CIITA,CLEC4D,CLEC4E,CORO1A,CTLA4,CXCL10,Cxcl3,HLA-A,HLA-DMA,HLA-DQA1,HLA-DQB1,HLA-E,ICOS,IDO1,IFNG,IL17A,IL17C,IL18BP,IL2RG,Irgm1,ISG15,ITGAX,ITK,LAG3,LCP2,LIF,MAP4K1,MAPT,MME,NFKBIZ,P2RY10,PDCD1,PLAT,PRKCA,PSMB8,PSMB9,PTGES,PTPN22,SIT1,SPN,TAPBP,TNF,TNFRSF1B,TNFSF11,TNFSF14,USP18,VTCN1	57				Hematological System Development and Function,Immunological Disease,Lymphoid Tissue Structure and Development,Organ Morphology,Organismal Injury and Abnormalities,Tissue Morphology	Abnormal morphology of lymph node	4.65e-08			ARHGDIB,B3GNT5,CCR7,CD200,CD40,CD86,CTLA4,GIMAP1-GIMAP5,LTB,PTPRCAP,SELL	11
Metabolic Disease,Nutritional Disease,Organismal Injury and Abnormalities	Zinc deficiency	0.000373			ALPI,ALPP	2				Cell-mediated Immune Response,Cellular Movement,Hematological System Development and Function,Immune Cell Trafficking	T cell migration	2.01e-43	Increased	5.815	AIF1,BATF,C3,CCL1,CCL17,CCL19,Ccl2,CCL20,CCL28,CCL5,CCR2,CCR4,CCR7,CD19,CD247,CD274,CD28,CD4,CD40,CD6,CD69,CD74,CD86,CEACAM1,CIITA,CORO1A,CTLA4,CTSS,CXCL10,Cxcl11,CXCL13,Cxcl9,CXCR4,Defb3,FYB1,HLA-A,ICOS,IFNG,Ighg2b,IL16,IL17A,IL18BP,IL1A,IL1B,IL21,IL2RA,IRF7,ITGA4,ITGAE,ITGAL,ITGB2,ITGB7,ITK,LAG3,LAT,LCK,LCP2,LILRB4,LTA,LTB,Ly6a (includes others),MMP9,Muc4,P2RY10,PDCD1,SELL,SELPLG,SPN,SST,TGM2,T…	77				Cell Morphology	Morphology of blood cells	6.87e-22			ARID3A,B2M,B3GNT5,BCL3,CBFA2T3,CCL25,CCL28,CD274,CD3E,CD4,CD5,CD74,CHI3L1,CTLA4,DOCK11,ELF4,ERN1,HBA1/HBA2,HLA-A,HLA-DMA,HLA-DQA1,HLA-DQB1,IDO1,IFNG,IL17F,IL2RB,IL2RG,Irgm1,ITGB2,ITK,LAT,LCK,LCP2,LIF,LTB,LY75,MXD1,NFKBIZ,NOD2,PIGR,PIK3CG,PSMB9,PTPN22,RUNX3,SASH3,Serpina3g (includes others),SFTPD,SH2D1A,SOX6,SPIB,SPTB,ST3GAL4,TAP1,TLR2,TNF,TNFRSF9,TNFSF11,TNFSF14	58				Cell-To-Cell Signaling and Interaction,Cellular Growth and Proliferation,Hematological System Development and Function	Stimulation of T lymphocytes	5.36e-08		-1.729	BTLA,CCL21,CD1D,CD40,CD83,CD86,CTLA4,LCK,PTPRC,TNFRSF13C	10
Post-Translational Modification,Protein Degradation,Protein Synthesis	Hydrolysis of protein fragment	0.000391			CASP1,CNDP1,GGT1,KLK3,MME,MMP7,TM4SF20	7				Cellular Movement	Cell movement of myeloid cells	2.19e-43	Increased	6.26	AIF1,ARHGAP15,BTK,C3,C4A/C4B,CASP1,CCL1,CCL17,CCL19,Ccl2,CCL20,CCL28,CCL5,Ccl7,CCR2,CCR7,CD14,CD177,CD2,CD274,CD28,CD300A,CD4,CD48,CD69,CD72,CD74,CEACAM1,CFB,CFTR,CLEC4E,CORO1A,CTSS,CXCL10,CXCL2,CXCL3,Cxcl3,CXCL6,Cxcl9,CXCR4,DMBT1,DOCK10,FGR,FYB1,GPR18,Gzmb,ICOS,IFNG,Ighg2b,IL16,IL17A,IL1A,IL1B,IL1RN,IL21,IL27RA,IL2RA,IRF7,Irgm1,ITGA4,ITGAL,ITGAX,ITGB2,ITK,LBP,LCN2,LTA,LTB,LTB4R,LTF,MAOA,MARCHF1,…	109				Cell-To-Cell Signaling and Interaction,Hematological System Development and Function,Immune Cell Trafficking,Inflammatory Response	Activation of mononuclear leukocytes	7.59e-22	Increased	3.487	B2M,BCL3,CD14,CD226,CD274,CD38,CD3E,CD3G,CD4,CD5,CD6,CD69,CD74,CEACAM1,CLEC7A,CORO1A,CSF2RB,CTLA4,CXCL10,DOCK2,FGL1,HLA-A,HLA-DQB1,HLA-E,HSPA1A/HSPA1B,ICOS,IFNG,IL17A,IL2RB,IL2RG,ITGAL,ITGB2,ITK,LAG3,LAT,LBP,LCK,LCP2,LTF,NFKBIZ,NOD2,PDCD1,PIK3CG,PTPN22,Raet1a,Saa3,SASH3,SH2D1A,SH2D2A,SIT1,SLA2,SLAMF1,SLAMF6,SPN,TLR2,TNF,TNFRSF1B,TNFRSF9,TNFSF11,TNFSF13,TNFSF14,TRAF1,VTCN1,ZAP70	64				Cell-To-Cell Signaling and Interaction,Inflammatory Response	Immune response of leukocytes	5.53e-08	Decreased	-2.779	CCL21,CCR7,CD1D,Cd209b,CD40,CD48,CD86,CTLA4,CYP2S1,FURIN,Havcr1,Hbb-b1,ITGA4,PF4,PTPRC,SPIC,TIMD4	17
Organismal Injury and Abnormalities	Formation of ulcer	0.000415			MMP7,MUC13,NLRP6	3				Hematological System Development and Function,Lymphoid Tissue Structure and Development,Tissue Morphology	Quantity of CD4+ T-lymphocytes	6.58e-43	Increased	3.593	BATF,BTK,Ccl2,CCL5,CCR2,CCR7,CD247,CD274,CD28,CD3D,CD3E,CD4,CD40,CD48,CD5,CD69,CD74,CD79A,CD79B,CD83,CD84,CIITA,CORO1A,CRTAM,CTLA4,CXCL10,GIMAP1-GIMAP5,GRAP2,HLA-A,HLA-DMA,HLA-DQA1,HLA-DQB1,ICOS,IFNG,Igha,IL17A,IL1RN,IL21,IL21R,IL27RA,IL2RB,IRF4,ITGAL,ITGB2,ITGB7,ITK,LAG3,LAT,LCK,LCP2,NOD2,PDCD1,PLA2G2D,PTPRC,RHOH,S100A8,SELL,SELPLG,SH2D1A,SIT1,SLA,SLAMF6,TESPA1,THEMIS,TNF,TNFSF8,TXK,ZAP70	68				Cell-To-Cell Signaling and Interaction	Response of mononuclear leukocytes	8.33e-22		1.841	APOA1,CCL25,CD14,CD226,CD274,CD38,CD3E,CD4,CD5,CD6,CD69,CLEC7A,CSF2RB,CTLA4,ERN1,FBP1,HLA-DQB1,ICOS,IFNG,IL17A,ITK,KLK3,LAG3,LCP2,LIF,LTB,MSR1,OASL,PDCD1,PLAUR,SH2D1A,SLA2,TAPBP,TLR2,TNF,TNFRSF1B,TNFRSF9,TNFSF11,TNFSF13,TNFSF14,TNFSF8,VTCN1	42				Cellular Movement,Hematological System Development and Function,Immune Cell Trafficking	Cell movement of lymphocytes	5.55e-08	Decreased	-2.771	CCL21,CCR7,CD1D,CD200,CD40,CD48,CD86,COL4A3,CTLA4,GPR183,ICAM2,Ighd,IL16,ITGA4,LCK,LTB,MMP9,PF4,SELL,ST14	20
Cancer,Dermatological Diseases and Conditions,Organismal Injury and Abnormalities	Cutaneous melanoma	0.000419			A1CF,ABCG8,ADGRG7,ALDH1B1,ALDOB,ALPI,ALPP,AOC1,APOA4,BAIAP2L2,BTNL2,CASP1,CDA,CDHR2,CDHR5,CLCA4,CLDN15,CLDN2,CNDP1,CREB3L3,CYP4A11,DPEP1,ELFN1,ENPP3,ERICH4,FBP1,GAL3ST2,GGT1,GUCA2A,GUCA2B,GUCY2C,GZMA,HEPH,HGFAC,HKDC1,IL22RA1,IL33,ISX,ITLN1,KLK3,LCT,LRAT,MEP1B,MGAM,MME,MTTP,MUC13,NLRP6,NPC1L1,NR1I3,PDZD3,PIGR,PILRB,PSMB8,REG1A,SI,SLAMF6,SLC13A1,SLC25A45,SLC26A6,SLC28A2,SLC30A10,SLC3A1,SLC40A1,SLC4…	78				Gastrointestinal Disease,Inflammatory Disease,Organismal Injury and Abnormalities	Inflammatory Bowel Disease	7.97e-43		0.604	ARHGDIB,BATF,BTNL2,CASP1,CCL17,Ccl8,CCR4,CD177,CD19,CD247,CD274,CD40,Cd52,CD53,CD69,CD72,CD74,CD79A,CD79B,CD86,CIITA,CXCL10,CXCL13,CXCL2,CXCL3,Cxcl9,DDX25,DMBT1,DUOXA2,GABRA4,GPR55,H2-Eb2,HLA-DMA,HLA-DMB,HLA-DOB,HLA-DQA1,HLA-DQB1,HLA-DRB5,IDO1,IFI16,Igtp,Iigp1,IKZF3,IL17A,IL17F,IL1A,IL1B,IL1RN,IL2RA,IL2RG,IRGM,ITGA4,ITGB7,KHDC1L,LAX1,LBP,LCN2,LRG1,LTF,LY86,LYZ,Mcpt1,MMP9,MS4A1,MYL7,NLRC5,NOD2,NOX…	92				Inflammatory Response,Neurological Disease,Organismal Injury and Abnormalities	Inflammation of central nervous system	8.92e-22		1.708	ABCG2,AGO2,B2M,CASP4,CCR4,CD274,CD4,CD5,CD6,CD74,CIITA,CLEC4D,CLEC4E,CORO1A,CTLA4,CXCL10,Cxcl3,HLA-A,HLA-DMA,HLA-DQA1,HLA-DQB1,HLA-E,ICOS,IDO1,IFNG,IL17A,IL17C,IL18BP,IL2RG,Irgm1,ISG15,ITGAX,ITK,LAG3,LCP2,LIF,MAP4K1,MAPT,MME,NFKBIZ,P2RY10,PDCD1,PLAT,PRKCA,PSMB8,PSMB9,PTGES,PTPN22,SIT1,SPN,SST,TAPBP,TLR2,TNF,TNFRSF1B,TNFSF11,TNFSF14,USP18,VTCN1	59				Cellular Function and Maintenance	Function of blood cells	5.58e-08			ARHGDIB,BCL2A1,BTLA,CCR7,CD200,Cd209b,CD40,CD86,CTLA4,GIMAP4,ICAM2,IL16,LAX1,LTB,MMP9,PTPRC,PTPRCAP,RASGRP2,SELL,SLAMF6,TIMD4	21
Dermatological Diseases and Conditions,Organismal Injury and Abnormalities	Skin lesion	0.00042		0	A1CF,ABCG8,ADGRG7,ALDH1B1,ALDOB,ALPI,ALPP,AOC1,APOA4,BAIAP2L2,BTNL2,CASP1,CDA,CDHR2,CDHR5,CLCA4,CLDN15,CLDN2,CNDP1,CREB3L3,CYP4A11,DPEP1,ELFN1,ENPP3,ERICH4,FBP1,GAL3ST2,GGT1,GUCA2A,GUCA2B,GUCY2C,GZMA,Gzmb,HEPH,HGFAC,HKDC1,HLA-A,IL22RA1,IL33,ISX,ITLN1,KLK3,LCT,LDB3,LRAT,MEP1B,MGAM,MME,MTTP,MUC13,NLRP6,NPC1L1,NR1I3,PDZD3,PIGR,PILRB,PSMB8,REG1A,SI,SLAMF6,SLC13A1,SLC25A45,SLC26A6,SLC28A2,SLC30A10,SLC…	83				Cellular Function and Maintenance	Cellular homeostasis	5.18e-42	Increased	6.554	ACAP1,BATF,BCL2A1,BTK,BTNL2,C3,C4A/C4B,CAPN3,CARD9,CASP1,CCKBR,CCL1,CCL17,CCL19,Ccl2,CCL20,CCL28,CCL5,Ccl7,CCR10,CCR2,CCR7,CD160,CD19,CD2,CD22,CD226,CD247,CD27,CD274,CD28,CD300A,CD38,CD3D,CD3E,CD3G,CD4,CD40,CD5,CD6,CD69,CD72,CD74,CD79A,CD79B,CD83,CD84,CD86,CD8A,Cdkn1c,CEACAM1,CFTR,CIITA,CLEC4E,CLEC6A,CLEC7A,CORO1A,CRTAM,CTLA4,CXCL10,CXCL13,CXCL2,CXCL3,Cxcl3,CXCL6,CXCR4,DOCK10,FGR,FLT3,FYB1,GIMAP1…	192				Cellular Movement	Cellular infiltration	1.26e-21	Increased	2.527	APOA1,BCL3,CAV3,CCL20,CCL25,CCR4,CD14,CD274,CD38,CD4,CD6,CD69,CIITA,CLEC4E,CORO1A,CSF2RB,CTLA4,CXCL10,CXCL2,CXCL3,Cxcl9,DOCK2,E2F2,ERN1,HLA-A,ICOS,IDO1,IFNG,Ighg2b,IL17A,IL17C,IL18BP,IRF7,ITGAL,ITGB2,ITK,LAG3,LBP,LCN2,LCP2,LIF,LTB,LTF,MMP10,MMP12,MSR1,Muc4,NFKBIZ,NOD2,PDCD1,PIK3CG,PLAT,PLAUR,PRKCA,PSMB8,PTGES,RUNX3,S100A8,TLR2,Tmsb4x (includes others),TNF,TNFRSF1B,TNFRSF9,TNFSF8,VTCN1,ZBP1	66				Cellular Movement	Cell movement of myeloid cells	6.12e-08	Decreased	-2.46	ARHGAP15,CCL21,CCR7,CD48,COL4A3,CTSE,FOXA2,Hbb-b1,HRH2,ICAM2,IL16,ITGA4,LTB,MMP9,PF4,PLA2G1B,PNOC,PTPRC,QPCT,RASGRP2,SELL,ST14,STAP1,Tmsb4x (includes others)	24
Inflammatory Response	Inflammatory response	0.000427		0.35	BST1,CASP1,CCL25,CREB3L3,DPEP1,ENPP3,GGT1,HLA-A,IL33,MEP1B,MGAM,MME,MMP7,Naip1 (includes others),NLRP6,PIGR,SLC6A4	17				Cell Morphology,Lymphoid Tissue Structure and Development	Morphology of lymphatic system cells	6.24e-42			BATF,CASP1,CCR10,CD19,CD22,CD247,CD274,CD28,CD3E,CD4,CD40,CD5,CD74,CD79A,CD79B,CD84,CD86,CD8A,CTLA4,FYB1,GRAP2,Gzmb,HLA-A,HLA-DMA,HLA-DQA1,HLA-DQB1,IFNG,IGKC,IKZF1,IL17F,IL1RN,IL21,IL2RA,IL2RB,IL2RG,IL7R,IRF4,IRF8,ITGB7,ITK,LAT,LCK,LCP2,LTA,LTB,Ly6a (includes others),LY75,LY9,PIGR,PLA2G2D,POU2AF1,PSMB10,PSMB9,PTPRC,RHOH,SASH3,Serpina3g (includes others),SH2D1A,SLA,TAP1,TESPA1,THEMIS,TNF,TNFRSF13C…	67				Humoral Immune Response,Protein Synthesis	Production of antibody	1.71e-21		1.576	ARID3A,B2M,B3GNT5,BCL3,CCL28,CCR4,CD274,CD6,CD69,CD74,CHI3L1,CIITA,CLEC4D,CLEC4E,CSF2RB,CTLA4,CXCL10,Cxcl9,E2F2,HLA-DQB1,ICOS,IFNG,IKZF3,IL17A,IL2RB,IL2RG,IRF7,ITGB2,ITK,LCK,LTB,MSR1,NFKBIZ,NOD2,PDCD1,PIGR,PTPN22,REG3G,SASH3,SH2D1A,SPIB,TLR2,TNF,TNFRSF1B,TNFRSF9,TNFSF13	46				Gastrointestinal Disease,Inflammatory Disease,Organismal Injury and Abnormalities	Inflammatory Bowel Disease	6.25e-08			ARHGDIB,ATP4A,ATP4B,CD40,Cd52,CD53,CD79B,CD86,CYP11A1,IFI16,ITGA4,LAX1,LY86,MMP9,MS4A1,PPP2R2B,PTPRC,SELL,SLAMF6,ST14	20
Energy Production,Lipid Metabolism,Small Molecule Biochemistry	Beta-oxidation of long chain fatty acid	0.000459			FABP1,MTTP,NR1I3	3				Cellular Movement,Hematological System Development and Function,Immune Cell Trafficking,Inflammatory Response	Cell movement of phagocytes	6.37e-42	Increased	6.178	AIF1,ARHGAP15,BTK,C3,C4A/C4B,CASP1,CCL1,CCL17,CCL19,Ccl2,CCL20,CCL5,Ccl7,Ccl9,CCR2,CCR7,CD14,CD177,CD274,CD28,CD300A,CD38,CD4,CD40,CD5,CD69,CD72,CD74,CD86,CEACAM1,CFB,CFTR,CORO1A,CTSS,CXCL10,Cxcl11,CXCL13,CXCL2,CXCL3,Cxcl3,CXCL6,CXCR4,Defb3,DMBT1,DOCK10,FGR,GPR18,GPR183,Gzmb,HLA-DQB1,IFNG,Ighg2b,IL16,IL17A,IL1A,IL1B,IL1RN,IL21R,IL27RA,IL2RA,IRF7,Irgm1,ITGA4,ITGAL,ITGAX,ITGB2,LBP,LCN2,LTA,LTB,LTB4…	108				Cell-To-Cell Signaling and Interaction	Activation of lymphoid cells	1.76e-21	Increased	3.174	B2M,BCL3,CD226,CD274,CD38,CD3E,CD3G,CD4,CD5,CD6,CD69,CD74,CEACAM1,CLEC7A,CORO1A,CSF2RB,CTLA4,CXCL10,DOCK2,FGL1,HLA-A,HLA-DQB1,HLA-E,HSPA1A/HSPA1B,ICOS,IFNG,IL17A,IL2RB,IL2RG,ITGAL,ITGAX,ITGB2,ITK,LAG3,LAT,LCK,LCP2,LTF,NFKBIZ,NOD2,PDCD1,PIK3CG,PTPN22,Raet1a,SASH3,SH2D1A,SH2D2A,SIT1,SLA2,SLAMF1,SLAMF6,SPN,TLR2,TNF,TNFRSF1B,TNFRSF9,TNFSF11,TNFSF13,TNFSF14,TRAF1,VTCN1,ZAP70	62				Cell-To-Cell Signaling and Interaction,Cellular Growth and Proliferation,Hematological System Development and Function	Stimulation of mononuclear leukocytes	6.51e-08		-1.97	BTLA,CCL21,CD1D,CD40,CD83,CD86,CTLA4,LCK,PF4,PTPRC,TNFRSF13C	11
Molecular Transport,Renal and Urological System Development and Function	Natriuresis	0.000507			CLDN2,CYP4A11,GUCA2B	3				Cell Death and Survival,Organismal Injury and Abnormalities	Apoptosis of leukocytes	2.12e-41		-0.137	Art2a,Art2b,BCL2A1,BTK,CASP1,CASP4,CCL19,Ccl2,CCL5,CCR7,CD14,CD2,CD22,CD226,CD247,CD27,CD274,CD28,CD38,CD3E,CD4,CD40,CD5,CD6,CD69,CD79B,CFTR,CHI3L1,CIITA,CORO1A,CXCL2,CXCR4,DHX58,FLT3,GIMAP1,GIMAP1-GIMAP5,GIMAP4,GRAP2,Gzmb,HAVCR2,ICOS,IDO1,IFNG,IL17A,IL1A,IL1B,IL1RN,IL21,IL27RA,IL2RA,IL2RG,IL7R,IRF4,IRF8,Irgm1,ISG15,ITGB2,ITK,KLRC1,LCK,LCN2,LTA,LTB,LTF,MEFV,Ms4a4c (includes others),MUC5B,PARP14,P…	90				Connective Tissue Disorders,Inflammatory Disease,Organismal Injury and Abnormalities,Skeletal and Muscular Disorders	Rheumatic Disease	2.53e-21		0.28	ABCG2,ADAMTS15,APOA1,B2M,BCL3,CACNA1S,CCL20,CCL25,CCR4,CD226,CD274,CD3E,CD4,CD6,CD69,CD74,CDA,CELF4,CHI3L1,CIITA,CLEC4D,CLEC4E,CSF2RB,CTLA4,CXCL10,CXCL2,CXCL3,CXCL6,Cxcl9,CYTL1,DIO2,DPEP1,ERN1,F13A1,GBP6,GPR55,HBA1/HBA2,HBB,HELZ2,HLA-A,HLA-DMA,HLA-DMB,HLA-DQA1,HLA-DQB1,HLA-DRB5,HLA-E,HSPA1A/HSPA1B,ICOS,IDO1,IFNG,IL17A,IL17F,IL18BP,IL2RB,ITGB2,LBP,LTB,LTF,LY6E,MAP4K1,MAPT,MME,MMP10,MMP12,MMP15,MMP…	99				Cellular Movement	Cell movement	6.67e-08		-1.44	ARHGAP15,ARHGDIB,BTLA,CCKAR,CCKBR,CCL21,CCR7,CD1D,CD200,CD40,CD48,CD53,CD86,COL3A1,COL4A3,CTLA4,CTSE,CYP2S1,ESRRB,FA2H,FOXA2,FURIN,GCSAM,GPR183,Hbb-b1,HRH2,ICAM2,IFI16,Ighd,IL16,ITGA4,KLF9,LCK,LTB,MEOX2,MFNG,MMP9,MS4A1,NDRG4,PF4,PIK3R6,PLA2G1B,PLXNC1,PNOC,PRND,PTPRC,QPCT,RAMP1,RAP1GAP2,RASGRP2,RGS10,SELENBP1,SELL,ST14,STAP1,SULF1,Tmsb4x (includes others),TSPAN32	58
Cell-To-Cell Signaling and Interaction,Nervous System Development and Function	Firing of neurons	0.000511		0.988	CCK,GUCA2A,GUCA2B,SLC6A4	4				Hematological System Development and Function,Lymphoid Tissue Structure and Development,Tissue Morphology	Quantity of CD8+ T lymphocyte	2.47e-41		-0.275	BATF,CCR2,CCR4,CCR7,CD19,CD247,CD274,CD28,CD3D,CD3E,CD4,CD5,CD74,CD8A,CIITA,CORO1A,CRTAM,CXCL10,CXCR4,GIMAP1-GIMAP5,GPR18,GRAP2,Gzmb,HAVCR2,HLA-A,HLA-DMA,HLA-DQA1,HLA-DQB1,ICOS,IFNG,IL17A,IL21,IL21R,IL27RA,IL2RB,IL2RG,ITGB2,ITK,KLRC1,LAG3,LCK,LCP2,MUC13,NLRC5,PDCD1,PLA2G2D,PSMB10,PSMB8,PSMB9,PTPRC,RHOH,SH2D1A,SIT1,TAP1,TESPA1,THEMIS,TNF,TNFRSF9,TXK,WAS	60				Cell-mediated Immune Response,Cellular Movement,Hematological System Development and Function,Immune Cell Trafficking	T cell migration	2.77e-21	Increased	3.187	CCL20,CCL25,CCL28,CCR4,CD274,CD4,CD6,CD69,CD74,CEACAM1,CIITA,CORO1A,CTLA4,CXCL10,Cxcl11,Cxcl9,Defb3,DOCK2,ELF4,HLA-A,ICOS,IFNG,Ighg2b,IL17A,IL17C,IL18BP,IRF7,ITGAL,ITGB2,ITK,LAG3,LAT,LCK,LCP2,LTB,MAP4K1,Muc4,P2RY10,PDCD1,PIK3CG,SPN,SST,TLR2,TNF,TNFRSF9,TNFSF14,VTCN1,ZAP70	48				Immunological Disease,Inflammatory Disease,Organismal Injury and Abnormalities	Immune mediated inflammatory disease	7.11e-08		1.48	ARHGAP15,ARHGDIB,ATP4A,ATP4B,B3GNT5,BCL2A1,CCKBR,CCL21,CCR7,CD200,CD3D,CD40,CD83,CD86,COL3A1,COL4A3,CTLA4,CYP2S1,FURIN,GNAT2,HBB,Hbb-b1,HRH2,HSPB2,IFI16,IL16,ITGA4,LCK,LTB,MMP9,MS4A1,PLA2G1B,PPP2R2B,PTPRC,QPCT,SELENBP1,SELL,SLAMF6,ST14	39
Cell Death and Survival,Organismal Injury and Abnormalities	Cell death of enteroendocrine cells	0.000521			CCK,GIP	2				Connective Tissue Disorders,Inflammatory Disease,Inflammatory Response,Organismal Injury and Abnormalities,Skeletal and Muscular Disorders	Inflammation of joint	6.68e-41		1.961	AIF1,ARHGAP30,ARHGDIB,BTNL2,C3,C4A/C4B,CACNA1S,CASP1,CCL1,CCL17,CCL19,Ccl2,CCL20,CCL5,Ccl6,Ccl7,Ccl8,Ccl9,CCR2,CCR4,CCR7,CD247,CD27,CD274,CD28,CD300C,CD3D,CD3E,CD4,CD40,CD6,CD69,CD72,CD74,CD79A,CD79B,CD83,CD86,CELF4,CFB,CHI3L1,CIITA,CLEC4E,CTLA4,CTSS,CXCL10,CXCL13,CXCL2,CXCL3,CXCL6,Cxcl9,CXCR4,CYP2B6,DDX25,DUSP2,FGF18,FGR,FLT3,GABRA4,GBP6,GPR55,HAVCR2,HLA-A,HLA-DMA,HLA-DMB,HLA-DOA,HLA-DOB,HLA-DQA…	138				Gastrointestinal Disease,Inflammatory Disease,Organismal Injury and Abnormalities	Inflammatory Bowel Disease	2.85e-21		1.242	ADORA1,B2M,CBFA2T3,CCR4,CD177,CD274,CD69,CD74,CIITA,CSF2RB,CXCL10,CXCL2,CXCL3,Cxcl9,DAG1,DMBT1,DUOXA2,GPR55,HLA-DMA,HLA-DMB,HLA-DQA1,HLA-DQB1,HLA-DRB5,IDO1,Igtp,Iigp1,IKZF3,IL17A,IL17F,IL2RG,IRGM,KHDC1L,LBP,LCN2,LRG1,LTF,LY6E,MLKL,NLRC5,NOD2,NOX1,NR5A2,PDCD1,PSMB8,REG3G,RUNX3,S100A8,Saa3,Serpina3g (includes others),SLAMF1,SLAMF6,SLC10A2,TAP1,Tgtp1/Tgtp2,TLR2,TNF,TNFSF8,TRIM58,ZBP1	59				Metabolic Disease,Organismal Injury and Abnormalities	Glucose metabolism disorder	7.35e-08		-0.854	AACS,ARHGAP15,ARNT2,ATP4A,ATP4B,CCKBR,CCNB1IP1,CCR7,CD1D,CD200,CD3D,CD40,CD79B,CD86,CHP1,COL3A1,COL4A3,CTLA4,FAH,FOXA2,GPAM,Havcr1,HBA1/HBA2,HBB,HTR1B,IFI16,ITGA4,KCNK3,LCK,LY86,MAOB,MBOAT4,MMP9,MS4A1,PNLIPRP2,PPP2R2B,PTPRC,RAMP1,RAP1GAP2,SELL,SLC38A3,ST14,STAP1,SULF1,TMPRSS9	45
Infectious Diseases,Organismal Injury and Abnormalities,Respiratory Disease	Legionnaires' disease	0.000521			CASP1,Naip1 (includes others)	2				Cell-To-Cell Signaling and Interaction,Cellular Movement,Hematological System Development and Function,Immune Cell Trafficking	Recruitment of leukocytes	7.87e-41	Increased	5.891	BTLA,C3,C4A/C4B,CARD9,CASP1,CCL1,CCL17,CCL19,Ccl2,CCL20,CCL28,CCL5,Ccl6,Ccl7,Ccl9,CCR2,CCR4,CCR7,CD14,CD19,CD274,CD28,CD4,CD40,CD53,CD69,CD74,CD8A,CHI3L1,CIITA,CLEC4E,CLEC7A,CXCL10,CXCL13,CXCL2,CXCL3,CXCL6,Cxcl9,CXCR4,FGR,HSPA1A/HSPA1B,IDO1,IFNG,IL16,IL17A,IL17F,IL1A,IL1B,IL1RN,IL21,IL21R,IL2RA,IRF7,ITGA4,ITGAE,ITGB2,ITGB7,LCN2,LTA,LTB4R,LTF,LYZ,Mcpt1,MMP9,NCF4,NOD2,PDCD1,PIK3R5,REG3G,S100A8,SELL…	77				Cell Morphology,Lymphoid Tissue Structure and Development	Morphology of lymphatic system cells	3.32e-21			ARID3A,B2M,B3GNT5,BCL3,CBFA2T3,CCL25,CD274,CD3E,CD4,CD5,CD74,CTLA4,ELF4,ERN1,HLA-A,HLA-DMA,HLA-DQA1,HLA-DQB1,IFNG,IL17F,IL2RB,IL2RG,ITK,LAT,LCK,LCP2,LTB,LY75,MXD1,NFKBIZ,PIGR,PSMB9,PTPN22,RUNX3,SASH3,Serpina3g (includes others),SH2D1A,SPIB,TAP1,TNF,TNFRSF9,TNFSF14	42				Cell-To-Cell Signaling and Interaction,Hematological System Development and Function,Immune Cell Trafficking	Binding of antigen presenting cells	7.51e-08		-0.873	CD40,CD48,CD83,ICAM2,ITGA4,LCK,PF4,PLXNC1,PTPRC	9
Cell Cycle	Replication of Legionella pneumophila	0.000521			CASP1,Naip1 (includes others)	2				Lymphoid Tissue Structure and Development,Tissue Morphology	Quantity of lymphoid tissue	8.84e-41	Increased	4.536	ARHGDIB,BCL2A1,BTK,C3,C4A/C4B,CCR7,CD19,CD22,CD247,CD274,CD28,CD3E,CD3G,CD4,CD40,CD5,CD7,CD72,CD74,CD79A,CD79B,CD83,CD84,CD86,CD8A,CIITA,CORO1A,CTLA4,CXCL13,CXCR4,FYB1,GIMAP1,GIMAP1-GIMAP5,GRAP2,HLA-DQB1,HVCN1,ICOS,IFNG,IKZF1,IKZF3,IL21,IL2RB,IL2RG,IL7R,IRF4,IRF8,ITGA4,ITGB2,ITK,LAG3,LAT,LCK,LCN2,LCP2,LTA,LTB,LY9,NPY,POU2AF1,PSMB10,PTPRC,PTPRCAP,RAC3,RHOH,SASH3,SH2D1A,SIT1,Slfn1,SST,TAP1,THEMIS,T…	82				Cellular Function and Maintenance	Cellular homeostasis	3.53e-21	Increased	4.307	ABCC8,ABCG2,APOA1,ATG2A,ATP2A3,B2M,BCL2A1,BCL3,CAV3,CCK,CCL20,CCL25,CCL28,CD226,CD274,CD38,CD3E,CD3G,CD4,CD5,CD6,CD69,CD74,CEACAM1,CIITA,CLEC4E,CLEC6A,CLEC7A,CORO1A,CSF2RB,CTLA4,CXCL10,CXCL2,CXCL3,Cxcl3,CXCL6,DOCK11,DOCK2,E2F2,ELF4,ENPP1,ERN1,FABP1,GGT1,GNAT2,GRIK3,GUCA2B,HELZ2,HIVEP3,HLA-A,HLA-DMA,HLA-DQA1,HLA-DQB1,HSPB2,HTR2B,ICOS,IDO1,IFNG,Igtp,Iigp1,IKZF3,IL17A,IL2RB,IL2RG,IRF7,IRGM,Irgm1,ITG…	135				Hematological System Development and Function,Inflammatory Response,Tissue Morphology	Quantity of dendritic cells	8.55e-08		-1.326	BCL2A1,CCL21,CCR7,CD200,CD83,CD86,CTLA4,GPR183,LTB,MMP9,SELL	11
Molecular Transport	Secretion of water	0.000521			GUCA2A,GUCA2B	2				Connective Tissue Disorders,Inflammatory Disease,Organismal Injury and Abnormalities,Skeletal and Muscular Disorders	Rheumatic Disease	1.03e-40		1.914	AIF1,ARHGAP30,ARHGDIB,BTNL2,C3,C4A/C4B,CACNA1S,CASP1,CCL1,CCL17,CCL19,Ccl2,CCL20,CCL5,Ccl6,Ccl7,Ccl8,Ccl9,CCR2,CCR4,CCR7,CD19,CD226,CD247,CD27,CD274,CD28,CD300C,CD3D,CD3E,CD4,CD40,CD6,CD69,CD72,CD74,CD79A,CD79B,CD83,CD86,CELF4,CFB,CHI3L1,CIITA,CLEC4E,CTLA4,CTSS,CXCL10,CXCL13,CXCL2,CXCL3,CXCL6,Cxcl9,CXCR4,CYP2B6,DDX25,DUSP2,FGF18,FGR,FLT3,GABRA4,GBP6,GPR55,HAVCR2,HLA-A,HLA-DMA,HLA-DMB,HLA-DOA,HLA-…	143				Infectious Diseases,Organismal Injury and Abnormalities	Viral Infection	4.15e-21		-0.012	ADORA1,AGO2,APOA1,B2M,BCL3,Bst2,CACNA1S,CAPN5,CASP4,CCK,CCL20,CCN5,CCR4,CD14,CD274,CD38,CD3E,CD3G,CD4,CD69,CD74,CEACAM1,CHI3L1,CIITA,CLEC4E,CRMP1,CSF2RB,CTLA4,CXCL10,CXCL2,CXCL3,CXCL6,CXCR6,DAG1,Defb3,DHX58,DMBT1,E2F2,ERN1,ETV3,F13A1,FABP1,FUT2,GBP5,GGT1,GPR55,HBA1/HBA2,HBB,HLA-A,HLA-DMB,HLA-DQA1,HLA-DQB1,HLA-DRB5,HLA-E,HSPA1A/HSPA1B,ICOS,IDO1,IFI44,IFIT1,IFIT3,IFNG,Igtp,IL17A,IL18BP,IL18RAP,IL2R…	140				Hematological System Development and Function,Hematopoiesis,Tissue Morphology	Quantity of hematopoietic progenitor cells	9.05e-08		-0.445	ARHGDIB,CCR7,CD40,CD79B,CD83,CD86,CTLA4,CTSE,GIMAP1-GIMAP5,HBA1/HBA2,HBB,Hbb-b1,LCK,LTB,MS4A1,PTPRC,RHOH,SIT1,ST14,TNFRSF13C	20
Digestive System Development and Function,Gastrointestinal Disease,Organ Morphology,Organismal Development,Organismal Injury and Abnormalities	Abnormal morphology of crypt of lieberkuhn	0.000538			CLDN15,GUCA2A,MUC13,SLC6A4	4				Inflammatory Response	Cell-mediated response	3.79e-40	Increased	2.708	C3,CARD9,CASP1,CCL17,Ccl2,CCL5,CCR2,CCR7,CD160,CD226,CD247,CD274,CD28,CD4,CD40,CD6,CD74,CD86,CD8A,CLEC7A,CRTAM,CTLA4,CXCL10,GIMAP1-GIMAP5,Havcr1,HLA-A,HLA-DQB1,HLA-E,ICOS,IDO1,IFNG,IL17A,IL17F,IL18BP,IL18RAP,IL1B,IL21,IL27RA,IL2RG,IL7R,ITGA4,ITK,KLRB1,KLRC1,KLRD1,Klrk1,LAG3,LILRB4,LTA,NOD2,PDCD1,PLA2G2D,SELL,SH2D1A,SLAMF6,Srgn,THY1,TNF,TNFRSF9,TNFSF8	60				Organismal Survival	Survival of organism	5.87e-21		-0.704	ABCA3,ABCG2,ACTG2,ADORA1,APOA1,B2M,B3GNT5,BCL2A1,CASP4,CCR4,CD14,CD274,CD3E,CD4,CD6,CD69,CD74,CDA,CEACAM1,CLEC4D,CRMP1,CSF2RB,CTLA4,CXCL10,CXCL2,CXCL3,Cxcl9,Defb3,DHX58,DIO1,DIO2,DOCK5,DPEP1,ELF4,HLA-A,HSPA1A/HSPA1B,HTR2B,IDO1,IFNG,Igtp,IL17A,IL2RG,IRF7,IRGM,Irgm1,ITGAL,ITK,LAG3,LBP,LCN2,LIF,LTF,MAPT,Meg3,MKI67,MME,MMP12,Mx1,NLRC5,NOD2,NR1I3,OSMR,PDCD1,PIK3CG,PLAT,Pln,PPARGC1B,PRKCA,PTGES,Saa3,SA…	85				Humoral Immune Response,Protein Synthesis	Quantity of IgG1	9.59e-08		-0.817	BTLA,CCR7,CD40,CD83,CD86,FCRLA,LAX1,LCK,LTB,TNFRSF13C	10
Lipid Metabolism,Molecular Transport,Small Molecule Biochemistry	Transport of phospholipid	0.000566			ABCG8,APOA4,FABP1,MTTP	4				Cell Death and Survival,Organismal Injury and Abnormalities	Cell death of mononuclear leukocytes	1.25e-39		0.339	Art2a,Art2b,BCL2A1,BTK,CASP1,CASP4,CCL19,Ccl2,CCL5,CD2,CD22,CD226,CD247,CD27,CD274,CD28,CD38,CD3E,CD4,CD40,CD5,CD6,CD7,CD79B,CHI3L1,CIITA,CORO1A,CTLA4,CXCL10,CXCR4,DHX58,FLT3,GIMAP1,GIMAP1-GIMAP5,GIMAP4,GRAP2,Gzmb,ICOS,IDO1,IFNG,IL1A,IL1B,IL21,IL27RA,IL2RA,IL2RG,IL7R,IRF4,IRF8,Irgm1,ITGAL,ITGB2,ITK,KLRC1,LAG3,LAT,LCK,LCN2,LTA,LTB,MS4A1,Ms4a4c (includes others),PARP14,PDCD1,POU2AF1,PTPRC,RHOH,S100…	82				Cell-To-Cell Signaling and Interaction,Hematological System Development and Function,Immune Cell Trafficking,Inflammatory Response	Activation of lymphocytes	8.13e-21	Increased	3.081	B2M,BCL3,CD226,CD274,CD38,CD3E,CD3G,CD4,CD5,CD6,CD69,CD74,CEACAM1,CLEC7A,CORO1A,CSF2RB,CTLA4,CXCL10,DOCK2,FGL1,HLA-A,HLA-DQB1,HLA-E,HSPA1A/HSPA1B,ICOS,IFNG,IL17A,IL2RB,IL2RG,ITGAL,ITGB2,ITK,LAG3,LAT,LCK,LCP2,LTF,NFKBIZ,NOD2,PDCD1,PIK3CG,PTPN22,Raet1a,SASH3,SH2D1A,SH2D2A,SIT1,SLA2,SLAMF1,SLAMF6,SPN,TLR2,TNF,TNFRSF1B,TNFRSF9,TNFSF11,TNFSF13,TNFSF14,TRAF1,VTCN1,ZAP70	61				Hematological System Development and Function,Tissue Morphology	Quantity of antigen presenting cells	9.78e-08		-0.924	BCL2A1,CCL21,CCR7,CD1D,CD200,Cd209b,CD40,CD83,CD86,CTLA4,GPR183,LTB,MFNG,MMP9,NEFL,RGS10,SELL	17
Infectious Diseases,Organismal Injury and Abnormalities	Infection by Flaviviridae	0.000568			ALPP,GZMA,Gzmb,MGAM,NPC1L1,SLC6A4	6				Cell-To-Cell Signaling and Interaction,Hematological System Development and Function,Immune Cell Trafficking	Adhesion of immune cells	2.95e-39	Increased	6.198	ARHGAP15,BTK,C3,CCL1,CCL17,CCL19,Ccl2,CCL20,CCL28,CCL5,CCR7,CD14,CD177,CD2,CD226,CD28,CD38,CD4,CD40,CD48,CD6,CD69,CD74,CD83,CD86,CEACAM1,CORO1A,CXCL10,CXCL13,CXCL2,CXCL3,CXCR4,FGR,FYB1,ICOS,IFNG,IL17A,IL1A,IL1B,IL7R,Irgm1,ITGA2,ITGA4,ITGAL,ITGAX,ITGB2,ITGB7,ITK,LBP,LCK,LCP2,LTA,LTB4R,LTF,Ly6a (includes others),MARCHF1,MS4A1,MYO1G,NPY,PLAUR,PTPRC,RAC3,S100A8,SELL,SELPLG,SERPINE1,SFTPD,SH2D1A,SKAP1…	77				Cellular Movement	Migration of cells	8.71e-21	Increased	7.038	ADCYAP1R1,ADORA1,AGO2,ALDH1A3,APOA1,BCAT1,BCL3,CCDC141,CCK,CCL20,CCL25,CCL28,CCN5,CCR4,CD14,CD177,CD226,CD274,CD38,CD4,CD5,CD6,CD69,CD74,CEACAM1,CHI3L1,CIITA,CLEC4E,CLEC7A,CORO1A,CRMP1,CSF2RB,CTLA4,CXCL10,Cxcl11,CXCL2,CXCL3,Cxcl3,CXCL6,Cxcl9,CYTL1,DAG1,Defb3,DIO2,DMBT1,DNAAF4,DOCK11,DOCK2,DOCK5,DPEP1,E2F2,ELF4,ENPP1,ERN1,F13A1,FGD3,GTSE1,GUCA2A,HLA-A,HLA-DQB1,HSPA1A/HSPA1B,HTR2B,ICOS,IDO1,IFNG,Ig…	159				Gastrointestinal Disease,Inflammatory Disease,Inflammatory Response,Organismal Injury and Abnormalities	Colitis	1.24e-07		-0.041	ARHGDIB,ATP4A,ATP4B,Cd209b,CD40,Cd52,CD53,CD79B,CD86,CTLA4,CYP11A1,IFI16,IL22RA2,ITGA4,LTB,LY86,MMP9,MS4A1,PTPRC,ST14	20
Infectious Diseases,Organismal Injury and Abnormalities	Infection of mammalia	0.000573		-0.724	CASP1,GUCY2C,GZMA,Gzmb,IL33,MMP7,PIGR,PILRB,SLAMF6	9				Hematological System Development and Function,Inflammatory Response,Tissue Morphology	Quantity of phagocytes	3.19e-39		1.217	BATF,BCL2A1,C3,C4A/C4B,CASP1,CCL19,Ccl2,CCL20,Ccl7,Ccl9,CCR2,CCR4,CCR7,CD19,Cd209b,CD274,CD28,CD300A,CD300C,CD40,CD83,CD86,CIITA,CLCA1,CLEC4E,CLEC7A,CTLA4,CTSS,CXCL10,CXCL13,CXCL2,Cxcl3,CXCL6,CXCR6,Defb3,FLT3,GPR183,GRAP2,HAVCR2,IDO1,IFNG,IKZF1,IL17A,IL18BP,IL1A,IL1B,IL1RN,IL21,IL27RA,IL2RA,IL2RB,IL2RG,IL7R,IRF4,IRF8,ITGAL,ITGB2,ITGB7,Klra17,LCN2,LILRB4,LTA,LTB,LTB4R,Ly6a (includes others),MARCHF…	92				Hematological System Development and Function,Lymphoid Tissue Structure and Development,Tissue Morphology	Quantity of CD8+ T lymphocyte	1.14e-20		-0.915	B2M,CCR4,CD274,CD3E,CD4,CD5,CD74,CIITA,CORO1A,CXCL10,Fcrls,HLA-A,HLA-DMA,HLA-DQA1,HLA-DQB1,ICOS,IFNG,IL17A,IL2RB,IL2RG,ITGB2,ITK,LAG3,LCK,LCP2,NLRC5,PDCD1,PIK3CG,PSMB8,PSMB9,PTPN22,SH2D1A,SIT1,TAP1,TAPBP,TNF,TNFRSF9	37				Cellular Development	Arrest in differentiation of cells	1.4e-07			CD1D,CD3D,CD40,CD79B,CD83,PTPRC,RHOH,TNFRSF13C	8
Gastrointestinal Disease,Organismal Injury and Abnormalities	Damage of digestive system	0.000575		1.3	CASP1,CCK,GUCY2C,HLA-A,NR1I3,SLC13A1,TM4SF4,TNFSF13B	8				Cell Morphology,Hematological System Development and Function,Immunological Disease,Lymphoid Tissue Structure and Development,Organismal Injury and Abnormalities	Abnormal morphology of T lymphocytes	3.21e-39			CASP1,CD247,CD274,CD28,CD3E,CD4,CD40,CD5,CD8A,CTLA4,GRAP2,Gzmb,HLA-A,HLA-DMA,HLA-DQA1,HLA-DQB1,IL17F,IL1RN,IL21,IL2RA,IL2RB,IL2RG,IL7R,IRF4,ITK,LAT,LCK,LCP2,LY75,LY9,PIGR,PLA2G2D,PSMB10,PSMB9,PTPRC,RHOH,SASH3,Serpina3g (includes others),SH2D1A,SLA,TAP1,TESPA1,THEMIS,TNF,TNFRSF9,WAS	46				Hematological System Development and Function,Lymphoid Tissue Structure and Development,Organ Morphology,Tissue Morphology	Morphology of lymphoid organ	1.37e-20			B3GNT5,BCL3,Bst2,CBFA2T3,CCL25,CD226,CD3E,CD4,CD74,CIITA,CLEC4D,CSF2RB,CTLA4,DNAAF4,DOCK11,DOCK2,DUOXA2,E2F2,ELF4,HLA-DQA1,HLA-DQB1,ICOS,IFNG,IKZF3,IL18BP,IL2RB,IL2RG,IRF7,ITGA2,ITGAL,ITGB2,ITK,LAG3,LAT,LCK,LCN2,LCP2,LTB,MLKL,MSR1,NFKBIZ,NLRC5,PDCD1,PIK3CG,PRKCA,PTPN22,RUNX3,SASH3,SLC35C1,SPIB,SPN,TNF,TNFRSF1B,TNFRSF9,TNFSF11,TNFSF13,TNFSF14,TRAF1,VTCN1,ZAP70	60				Cell Death and Survival	Cell viability of blood cells	1.4e-07	Decreased	-2.035	BCL2A1,BTLA,CCR7,CD40,CD48,CD86,CTLA4,GPR174,HBB,Hbb-b1,LAX1,PF4,PTPRC,RGS10,TNFRSF13C	15
Endocrine System Disorders,Gastrointestinal Disease,Inflammatory Disease,Inflammatory Response,Organismal Injury and Abnormalities	Inflammation of pancreas	0.000598			CASP1,DPEP1,IL33,MME,REG1A,SLC39A5	6				Cell-mediated Immune Response,Cellular Movement,Hematological System Development and Function,Immune Cell Trafficking	Cell movement of T lymphocytes	4.12e-39	Increased	4.992	BATF,C3,CCL1,CCL17,CCL19,Ccl2,CCL20,CCL28,CCL5,CCR2,CCR4,CCR7,CD19,CD247,CD274,CD28,CD40,CD6,CD69,CD74,CD86,CIITA,CTLA4,CTSS,CXCL10,Cxcl11,CXCL13,Cxcl9,CXCR4,Defb3,FYB1,HLA-A,ICOS,IFNG,Ighg2b,IL16,IL17A,IL18BP,IL1A,IL1B,IL21,IL2RA,IRF7,ITGA4,ITGAE,ITGAL,ITGB2,ITGB7,ITK,LAG3,LAT,LCP2,LILRB4,LTA,LTB,Ly6a (includes others),MMP9,Muc4,P2RY10,PDCD1,SELL,SELPLG,SST,TGM2,TNF,TNFRSF14,TNFRSF9,XCL1,ZAP70	69				Cellular Movement,Hematological System Development and Function,Immune Cell Trafficking	Cell movement of granulocytes	1.41e-20	Increased	4.271	ADORA1,APOA1,CCL20,CCL28,CD14,CD177,CD274,CD69,CD74,CEACAM1,CORO1A,CXCL10,CXCL2,CXCL3,Cxcl3,CXCL6,Cxcl9,DOCK2,DOCK5,DPEP1,ERN1,ICOS,IFNG,IL17A,IRF7,ITGAL,ITGB2,ITK,LBP,LCN2,LTF,MMP10,MMP12,MSR1,NFKBIZ,NOD2,PDCD1,PIGR,PIK3CG,PIK3R5,PLAT,PLAUR,PRKCA,RASGRP2,RUNX3,S100A8,SLC35C1,SPN,ST3GAL4,TLR2,TNF,TNFRSF1B,TNFRSF9,TNFSF8,VTCN1	55				Inflammatory Response,Organismal Injury and Abnormalities,Renal and Urological Disease	Inflammation of urinary tract	1.77e-07		1.414	CCR7,CD1D,Cd209b,CD40,CD79B,CD86,COL4A3,FAH,IL16,ITGA4,LTB,MMP9,MS4A1,PLA2G1B,PTPRC,ST14,TNFRSF13C	17
Cancer,Dermatological Diseases and Conditions,Organismal Injury and Abnormalities	Skin cancer	0.000622			A1CF,ABCG8,ADGRG7,ALDH1B1,ALDOB,ALPI,ALPP,AOC1,APOA4,BAIAP2L2,BTNL2,CASP1,CDA,CDHR2,CDHR5,CLCA4,CLDN15,CLDN2,CNDP1,CREB3L3,CYP4A11,DPEP1,ELFN1,ENPP3,ERICH4,FBP1,GAL3ST2,GGT1,GUCA2A,GUCA2B,GUCY2C,GZMA,HEPH,HGFAC,HKDC1,HLA-A,IL22RA1,IL33,ISX,ITLN1,KLK3,LCT,LDB3,LRAT,MEP1B,MGAM,MME,MTTP,MUC13,NLRP6,NPC1L1,NR1I3,PDZD3,PIGR,PILRB,PSMB8,REG1A,SI,SLAMF6,SLC13A1,SLC25A45,SLC26A6,SLC28A2,SLC30A10,SLC35F2,…	82				Cell-To-Cell Signaling and Interaction	Adhesion of blood cells	5.36e-39	Increased	5.965	ARHGAP15,BTK,C3,C4A/C4B,CCL1,CCL17,CCL19,Ccl2,CCL20,CCL28,CCL5,CCR7,CD14,CD177,CD2,CD226,CD28,CD38,CD4,CD40,CD48,CD6,CD69,CD74,CD83,CD86,CEACAM1,CORO1A,CXCL10,CXCL13,CXCL2,CXCL3,CXCR4,DMBT1,FGR,FYB1,ICOS,IFNG,IL17A,IL1A,IL1B,IL7R,Irgm1,ITGA2,ITGA4,ITGAL,ITGAX,ITGB2,ITGB7,ITK,LBP,LCK,LCP2,LTA,LTB4R,LTF,Ly6a (includes others),MARCHF1,MS4A1,MYO1G,NPY,PLAUR,PTPRC,RAC3,S100A8,SELL,SELPLG,SERPINE1,SFTP…	79				Antimicrobial Response,Inflammatory Response	Antibacterial response	3.07e-20	Increased	2.985	BCL3,CASP4,CCL20,CLEC4D,CLEC4E,Defb3,HLA-A,HLA-E,IFNG,Ighg2c,IL17A,IL17F,IRGM,Irgm1,ISG15,LCN2,LTF,MUC5B,Naip1 (includes others),NOD2,OAS1,OAS2,OAS3,Raet1a,RNF213,S100A8,SFTPD,SLAMF8,SPN,TLR2,TNF,UBD	32				Hematological System Development and Function,Lymphoid Tissue Structure and Development,Tissue Morphology	Morphology of lymphoid tissue	1.84e-07			ARHGDIB,B3GNT5,CCL21,CCR7,CD200,CD40,CD86,CTLA4,GCSAM,GIMAP1-GIMAP5,Hbb-b1,LAX1,LCK,LTB,PTPRC,PTPRCAP,RHOH,SELENBP1,SELL,SPIC,TNFRSF13C	21
Carbohydrate Metabolism	Quantity of monosaccharide	0.00063		-1	Akr1b7,APOA4,CREB3L3,FBP1,GGT1,GIP,IL33,NPC1L1,NR1I3,SLC5A1	10				Connective Tissue Disorders,Immunological Disease,Inflammatory Disease,Inflammatory Response,Organismal Injury and Abnormalities,Skeletal and Muscular Disorders	Rheumatoid arthritis	5.72e-39		1.115	AIF1,ARHGDIB,BTNL2,C3,C4A/C4B,CCL1,CCL17,CCL19,Ccl2,CCL20,CCL5,Ccl6,Ccl7,Ccl8,Ccl9,CCR2,CCR4,CCR7,CD247,CD274,CD28,CD300C,CD3D,CD4,CD40,CD6,CD69,CD74,CD79A,CD83,CD86,CELF4,CFB,CHI3L1,CIITA,CLEC4E,CTLA4,CXCL10,CXCL13,CXCL2,CXCL3,CXCL6,CXCR4,CYP2B6,DDX25,DUSP2,FLT3,GABRA4,GBP6,HAVCR2,HLA-A,HLA-DMA,HLA-DMB,HLA-DOA,HLA-DOB,HLA-DQA1,HLA-DQB1,HLA-DRA,HLA-DRB5,HSPA1A/HSPA1B,ICOS,IFNG,IGKC,IKZF1,IL16,IL1…	111				Cellular Movement	Cell movement	3.34e-20	Increased	6.889	ADCYAP1R1,ADORA1,AGO2,ALDH1A3,APOA1,BCAT1,BCL3,CAV3,CCDC141,CCK,CCL20,CCL25,CCL28,CCN5,CCR4,CD14,CD177,CD226,CD274,CD38,CD4,CD5,CD6,CD69,CD74,CEACAM1,CHI3L1,CIITA,CLEC4E,CLEC7A,CNN1,CORO1A,CRMP1,CSF2RB,CTLA4,CXCL10,Cxcl11,CXCL2,CXCL3,Cxcl3,CXCL6,Cxcl9,CXCR6,CYTL1,DAG1,Defb3,DIO2,DMBT1,DNAAF4,DOCK11,DOCK2,DOCK5,DPEP1,E2F2,ELF4,ENPP1,ERN1,F13A1,FGD3,GTSE1,GUCA2A,HLA-A,HLA-DQB1,HSPA1A/HSPA1B,HTR2B,I…	168				Cellular Movement,Hematological System Development and Function,Immune Cell Trafficking	Cell movement of mononuclear leukocytes	1.84e-07	Decreased	-2.97	CCL21,CCR7,CD1D,CD200,CD40,CD48,CD86,COL4A3,CTLA4,GPR183,ICAM2,Ighd,IL16,ITGA4,LCK,LTB,MMP9,PF4,QPCT,SELL,ST14	21
Carbohydrate Metabolism	Quantity of carbohydrate	0.000666		-0.331	Akr1b7,APOA4,CREB3L3,FABP1,FBP1,GGT1,GIP,IL33,NPC1L1,NR1I3,SLC13A1,SLC30A10,SLC5A1	13				Humoral Immune Response,Protein Synthesis	Quantity of IgG	5.96e-39		1.998	BATF,BTK,BTLA,Ccl2,CCL28,CCR2,CCR4,CCR7,CD19,Cd209b,CD22,CD274,CD28,CD40,CD69,CD83,CD84,CD86,CIITA,CLEC4E,CTSS,CXCL10,Cxcl9,FCRLA,HLA-DOA,HLA-DQB1,ICOS,IFNG,Igha,IGKC,IKZF3,IL21,IL21R,IL2RA,IL2RB,IL2RG,IRF4,ITGB2,JCHAIN,LAX1,LCK,LTA,LTB,LY86,NOD2,PDCD1,PIGR,POU2AF1,SAMSN1,SASH3,SH2D1A,TBC1D10C,TIMD4,TNF,TNFAIP8L2,TNFRSF13B,TNFRSF13C,TNFRSF9,TNFSF13	59				Humoral Immune Response,Protein Synthesis	Quantity of immunoglobulin	4.04e-20		1.478	ARID3A,B2M,B3GNT5,BCL3,CCL28,CCR4,CD274,CD6,CD69,CD74,CHI3L1,CIITA,CLEC4D,CLEC4E,CSF2RB,CXCL10,Cxcl9,E2F2,HLA-DQB1,ICOS,IFNG,IKZF3,IL2RB,IL2RG,ITGB2,ITK,LCK,LTB,MSR1,NFKBIZ,NOD2,PDCD1,PIGR,PTPN22,REG3G,SASH3,SH2D1A,SPIB,TLR2,TNF,TNFRSF1B,TNFRSF9,TNFSF13	43				Gastrointestinal Disease,Inflammatory Disease,Inflammatory Response,Organismal Injury and Abnormalities	Chronic colitis	1.99e-07			ARHGDIB,Cd52,CD53,CD79B,IFI16,LY86,MS4A1,PTPRC	8
Digestive System Development and Function,Organ Morphology,Tissue Morphology	Quantity of intestinal cells	0.000667			CLDN15,GIP,GUCA2A	3				Cell-To-Cell Signaling and Interaction,Hematological System Development and Function,Immune Cell Trafficking,Inflammatory Response	Activation of phagocytes	6.58e-39	Increased	4.507	BTK,C3,C4A/C4B,CARD9,CASP1,CCL1,CCL17,Ccl2,CCL20,CCL5,CCR2,CCR7,CD14,CD226,CD274,CD300A,CD4,CD40,CD48,CD84,CD86,CFTR,CHI3L1,CLCA1,CLEC4E,CLEC7A,CXCL10,CXCL3,CXCL6,Defb3,Hamp/Hamp2,Havcr1,HAVCR2,HLA-A,HVCN1,IDO1,IFNG,IL16,IL17A,IL17F,IL18RAP,IL1A,IL1B,IL1RN,IL21,IL27RA,ITGB2,Klrk1,LBP,LCN2,LCP2,LILRB4,LTA,LTB,LTB4R,LTF,MMP9,MUC5B,NPY,PLA2G2D,PLAT,RAC3,REG3A,RHOH,S100A8,Saa3,SELL,SST,TGM2,THY1,TIMD…	81				Cell Death and Survival,Organismal Injury and Abnormalities	Apoptosis of leukocytes	4.86e-20		-0.342	BCL2A1,BCL3,CASP4,CCL25,CD14,CD226,CD274,CD38,CD3E,CD4,CD5,CD6,CD69,CHI3L1,CIITA,CORO1A,CXCL2,DHX58,E2F2,HBB,ICOS,IDO1,IFNG,IL17A,IL2RG,Irgm1,ISG15,ITGB2,ITK,LCK,LCN2,LTB,LTF,MAP4K1,MSR1,MUC5B,PARP14,PDCD1,PIK3CG,PLAT,PRKCA,PTPN22,S100A8,SFTPD,SPIB,SPN,SST,TLR2,TNF,TNFRSF1B,TNFRSF9,TNFSF11,TNFSF13,TNFSF14,TRAF1,UBD,ZBP1	57				Cell Morphology,Organ Morphology,Tissue Morphology	Morphology of glandular epithelial cells	2.01e-07			ATP4A,ATP4B,CCKBR,FOXA2,HRH2,MMP9,Nkx6-3	7
Carbohydrate Metabolism,Small Molecule Biochemistry	Cleavage of proteoglycan	0.000692			GZMA,MMP7	2				Cell-To-Cell Signaling and Interaction,Hematological System Development and Function	Interaction of mononuclear leukocytes	1.13e-38	Increased	5.883	BTK,BTLA,CCL17,CCL19,CCL20,CCL28,CCL5,CCR7,CD14,CD2,CD22,CD28,CD3E,CD4,CD40,CD48,CD6,CD69,CD86,CTLA4,CXCL10,CXCL13,CXCR4,FYB1,Havcr1,HLA-DMA,ICOS,IFNG,IL17A,IL1A,IL1B,IL7R,ITGA2,ITGA4,ITGAL,ITGAX,ITGB2,ITGB7,ITK,LBP,LCK,LCP2,LTA,Ly6a (includes others),MYO1G,NPY,PLAUR,RAC3,SELL,SELPLG,SH2D1A,SKAP1,SPN,SST,TNF,TNFSF11,TXK,WAS,ZAP70	59				Cell Death and Survival,Organismal Injury and Abnormalities	Apoptosis of blood cells	7.07e-20		-0.185	BCL2A1,BCL3,CASP4,CCL25,CD14,CD226,CD274,CD38,CD3E,CD4,CD5,CD6,CD69,CHI3L1,CIITA,CORO1A,CXCL2,DHX58,E2F2,HBB,ICOS,IDO1,IFNG,IL17A,IL2RG,Irgm1,ISG15,ITGB2,ITK,LCK,LCN2,LTB,LTF,MAP4K1,MSR1,MUC5B,MXD1,PARP14,PDCD1,PIK3CG,PLAT,PRKCA,PTPN22,S100A8,SFTPD,SLC46A1,SOX6,SPIB,SPN,SST,TLR2,TNF,TNFRSF1B,TNFRSF9,TNFSF11,TNFSF13,TNFSF14,TRAF1,UBD,ZBP1	60				Cellular Movement,Hematological System Development and Function,Immune Cell Trafficking	Transmigration of leukocytes	2.47e-07	Decreased	-3.116	ARHGAP15,CCL21,CCR7,CD40,CD53,CD86,ICAM2,ITGA4,MMP9,RASGRP2,SELL	11
Lipid Metabolism,Small Molecule Biochemistry	Homeostasis of lipid	0.00071			ABCG8,APOA4,GIP,MTTP,NPC1L1,NR1I3,SLC51A	7				Cellular Movement	Homing of blood cells	1.77e-38	Increased	5.777	AIF1,BATF,C3,CCL1,CCL17,CCL19,Ccl2,CCL20,CCL28,CCL5,Ccl7,CCR2,CCR4,CCR7,CD22,CD28,CD38,CD4,CD40,CD69,CD72,CD74,CORO1A,CXCL10,Cxcl11,CXCL13,CXCL2,CXCL3,Cxcl3,CXCL6,Cxcl9,CXCR4,Defb3,DOCK10,FGR,FYB1,GPR18,GPR183,IFNG,IL16,IL17A,IL1A,IL1B,IL21,ITGA4,ITGAE,ITGAL,ITGB2,ITGB7,ITK,LAT,LBP,LCN2,LTB4R,MMP7,MMP9,MYO1F,NOD2,PIGR,PIK3R5,PLA2G1B,PLAUR,PNOC,PTPRC,S100A8,SELL,SELPLG,SERPINE1,SFTPD,SLAMF1,SLAMF8…	79				Cellular Movement	Cellular infiltration by blood cells	8.57e-20	Increased	2.775	APOA1,BCL3,CCL20,CCL25,CCR4,CD14,CD274,CD38,CD6,CD69,CIITA,CLEC4E,CORO1A,CSF2RB,CTLA4,CXCL10,CXCL2,CXCL3,Cxcl9,DOCK2,ERN1,HLA-A,ICOS,IDO1,IFNG,Ighg2b,IL17A,IL17C,IL18BP,IRF7,ITGAL,ITGB2,ITK,LAG3,LBP,LCN2,LTB,LTF,MMP10,MMP12,MSR1,Muc4,NFKBIZ,NOD2,PDCD1,PIK3CG,PLAT,PRKCA,PSMB8,PTGES,RUNX3,S100A8,TLR2,Tmsb4x (includes others),TNF,TNFRSF1B,TNFRSF9,TNFSF8,VTCN1,ZBP1	60				Cellular Movement	Migration of cells	2.6e-07		-1.809	ARHGAP15,ARHGDIB,BTLA,CCKAR,CCKBR,CCL21,CCR7,CD1D,CD200,CD40,CD48,CD53,CD86,COL3A1,COL4A3,CTLA4,CTSE,CYP2S1,ESRRB,FA2H,FOXA2,FURIN,GPR183,Hbb-b1,HRH2,ICAM2,IFI16,Ighd,IL16,ITGA4,KLF9,LCK,LTB,MEOX2,MFNG,MMP9,MS4A1,NDRG4,PF4,PIK3R6,PLA2G1B,PLXNC1,PNOC,PTPRC,QPCT,RAMP1,RAP1GAP2,RASGRP2,SELL,ST14,STAP1,SULF1,Tmsb4x (includes others)	53
Gastrointestinal Disease,Inflammatory Disease,Organismal Injury and Abnormalities	Inflammatory Bowel Disease	0.000754			BTNL2,CASP1,GUCY2C,IL33,NRG4,Pla2g2a,PSMB8,SLAMF6,SLC6A4,SNX20,TRIM31	11				Cell-To-Cell Signaling and Interaction,Hematological System Development and Function	Binding of mononuclear leukocytes	2.28e-38	Increased	5.607	BTK,BTLA,CCL17,CCL19,CCL20,CCL28,CCL5,CCR7,CD2,CD22,CD28,CD3E,CD4,CD40,CD48,CD6,CD69,CD86,CTLA4,CXCL10,CXCL13,CXCR4,FYB1,Havcr1,HLA-DMA,ICOS,IFNG,IL17A,IL1A,IL1B,IL7R,ITGA2,ITGA4,ITGAL,ITGAX,ITGB2,ITGB7,ITK,LBP,LCK,LCP2,Ly6a (includes others),MYO1G,NPY,PLAUR,RAC3,SELL,SELPLG,SH2D1A,SKAP1,SPN,SST,TNF,TNFSF11,TXK,WAS,ZAP70	57				Cell-To-Cell Signaling and Interaction,Hematological System Development and Function,Immune Cell Trafficking,Inflammatory Response	Activation of T lymphocytes	1.46e-19	Increased	2.236	B2M,BCL3,CD226,CD274,CD38,CD3E,CD3G,CD4,CD5,CD6,CD74,CEACAM1,CLEC7A,CORO1A,CSF2RB,CTLA4,CXCL10,DOCK2,FGL1,HLA-A,HLA-DQB1,HLA-E,HSPA1A/HSPA1B,ICOS,IFNG,IL17A,IL2RB,IL2RG,ITGAL,ITGB2,ITK,LAG3,LAT,LCK,PDCD1,PIK3CG,PTPN22,Raet1a,SH2D2A,SIT1,SLA2,SLAMF1,SPN,TLR2,TNF,TNFRSF1B,TNFRSF9,TNFSF11,TNFSF14,TRAF1,VTCN1,ZAP70	52				Organismal Injury and Abnormalities,Tissue Morphology	Abnormal morphology of glandular epithelium	2.82e-07			ATP4A,ATP4B,CCKBR,FOXA2,HRH2,MMP9,Nkx6-3	7
Cell Morphology,Hematological System Development and Function,Immunological Disease,Lymphoid Tissue Structure and Development,Organismal Injury and Abnormalities	Abnormal morphology of T lymphocytes	0.000851			CASP1,CCL25,Gzmb,HLA-A,PIGR	5				Cell-To-Cell Signaling and Interaction,Cellular Movement	Recruitment of cells	2.5e-38	Increased	6.016	BTLA,C3,C4A/C4B,CARD9,CASP1,CCL1,CCL17,CCL19,Ccl2,CCL20,CCL28,CCL5,Ccl6,Ccl7,Ccl9,CCR2,CCR4,CCR7,CD14,CD19,CD274,CD28,CD4,CD40,CD53,CD69,CD74,CD8A,CHI3L1,CIITA,CLEC4E,CLEC7A,CXCL10,CXCL13,CXCL2,CXCL3,CXCL6,Cxcl9,CXCR4,FGR,HSPA1A/HSPA1B,IDO1,IFNG,IL16,IL17A,IL17F,IL1A,IL1B,IL1RN,IL21,IL21R,IL2RA,IRF7,ITGA4,ITGAE,ITGB2,ITGB7,LCN2,LTA,LTB4R,LTF,LYZ,Mcpt1,MMP9,NCF4,NOD2,PDCD1,PIK3R5,REG3G,S100A8,SELL…	78				Cell-To-Cell Signaling and Interaction	Response of lymphatic system cells	1.67e-19		1.919	APOA1,CCL25,CD226,CD274,CD38,CD3E,CD4,CD5,CD6,CLEC7A,CSF2RB,CTLA4,ERN1,FBP1,HLA-DQB1,ICOS,IFNG,IL17A,ITK,LAG3,LCP2,LIF,LTB,MSR1,OASL,PDCD1,PLAUR,SFTPD,SH2D1A,TLR2,TNF,TNFRSF1B,TNFRSF9,TNFSF11,TNFSF13,TNFSF14,TNFSF8,VTCN1	38				Cancer,Endocrine System Disorders,Organismal Injury and Abnormalities	Endocrine adenoma	3.17e-07			ATP4A,ATP4B,HRH2	3
Cell Morphology	Loss of brush border	0.000887			Clec2e/Clec2h,MEP1B	2				Cell Morphology,Hematological System Development and Function,Lymphoid Tissue Structure and Development	Morphology of T lymphocytes	3.71e-38			CASP1,CD247,CD274,CD28,CD3E,CD4,CD40,CD5,CD8A,CTLA4,GRAP2,Gzmb,HLA-A,HLA-DMA,HLA-DQA1,HLA-DQB1,IL17F,IL1RN,IL21,IL2RA,IL2RB,IL2RG,IL7R,IRF4,ITK,LAT,LCK,LCP2,LY75,LY9,PIGR,PLA2G2D,PSMB10,PSMB9,PTPRC,RHOH,SASH3,Serpina3g (includes others),SH2D1A,SLA,TAP1,TESPA1,THEMIS,TNF,TNFRSF9,TRAF3IP3,WAS	47				Hematological System Development and Function,Lymphoid Tissue Structure and Development,Tissue Morphology	Morphology of lymphoid tissue	3.24e-19			B3GNT5,BCL3,Bst2,CBFA2T3,CCL25,CD226,CD3E,CD4,CD74,CIITA,CLEC4D,CSF2RB,CTLA4,DNAAF4,DOCK11,DOCK2,DUOXA2,E2F2,ELF4,HLA-DQA1,HLA-DQB1,ICOS,IFNG,IKZF3,IL18BP,IL2RB,IL2RG,IRF7,ITGA2,ITGAL,ITGB2,ITK,LAG3,LAT,LCK,LCN2,LCP2,LTB,MLKL,MSR1,NFKBIZ,NLRC5,PDCD1,PIK3CG,PRKCA,PTPN22,RUNX3,SASH3,SH2D1A,SLC35C1,SPIB,SPN,TNF,TNFRSF1B,TNFRSF9,TNFSF11,TNFSF13,TNFSF14,TRAF1,VTCN1,ZAP70	61				Organismal Injury and Abnormalities	Epigastric pain	3.17e-07			ATP4A,ATP4B,HRH2	3
Amino Acid Metabolism,Molecular Transport,Small Molecule Biochemistry	Uptake of cystine	0.000887			GGT1,SLC3A1	2				Hematological System Development and Function,Humoral Immune Response,Lymphoid Tissue Structure and Development,Tissue Morphology	Quantity of B lymphocytes	4.99e-38	Increased	4.203	ARHGDIB,BCL2A1,BTK,C3,CCL28,CCR2,CCR7,CD19,Cd209b,CD22,CD27,CD274,CD28,CD38,CD40,CD6,CD69,CD72,CD74,CD79A,CD79B,CD84,CIITA,CXCL13,CXCR4,DOCK10,FLT3,GIMAP1,GIMAP1-GIMAP5,GPR183,HLA-DQA1,HVCN1,ICOS,IFNG,Igha,IGKC,IKZF1,IKZF3,IL17A,IL21,IL21R,IL27RA,IL2RB,IL2RG,IL7R,IRF4,IRF8,ITGAL,ITGB2,ITGB7,ITK,JCHAIN,Klrk1,LCN2,LILRB4,LTA,LTB,LY9,MS4A1,MYO1G,MZB1,PDCD1,POU2AF1,PTPRC,SAMSN1,SASH3,SH2D1A,SLA,SPN,T…	79				Connective Tissue Disorders,Organismal Injury and Abnormalities,Skeletal and Muscular Disorders	Non-traumatic arthropathy	3.78e-19		0.838	ABCG2,ADAMTS15,APOA1,B2M,CACNA1S,CCL20,CCL25,CCR4,CD274,CD4,CD6,CD69,CD74,CDA,CELF4,CHI3L1,CIITA,CLEC4D,CLEC4E,CSF2RB,CTLA4,CXCL10,CXCL2,CXCL3,CXCL6,CYTL1,DIO2,DPEP1,GBP6,GPR55,HBA1/HBA2,HBB,HELZ2,HLA-A,HLA-DMA,HLA-DMB,HLA-DQA1,HLA-DQB1,HLA-DRB5,HSPA1A/HSPA1B,ICOS,IFNG,IL17A,IL17F,IL18BP,IL2RB,ITGB2,LBP,LTB,LTF,LY6E,MME,MMP10,MMP12,MMP15,MMP28,MMP3,PDCD1,PIK3CG,PLAUR,PSMB8,PSMB9,PTGES,PTPN22,PTPR…	83				Organismal Injury and Abnormalities	Pathological hypersecretory disorder	3.17e-07			ATP4A,ATP4B,HRH2	3
Lipid Metabolism,Molecular Transport,Small Molecule Biochemistry	Absorption of triacylglycerol	0.000887			CASP1,MTTP	2				Cellular Movement,Hematological System Development and Function,Immune Cell Trafficking	Homing of leukocytes	8.17e-38	Increased	5.776	AIF1,BATF,C3,CCL1,CCL17,CCL19,Ccl2,CCL20,CCL28,CCL5,Ccl7,CCR2,CCR4,CCR7,CD22,CD28,CD38,CD4,CD40,CD69,CD72,CD74,CORO1A,CXCL10,Cxcl11,CXCL13,CXCL2,CXCL3,Cxcl3,CXCL6,Cxcl9,CXCR4,Defb3,DOCK10,FGR,FYB1,GPR18,GPR183,IFNG,IL16,IL17A,IL1A,IL1B,IL21,ITGA4,ITGAE,ITGAL,ITGB2,ITGB7,ITK,LAT,LBP,LCN2,LTB4R,MMP7,MMP9,MYO1F,NOD2,PIGR,PIK3R5,PLA2G1B,PLAUR,PNOC,S100A8,SELL,SELPLG,SERPINE1,SFTPD,SLAMF1,SLAMF8,STAP1…	78				Antimicrobial Response,Inflammatory Response	Antiviral response	4.55e-19	Increased	2.126	ACOD1,BCL3,Bst2,CXCL10,Cxcl9,DDX60,DHX58,DTX3L,HLA-A,IFI44,IFIT1,IFIT1B,IFIT3,IFNG,IRF7,ISG15,ITGAX,KCNJ8,LCN2,MLKL,MMP12,MSR1,OAS1,OAS2,OAS3,OASL,Oasl2,PARP9,PTPN22,RTP4,SAMHD1,SPN,STAT2,Tgtp1/Tgtp2,TNF,TNFRSF9,ZBP1	37				Gastrointestinal Disease,Inflammatory Disease,Inflammatory Response,Organismal Injury and Abnormalities	Erosive esophagitis	3.17e-07			ATP4A,ATP4B,HRH2	3
Cellular Development,Cellular Growth and Proliferation	Proliferation of acinar gland cells	0.000887			CCK,REG1A	2				Cell-To-Cell Signaling and Interaction	Response of mononuclear leukocytes	1.07e-37	Increased	2.811	CASP1,CCL19,Ccl2,CCR2,CCR7,CD14,CD19,CD22,CD226,CD27,CD274,CD28,CD38,CD3E,CD4,CD40,CD48,CD5,CD6,CD69,CD79A,CD83,CD86,CLEC7A,CTLA4,CTSS,Havcr1,HAVCR2,HLA-DQB1,ICOS,IFNG,Igkv1-117,IL17A,IL1B,IL21,IL21R,IL27RA,IL2RA,IL7R,ITK,KLRB1,LAG3,LAX1,LCP2,LTB,PDCD1,PLAUR,PSMB10,PSME2,PTPRC,SELPLG,SH2D1A,SLA2,TIMD4,TNF,TNFRSF14,TNFRSF9,TNFSF11,TNFSF13,TNFSF8,TREM1,WAS	62				Immunological Disease,Organismal Injury and Abnormalities	Hypersensitive reaction	4.61e-19	Increased	2.849	BCL3,CASP4,CCL20,CCR4,CD4,CD74,CLEC4D,CLEC4E,CORO1A,CSF2RB,CXCL10,DOCK5,FCGBP,HBB,HLA-A,HLA-DMA,HLA-DQA1,HLA-DQB1,HLA-DRB5,HSPA1A/HSPA1B,HTR2B,IDO1,IFNG,Ighg2b,IKZF3,IL17A,IL2RB,IL2RG,ITGB2,ITK,LAT,LBP,LCP2,LGALS3BP,LIF,LTB,MKI67,MME,MMP3,NFKBIZ,OSMR,P2RY10,PIK3CG,PLAUR,PTGES,RUNX3,S100A8,SERPINB3,SFTPD,TLR2,TNF,TNFRSF9,TNFSF13,TNFSF14,TNFSF8	55				Gastrointestinal Disease,Organismal Injury and Abnormalities	Gastrointestinal hypersecretion	3.17e-07			ATP4A,ATP4B,HRH2	3
Lipid Metabolism,Molecular Transport,Small Molecule Biochemistry	Secretion of triacylglycerol	0.001			APOA4,FABP1,MTTP	3				Cell-To-Cell Signaling and Interaction,Cellular Growth and Proliferation,Hematological System Development and Function	Stimulation of mononuclear leukocytes	1.73e-37	Increased	3.399	BTLA,C3,CASP1,CASP4,CCL19,CCL20,CCL5,CD160,CD2,CD274,CD28,CD3E,CD4,CD40,CD5,CD69,CD74,CD83,CD86,CLEC4E,CTLA4,CXCL10,HAVCR2,ICOS,IFNG,IL17A,IL1B,IL1RN,IL21,IL27RA,ITK,KLRC1,KLRD1,Klrk1,LCK,LCN2,LILRB4,NOD2,PDCD1,PTPRC,SLAMF1,SPN,TNF,TNFRSF13C,TNFRSF14,TNFRSF9,TNFSF11,TNFSF13,TNFSF13B	49				Cellular Movement,Hematological System Development and Function,Immune Cell Trafficking	Homing of leukocytes	4.71e-19	Increased	3.864	ADORA1,APOA1,CCL20,CCL25,CCL28,CCR4,CD38,CD4,CD69,CD74,CORO1A,CXCL10,Cxcl11,CXCL2,CXCL3,Cxcl3,CXCL6,Cxcl9,CYTL1,Defb3,DOCK11,DOCK2,DOCK5,DPEP1,ELF4,IFNG,IL17A,ITGAL,ITGB2,ITK,LAT,LBP,LCN2,MMP28,NOD2,PIGR,PIK3CG,PIK3R5,PLAUR,PRKCA,PTGES,S100A8,SFTPD,SLAMF1,SLAMF8,SLC35C1,TLR2,TNF,TNFSF11,TNFSF14	50				Cellular Movement,Hematological System Development and Function,Immune Cell Trafficking	Cell movement of antigen presenting cells	3.29e-07		-0.75	CCL21,CCR7,CD40,CD86,COL4A3,CTSE,GPR183,ICAM2,IL16,LTB,MMP9,PF4,PLXNC1,RAMP1,SELL,ST14,STAP1,Tmsb4x (includes others)	18
Lipid Metabolism,Molecular Transport,Small Molecule Biochemistry	Efflux of cholesterol	0.00102		0.13	ABCG8,APOA4,FABP1,IL33,MMP7	5				Cell Death and Survival,Organismal Injury and Abnormalities	Cell death of lymphocytes	2.61e-37		0.21	Art2a,Art2b,BCL2A1,BTK,CASP1,CASP4,CCL19,Ccl2,CCL5,CD2,CD22,CD226,CD247,CD27,CD274,CD28,CD38,CD3E,CD4,CD40,CD5,CD6,CD7,CD79B,CHI3L1,CIITA,CORO1A,CTLA4,CXCL10,CXCR4,DHX58,GIMAP1,GIMAP1-GIMAP5,GIMAP4,GRAP2,Gzmb,ICOS,IDO1,IFNG,IL1A,IL1B,IL21,IL27RA,IL2RA,IL2RG,IL7R,IRF4,Irgm1,ITGAL,ITGB2,ITK,KLRC1,LAG3,LAT,LCK,LCN2,LTA,LTB,MS4A1,Ms4a4c (includes others),PARP14,PDCD1,POU2AF1,PTPRC,RHOH,SH2D1A,SH2D2A,…	78				Cell-To-Cell Signaling and Interaction,Cellular Movement,Hematological System Development and Function,Immune Cell Trafficking	Recruitment of leukocytes	4.77e-19	Increased	3.201	APOA1,BCL3,CCL20,CCL28,CCR4,CD14,CD274,CD4,CD69,CD74,CHI3L1,CIITA,CLEC4E,CLEC7A,CSF2RB,CXCL10,CXCL2,CXCL3,CXCL6,Cxcl9,DPEP1,F13A1,HSPA1A/HSPA1B,IDO1,IFNG,IL17A,IL17F,IRF7,ITGB2,LCN2,LIF,LTF,MME,MMP12,MMP28,NOD2,PDCD1,PIK3CG,PIK3R5,RASGRP2,REG3G,S100A8,ST3GAL4,TLR2,TNF,TNFRSF1B,TNFRSF9	47				Cell Morphology,Digestive System Development and Function,Gastrointestinal Disease,Organ Morphology,Organismal Development,Organismal Injury and Abnormalities,Tissue Morphology	Abnormal morphology of gastric parietal cells	3.43e-07			ATP4A,ATP4B,CCKBR,HRH2,Nkx6-3	5
Molecular Transport	Transport of vitamin	0.00108			AMN,NPC1L1,SLC46A1	3				Cellular Movement	Cellular infiltration	3.58e-37	Increased	3.784	ARHGAP15,C3,C4A/C4B,CASP1,CCL19,Ccl2,CCL20,CCL5,CCR2,CCR4,CCR7,CD14,CD19,CD2,CD247,CD274,CD28,CD38,CD4,CD40,CD48,CD6,CD69,CD86,CFB,CFTR,CIITA,CLEC4E,CORO1A,CTLA4,CTSS,CXCL10,CXCL2,CXCL3,Cxcl9,GPR18,Gzmb,HLA-A,ICOS,IDO1,IFNG,Ighg2b,IL16,IL17A,IL18BP,IL1A,IL1B,IL1RN,IL21,IL21R,IL27RA,IL2RA,IRF7,IRF8,ITGA4,ITGAE,ITGAL,ITGB2,ITK,LAG3,LBP,LCN2,LCP2,LILRB4,LTA,LTB,LTB4R,LTF,Ly6a (includes others),MMP9,…	94				Cell-To-Cell Signaling and Interaction,Hematological System Development and Function	Interaction of mononuclear leukocytes	6.91e-19	Increased	3.612	APOA1,CCL20,CCL25,CCL28,CD14,CD3E,CD4,CD6,CD69,CTLA4,CXCL10,DOCK2,HLA-DMA,ICOS,IFNG,IL17A,ITGA2,ITGAL,ITGAX,ITGB2,ITK,LBP,LCK,LCP2,LIF,MAP4K1,PIK3CG,PLAUR,SH2D1A,SPN,SST,TLR2,TNF,TNFSF11,TNFSF14,ZAP70	36				Cellular Movement	Transmigration of cells	4.02e-07	Decreased	-2.542	ARHGAP15,CCL21,CCR7,CD40,CD53,CD86,ICAM2,ITGA4,MMP9,RASGRP2,SELL,ST14	12
Endocrine System Disorders,Gastrointestinal Disease,Organismal Injury and Abnormalities	Abnormal function of pancreas	0.0011			REG1A,SLC26A6	2				Cell-To-Cell Signaling and Interaction,Hematological System Development and Function	Interaction of lymphocytes	1.12e-36	Increased	5.481	BTK,BTLA,CCL17,CCL19,CCL20,CCL28,CCL5,CCR7,CD2,CD22,CD28,CD3E,CD4,CD40,CD48,CD6,CD69,CD86,CTLA4,CXCL10,CXCL13,CXCR4,FYB1,Havcr1,HLA-DMA,ICOS,IFNG,IL17A,IL1B,IL7R,ITGA2,ITGA4,ITGAL,ITGB2,ITGB7,ITK,LCK,LCP2,LTA,Ly6a (includes others),MYO1G,NPY,SELL,SELPLG,SH2D1A,SKAP1,SPN,SST,TNF,TNFSF11,TXK,WAS,ZAP70	53				Cell Death and Survival,Organismal Injury and Abnormalities	Cell death of mononuclear leukocytes	8.93e-19		-0.125	BCL2A1,BCL3,CASP4,CCL25,CD226,CD274,CD38,CD3E,CD4,CD5,CD6,CHI3L1,CIITA,CORO1A,CTLA4,CXCL10,DHX58,E2F2,ICOS,IDO1,IFNG,IL2RG,Irgm1,ITGAL,ITGB2,ITK,LAG3,LAT,LCK,LCN2,LTB,MAP4K1,PARP14,PDCD1,PIK3CG,PRKCA,PTPN22,S100A8,SH2D1A,SH2D2A,SPIB,SPN,TLR2,TNF,TNFRSF1B,TNFRSF9,TNFSF13,TNFSF14,TRAF1,UBD,ZAP70	51				Hematological System Development and Function,Humoral Immune Response,Lymphoid Tissue Structure and Development,Tissue Morphology	Quantity of B lymphocytes	4.2e-07	Decreased	-2.17	ARHGDIB,B3GNT5,BCL2A1,CCL21,CCR7,Cd209b,CD40,CD79B,GIMAP1-GIMAP5,GPR183,Ighd,LTB,MFNG,MS4A1,PTPRC,SPIC,TNFRSF13C	17
Cancer,Cardiovascular Disease,Organismal Injury and Abnormalities	Hyperplasia of neointima	0.0011			GIP,ITLN1	2				Cell Death and Survival,Organismal Injury and Abnormalities	Cell death of T lymphocytes	1.27e-36		1.078	Art2a,Art2b,BCL2A1,CASP1,CASP4,CCL19,Ccl2,CCL5,CD2,CD226,CD247,CD27,CD274,CD28,CD38,CD3E,CD4,CD40,CD5,CD6,CD7,CHI3L1,CIITA,CORO1A,CTLA4,CXCL10,CXCR4,DHX58,GIMAP1,GIMAP1-GIMAP5,GIMAP4,GRAP2,Gzmb,ICOS,IDO1,IFNG,IL1A,IL1B,IL21,IL27RA,IL2RA,IL2RG,IL7R,IRF4,Irgm1,ITGB2,ITK,KLRC1,LAG3,LAT,LCK,LCN2,LTA,LTB,Ms4a4c (includes others),PDCD1,POU2AF1,PTPRC,RHOH,SH2D1A,SH2D2A,SPN,TGM2,TNF,TNFAIP8L2,TNFRSF9,TNF…	70				Organismal Development	Abnormal morphology of body cavity	9.79e-19			ABCA3,ABCC8,ABCG2,ACTG2,ADORA1,AGO2,APOA1,ARID3A,ATP2A3,B2M,B3GNT5,BCL3,Bst2,CACNA1S,CARD6,CAV3,CBFA2T3,CCL25,CCL28,CD274,CD38,CD3E,CD4,CD69,CEACAM1,CIITA,CLEC4D,CLEC4E,CLEC6A,CLEC7A,COX7A1,CSF2RB,CTLA4,DAG1,DHX58,DNAAF4,DOCK11,DOCK2,E2F2,ERN1,GGT1,GUCA2A,HLA-DQA1,HLA-DQB1,HSPB2,HTR2B,ICOS,IDO1,IFNG,IKZF3,IL17A,IL18BP,IL2RB,IL2RG,ITGB2,ITK,KCNE2,KCNJ8,KLK3,LAG3,LAT,LCK,LCP2,LIF,LTB,LY6E,MAPK8IP2,…	115				Cellular Movement,Hematological System Development and Function,Immune Cell Trafficking,Inflammatory Response	Migration of phagocytes	4.27e-07	Decreased	-2.215	ARHGAP15,CCL21,CCR7,CD40,CD86,HRH2,ICAM2,IL16,ITGA4,MMP9,PLXNC1,QPCT,RAMP1,RASGRP2,SELL	15
Gastrointestinal Disease,Organismal Injury and Abnormalities	Bleeding of rectum	0.0011			MUC13,NLRP6	2				Connective Tissue Disorders,Organismal Injury and Abnormalities,Skeletal and Muscular Disorders	Non-traumatic arthropathy	1.46e-36		1.03	AIF1,ARHGAP30,ARHGDIB,BTNL2,C3,C4A/C4B,CACNA1S,CASP1,CCL1,CCL17,CCL19,Ccl2,CCL20,CCL5,Ccl6,Ccl7,Ccl8,Ccl9,CCR2,CCR4,CCR7,CD247,CD274,CD28,CD300C,CD3D,CD4,CD40,CD6,CD69,CD74,CD79A,CD83,CD86,CELF4,CFB,CHI3L1,CIITA,CLEC4E,CTLA4,CXCL10,CXCL13,CXCL2,CXCL3,CXCL6,CXCR4,CYP2B6,DDX25,DUSP2,FGF18,FLT3,GABRA4,GBP6,GPR55,HAVCR2,HLA-A,HLA-DMA,HLA-DMB,HLA-DOA,HLA-DOB,HLA-DQA1,HLA-DQB1,HLA-DRA,HLA-DRB5,HSPA1A/H…	121				Cell-To-Cell Signaling and Interaction,Hematological System Development and Function	Interaction of T lymphocytes	1.26e-18	Increased	3.009	APOA1,CCL20,CCL25,CCL28,CD3E,CD4,CD6,CD69,CTLA4,CXCL10,DOCK2,HLA-DMA,ICOS,IFNG,IL17A,ITGA2,ITGAL,ITGB2,ITK,LCK,LCP2,MAP4K1,SH2D1A,SPN,SST,TLR2,TNF,TNFSF11,TNFSF14,ZAP70	30				Cellular Development,Cellular Growth and Proliferation,Embryonic Development,Hematological System Development and Function,Hematopoiesis,Lymphoid Tissue Structure and Development,Organ Development,Organismal Development,Tissue Development	Arrest in differentiation of lymphocytes	4.3e-07			CD1D,CD3D,CD79B,CD83,PTPRC,RHOH,TNFRSF13C	7
Organismal Development	Abnormal morphology of body cavity	0.00115			CCL25,CLDN15,Clec2e/Clec2h,GGT1,GUCA2A,GUCY2C,IL33,KLK3,LDB3,MME,MMP7,MUC13,NLRP6,NR1I3,PIGR,REC8,SLC30A10,SLC3A1,SLC51A,SLC5A1,SLC6A4,TBX4,TNFSF13B,USH1C	24				Immunological Disease,Inflammatory Disease,Organismal Injury and Abnormalities	Lupus erythematosus	2.62e-36		0.57	ARHGAP15,BCL2L15,C3,C4A/C4B,CASP4,CCKBR,CCL5,CD19,CD22,CD247,CD4,CD40,CD69,CD86,CEACAM1,CFB,CIITA,CMPK2,CTLA4,CTSW,CXCL10,CXCL13,CXCL2,DDX60,DHX58,DTX3L,FGR,HLA-A,HLA-DQB1,HLA-DRA,ICOS,IDO1,IFI16,IFIT1,IFIT3,IFNG,IKZF1,IKZF3,IL16,IL17A,IL18BP,IL18RAP,IL1B,IL1RN,IL21,IL21R,IL2RA,IL2RB,IL2RG,IRF7,IRF8,ISG15,ITGAX,ITGB7,KLRB1,LCK,LCN2,LTA,LTB,LTF,LY9,MMP9,MS4A1,NCF2,NLRC5,PDCD1,PLAT,PTPRC,S100A8,SAM…	86				Cellular Movement,Hematological System Development and Function,Immune Cell Trafficking	Cellular infiltration by leukocytes	1.27e-18	Increased	2.591	APOA1,BCL3,CCL20,CCL25,CCR4,CD14,CD274,CD38,CD6,CD69,CIITA,CORO1A,CSF2RB,CTLA4,CXCL10,CXCL2,CXCL3,Cxcl9,DOCK2,ERN1,HLA-A,ICOS,IDO1,IFNG,Ighg2b,IL17A,IL17C,IL18BP,IRF7,ITGAL,ITGB2,ITK,LAG3,LBP,LCN2,LTB,LTF,MMP10,MMP12,MSR1,Muc4,NFKBIZ,NOD2,PDCD1,PIK3CG,PLAT,PRKCA,PSMB8,PTGES,RUNX3,S100A8,TLR2,Tmsb4x (includes others),TNF,TNFRSF1B,TNFRSF9,TNFSF8,VTCN1	58				Hematological System Development and Function,Hematopoiesis,Lymphoid Tissue Structure and Development,Organ Morphology,Tissue Morphology	Quantity of double-positive thymocyte	4.3e-07		-1.851	ARHGDIB,CD86,CTLA4,CTSE,LCK,PTPRC,RHOH,SIT1,ST14	9
Connective Tissue Disorders,Inflammatory Disease,Inflammatory Response,Organismal Injury and Abnormalities,Skeletal and Muscular Disorders	Polyarthritis	0.00119			CDA,GZMA,IL33,MME,SLC6A4,TNFSF13B	6				Immunological Disease,Inflammatory Disease,Inflammatory Response,Neurological Disease,Organismal Injury and Abnormalities	Hashimotos encephalitis	5.41e-36	Increased	2.363	AIF1,BATF,BTLA,C3,C4A/C4B,CASP1,CASP4,Ccl2,CCL5,CCR2,CCR4,CCR7,CD19,CD274,CD28,CD4,CD40,CD5,CD6,CD74,CD84,CD86,CIITA,CLEC4E,CORO1A,CTLA4,CXCL10,Cxcl3,DOCK10,GPR174,Havcr1,HAVCR2,HLA-A,HLA-DMA,HLA-DQA1,HLA-DQB1,HLA-E,ICOS,IDO1,IFNG,IL17A,IL18BP,IL1B,IL1RN,IL21,IL21R,IL27RA,IL2RA,IL2RG,IRF4,Irgm1,ISG15,ITGA4,ITGAX,ITK,KLRB1,Klrk1,LAG3,LCP2,MMP9,NPY,P2RY10,PDCD1,PLAT,PSMB8,PSMB9,PTPRC,SELL,SIT1,SPN,…	76				Hematological System Development and Function,Lymphoid Tissue Structure and Development,Tissue Morphology	Quantity of CD4+ T-lymphocytes	1.41e-18		1.671	CD274,CD3E,CD4,CD5,CD69,CD74,CIITA,CORO1A,Ctla2a/Ctla2b,CTLA4,CXCL10,HLA-A,HLA-DMA,HLA-DQA1,HLA-DQB1,ICOS,IFNG,IL17A,IL2RB,ITGAL,ITGB2,ITK,LAG3,LAT,LCK,LCP2,NOD2,PDCD1,PIK3CG,PTPN22,S100A8,SH2D1A,SIT1,SLAMF6,TLR2,TNF,TNFSF8,VTCN1,ZAP70	39				Hematological System Development and Function,Lymphoid Tissue Structure and Development,Tissue Morphology	Quantity of gamma-delta T lymphocytes	5.25e-07		-0.58	BCL2A1,BTLA,CCR7,LCK,PTPRC,RHOH,SIT1	7
Infectious Diseases,Organismal Injury and Abnormalities	Enterobacteriaceae infection	0.00124			CASP1,DPEP1,PIGR	3				Cell-To-Cell Signaling and Interaction,Cellular Growth and Proliferation,Hematological System Development and Function	Stimulation of lymphocytes	5.81e-36	Increased	3.063	BTLA,C3,CASP1,CASP4,CCL19,CD160,CD2,CD274,CD28,CD3E,CD4,CD40,CD5,CD69,CD74,CD83,CD86,CLEC4E,CTLA4,CXCL10,HAVCR2,ICOS,IFNG,IL17A,IL1B,IL1RN,IL21,IL27RA,ITK,KLRC1,KLRD1,Klrk1,LCK,LCN2,LILRB4,NOD2,PDCD1,PTPRC,SLAMF1,SPN,TNF,TNFRSF13C,TNFRSF14,TNFRSF9,TNFSF13,TNFSF13B	46				Cell-To-Cell Signaling and Interaction,Hematological System Development and Function	Response of lymphocytes	1.56e-18	Increased	2.124	APOA1,CCL25,CD226,CD274,CD38,CD3E,CD4,CD5,CD6,CLEC7A,CSF2RB,CTLA4,ERN1,FBP1,HLA-DQB1,ICOS,IFNG,IL17A,ITK,LAG3,LCP2,LIF,LTB,MSR1,OASL,PDCD1,PLAUR,SH2D1A,TNF,TNFRSF1B,TNFRSF9,TNFSF11,TNFSF13,TNFSF14,TNFSF8,VTCN1	36				Inflammatory Response	Cell-mediated response	5.27e-07		-0.253	CCR7,CD40,CD86,CTLA4,FURIN,GIMAP1-GIMAP5,Havcr1,HRH2,ITGA4,PIK3R6,SELL,SLAMF6	12
Infectious Diseases,Organismal Injury and Abnormalities	Parasitic Infection	0.00124		-1.231	GZMA,Gzmb,IL33,MME,PIGR,SLAMF6	6				Cell-To-Cell Signaling and Interaction,Hematological System Development and Function	Interaction of T lymphocytes	8.43e-36	Increased	5.379	BTLA,CCL17,CCL19,CCL20,CCL28,CCL5,CCR7,CD2,CD22,CD28,CD3E,CD4,CD40,CD48,CD6,CD69,CD86,CTLA4,CXCL10,CXCR4,FYB1,Havcr1,HLA-DMA,ICOS,IFNG,IL17A,IL1B,IL7R,ITGA2,ITGA4,ITGAL,ITGB2,ITK,LCK,LCP2,LTA,Ly6a (includes others),NPY,SELL,SELPLG,SH2D1A,SKAP1,SPN,SST,TNF,TNFSF11,TXK,ZAP70	48				Cell-mediated Immune Response,Cellular Movement,Hematological System Development and Function,Immune Cell Trafficking	Cell movement of T lymphocytes	1.8e-18	Increased	2.4	CCL20,CCL25,CCL28,CCR4,CD274,CD6,CD69,CD74,CIITA,CTLA4,CXCL10,Cxcl11,Cxcl9,Defb3,ELF4,HLA-A,ICOS,IFNG,Ighg2b,IL17A,IL17C,IL18BP,IRF7,ITGAL,ITGB2,ITK,LAG3,LAT,LCP2,LTB,MAP4K1,Muc4,P2RY10,PDCD1,PIK3CG,SST,TLR2,TNF,TNFRSF9,TNFSF14,VTCN1,ZAP70	42				Cell-To-Cell Signaling and Interaction,Hematological System Development and Function,Humoral Immune Response	Binding of B lymphocytes	7.11e-07			CCL21,CD40,CD86,Havcr1,ITGA4,SELL	6
Lipid Metabolism,Molecular Transport,Small Molecule Biochemistry	Excretion of cholesterol	0.00135			ABCG8,NPC1L1	2				Inflammatory Disease,Neurological Disease,Organismal Injury and Abnormalities	Myelitis	8.93e-36	Increased	2.34	AIF1,BATF,BTLA,C3,C4A/C4B,CASP1,CASP4,Ccl2,CCL5,CCR2,CCR4,CCR7,CD19,CD274,CD28,CD4,CD40,CD5,CD6,CD74,CD84,CD86,CIITA,CLEC4E,CORO1A,CTLA4,CXCL10,Cxcl3,DOCK10,GPR174,Havcr1,HAVCR2,HLA-A,HLA-DMA,HLA-DQA1,HLA-DQB1,HLA-E,ICOS,IDO1,IFNG,IL17A,IL18BP,IL1B,IL1RN,IL21,IL21R,IL27RA,IL2RA,IL2RG,IRF4,Irgm1,ISG15,ITGA4,ITGAX,ITK,KLRB1,Klrk1,LAG3,LCP2,MMP9,NPY,P2RY10,PDCD1,PLAT,PSMB8,PSMB9,PTPRC,SELL,SIT1,SPN,…	76				Cell-To-Cell Signaling and Interaction,Cellular Growth and Proliferation,Hematological System Development and Function	Stimulation of leukocytes	2.89e-18	Increased	3.221	ADORA1,CASP4,CCL20,CD274,CD3E,CD4,CD5,CD69,CD74,CLEC4E,CTLA4,CXCL10,CXCL3,ICOS,IFNG,IL17A,ITK,LCK,LCN2,LIF,NOD2,PDCD1,SFTPD,SLAMF1,SPN,TLR2,TNF,TNFRSF1B,TNFRSF9,TNFSF11,TNFSF13,TNFSF14	32				Cellular Movement,Hematological System Development and Function,Immune Cell Trafficking,Inflammatory Response	Cell movement of dendritic cells	7.2e-07		-1.299	CCL21,CCR7,CD40,CD86,GPR183,ICAM2,IL16,MMP9,PF4,PLXNC1,RAMP1	11
Cardiovascular Disease,Organismal Injury and Abnormalities	Thickening of neointima	0.00135			CYP4A11,ITLN1	2				Cell-To-Cell Signaling and Interaction	Response of lymphatic system cells	1.33e-35	Increased	2.264	CARD9,CASP1,CCL19,Ccl2,CCR7,CD19,CD22,CD226,CD27,CD274,CD28,CD38,CD3E,CD4,CD40,CD48,CD5,CD6,CD83,CD86,CLEC7A,CTLA4,CTSS,Havcr1,HAVCR2,HLA-DQB1,ICOS,IFNG,Igkv1-117,IL17A,IL1B,IL21,IL21R,IL27RA,IL2RA,IL7R,IRF8,ITGA4,ITK,KLRB1,LAG3,LAX1,LCP2,LTB,PDCD1,PLAUR,PSMB10,PTPRC,SELPLG,SFTPD,SH2D1A,TIMD4,TNF,TNFRSF14,TNFRSF9,TNFSF11,TNFSF13,TNFSF8	58				Humoral Immune Response,Protein Synthesis	Quantity of IgG	3.78e-18	Increased	2.254	ARID3A,B2M,B3GNT5,BCL3,CCL28,CCR4,CD274,CD69,CIITA,CLEC4D,CLEC4E,CSF2RB,CXCL10,Cxcl9,HLA-DQB1,ICOS,IFNG,IKZF3,IL2RB,IL2RG,ITGB2,LCK,LTB,NOD2,PDCD1,PIGR,PTPN22,SASH3,SH2D1A,SPIB,TLR2,TNF,TNFRSF1B,TNFRSF9,TNFSF13	35				Organismal Development	Morphology of body cavity	7.32e-07			AMH,ARHGDIB,ATP4A,ATP4B,B3GNT5,CCKAR,CCKBR,CCR7,CD1D,Cd209b,CD40,CD86,COL3A1,COL4A3,CTLA4,CYP11A1,ESRRG,FAH,FOXA2,GCSAM,GIMAP1-GIMAP5,Hbb-b1,HRH2,HSPB2,HTR1B,ITGA4,LAX1,LCK,LTB,MMP9,Nkx6-3,Percc1,PLA2G1B,PTPRC,RGS10,RHOH,SCN4B,SCX,SELENBP1,SELL,SPIC,Tmsb4x (includes others)	42
Molecular Transport	Transport of metal	0.00139		0.061	HEPH,HLA-A,IL22RA1,Mt3,SLC13A1,SLC30A10,SLC39A5,SLC40A1,SLC46A1,TRPV6	10				Cell-To-Cell Signaling and Interaction,Hematological System Development and Function	Binding of lymphocytes	1.47e-35	Increased	5.17	BTK,BTLA,CCL17,CCL19,CCL20,CCL28,CCL5,CCR7,CD2,CD22,CD28,CD3E,CD40,CD48,CD6,CD69,CD86,CTLA4,CXCL10,CXCL13,CXCR4,FYB1,Havcr1,HLA-DMA,ICOS,IFNG,IL1B,IL7R,ITGA2,ITGA4,ITGAL,ITGB2,ITGB7,ITK,LCK,LCP2,Ly6a (includes others),MYO1G,NPY,SELL,SELPLG,SH2D1A,SKAP1,SPN,SST,TNF,TNFSF11,TXK,WAS,ZAP70	50				Cell-To-Cell Signaling and Interaction,Hematological System Development and Function	Binding of mononuclear leukocytes	3.98e-18	Increased	3.313	APOA1,CCL20,CCL25,CCL28,CD3E,CD4,CD6,CD69,CTLA4,CXCL10,DOCK2,HLA-DMA,ICOS,IFNG,IL17A,ITGA2,ITGAL,ITGAX,ITGB2,ITK,LBP,LCK,LCP2,LIF,MAP4K1,PIK3CG,PLAUR,SH2D1A,SPN,SST,TNF,TNFSF11,TNFSF14,ZAP70	34				Cell Morphology,Lymphoid Tissue Structure and Development	Morphology of lymphatic system cells	7.38e-07			B3GNT5,CD40,CD46,CD79B,CD86,CTLA4,ICAM2,LCK,LTB,PF4,PTPRC,RHOH,TNFRSF13C	13
Cell Death and Survival,Cellular Compromise	Cytotoxicity of cytotoxic T cells	0.00142			GZMA,Gzmb,HLA-A	3				Immunological Disease,Inflammatory Disease,Inflammatory Response,Neurological Disease,Organismal Injury and Abnormalities	Experimental autoimmune encephalomyelitis	1.48e-35	Increased	2.363	AIF1,BATF,BTLA,C3,CASP1,CASP4,Ccl2,CCL5,CCR2,CCR4,CCR7,CD19,CD274,CD28,CD4,CD40,CD5,CD6,CD74,CD84,CD86,CIITA,CLEC4E,CORO1A,CTLA4,CXCL10,Cxcl3,DOCK10,GPR174,Havcr1,HAVCR2,HLA-A,HLA-DMA,HLA-DQA1,HLA-DQB1,HLA-E,ICOS,IDO1,IFNG,IL17A,IL18BP,IL1B,IL1RN,IL21,IL21R,IL27RA,IL2RA,IL2RG,IRF4,Irgm1,ISG15,ITGA4,ITGAX,ITK,KLRB1,Klrk1,LAG3,LCP2,MMP9,NPY,P2RY10,PDCD1,PLAT,PSMB8,PSMB9,PTPRC,SELL,SIT1,SPN,TNF,TNFR…	75				Cell-mediated Immune Response,Cellular Development,Cellular Function and Maintenance,Cellular Growth and Proliferation,Embryonic Development,Hematological System Development and Function,Hematopoiesis,Lymphoid Tissue Structure and Development,Organ Development,Organismal Development,Tissue Development	Differentiation of T lymphocytes	4.26e-18	Increased	3.534	B2M,BCL2A1,BCL3,CD226,CD274,CD3E,CD3G,CD4,CD6,CD69,CD74,CIITA,CLEC4E,CLEC6A,CTLA4,E2F2,ELF4,ENPP1,HIVEP3,HLA-DMA,HLA-DQA1,ICOS,IDO1,IFNG,IKZF3,IL17A,IL2RB,IL2RG,ITGAL,ITGB2,ITK,LAT,LCK,LCP2,LIF,PDCD1,PIK3CG,PRKCA,PTPN22,RUNX3,SASH3,SH2D1A,SH2D2A,SIT1,SLAMF6,STAT2,TNF,TNFSF11,TNFSF8,USP18,ZAP70	51				Inflammatory Disease,Inflammatory Response,Organismal Injury and Abnormalities,Renal and Urological Disease	Nephritis	7.41e-07		1.128	CCR7,CD1D,CD40,CD79B,CD86,COL4A3,FAH,IL16,ITGA4,LTB,MMP9,MS4A1,PLA2G1B,PTPRC,ST14,TNFRSF13C	16
Cell Death and Survival,Organismal Injury and Abnormalities	Apoptosis of intestinal epithelial cells	0.00152			GUCA2A,GUCY2C,MUC13	3				Cellular Movement	Homing of cells	1.91e-35	Increased	6.074	AIF1,BATF,C3,C4A/C4B,CCL1,CCL17,CCL19,Ccl2,CCL20,CCL28,CCL5,Ccl6,Ccl7,Ccl9,CCR10,CCR2,CCR4,CCR7,CD22,CD28,CD38,CD4,CD40,CD69,CD72,CD74,CEACAM1,CORO1A,CXCL10,Cxcl11,CXCL13,CXCL2,CXCL3,Cxcl3,CXCL6,Cxcl9,CXCR4,CXCR6,Defb3,DOCK10,FGR,FYB1,GPR18,GPR183,IFNG,IL16,IL17A,IL1A,IL1B,IL21,ITGA2,ITGA4,ITGAE,ITGAL,ITGB2,ITGB7,ITK,LAT,LBP,LCK,LCN2,LTB4R,MMP7,MMP9,MS4A1,MYO1F,NOD2,NPY,PIGR,PIK3R5,PLA2G1B,PLAT,P…	94				Cell-To-Cell Signaling and Interaction,Hematological System Development and Function	T cell response	5.03e-18		1.877	APOA1,CCL25,CD226,CD274,CD3E,CD4,CD5,CD6,CLEC7A,CSF2RB,CTLA4,ERN1,HLA-DQB1,ICOS,IFNG,IL17A,ITK,LAG3,LIF,LTB,OASL,PDCD1,PLAUR,SH2D1A,TNF,TNFRSF1B,TNFRSF9,TNFSF11,TNFSF14,TNFSF8,VTCN1	31				Hematological System Development and Function,Lymphoid Tissue Structure and Development,Organ Morphology,Tissue Morphology	Morphology of lymphoid organ	7.93e-07			ARHGDIB,B3GNT5,CCL21,CCR7,CD200,CD40,CD86,CTLA4,GIMAP1-GIMAP5,Hbb-b1,LAX1,LCK,LTB,PTPRC,PTPRCAP,RHOH,SELENBP1,SELL,SPIC	19
Cardiovascular Disease,Organismal Injury and Abnormalities,Tissue Morphology	Size of atherosclerotic lesion	0.00154			ABCG8,APOA4,IL33,NPC1L1	4				Cell-To-Cell Signaling and Interaction,Cellular Growth and Proliferation,Hematological System Development and Function	Stimulation of leukocytes	3.08e-35	Increased	3.887	BTLA,C3,CASP1,CASP4,CCL19,CCL20,CCL5,CD160,CD2,CD274,CD28,CD3E,CD4,CD40,CD5,CD69,CD74,CD83,CD86,CLEC4E,CTLA4,CXCL10,CXCL3,HAVCR2,ICOS,IFNG,IL17A,IL1B,IL1RN,IL21,IL27RA,ITK,KLRC1,KLRD1,Klrk1,LCK,LCN2,LILRB4,NOD2,PDCD1,PTPRC,SFTPD,SLAMF1,SPN,TNF,TNFRSF13C,TNFRSF14,TNFRSF9,TNFSF11,TNFSF13,TNFSF13B	51				Hematological System Development and Function,Immunological Disease,Lymphoid Tissue Structure and Development,Organ Morphology,Organismal Injury and Abnormalities,Tissue Morphology	Abnormal morphology of lymphoid organ	6.09e-18			B3GNT5,BCL3,Bst2,CBFA2T3,CCL25,CD3E,CD4,CD74,CIITA,CLEC4D,CSF2RB,CTLA4,DNAAF4,DOCK11,DOCK2,E2F2,ELF4,HLA-DQA1,HLA-DQB1,ICOS,IFNG,IKZF3,IL18BP,IL2RB,IL2RG,ITGB2,ITK,LAG3,LAT,LCK,LCP2,LTB,MLKL,MSR1,NFKBIZ,NLRC5,PDCD1,PIK3CG,PRKCA,PTPN22,RUNX3,SASH3,SPIB,TNF,TNFRSF1B,TNFRSF9,TNFSF11,TNFSF14,TRAF1,ZAP70	50				Cell Death and Survival,Organismal Injury and Abnormalities	Necrosis	8.87e-07	Increased	2.173	AMH,ASPN,ATP4A,ATP4B,BCL2A1,BTLA,CCL21,CCR7,CD1D,CD200,CD40,CD48,CD79B,CD86,CHGB,CHP1,COL4A3,CTLA4,CYP11A1,ESRRB,FAH,FOXA2,FURIN,GIMAP1-GIMAP5,GIMAP4,GIMAP6,GPAM,GPR174,HBB,HRH2,HSPB2,IFI16,ITGA4,KCNK3,KLF9,LAX1,LCK,LTB,LYNX1,MAOB,MEOX2,MMP9,MS4A1,NEFL,PF4,PPP2R2B,PRND,PRPH,PTPRC,RGS10,RHOH,RNASE1,SELL,SMOX,ST14,STAP1,SULF1,TENT5C,TNFRSF13C,ZNF184	60
Carbohydrate Metabolism	Catabolism of carbohydrate	0.00155			ALDOB,LCT,MGAM,MMP7,SI	5				Cellular Movement,Hematological System Development and Function,Immune Cell Trafficking	Cell movement of granulocytes	3.17e-35	Increased	5.571	ARHGAP15,BTK,C3,C4A/C4B,CASP1,CCL17,CCL19,Ccl2,CCL20,CCL28,CCL5,CCR2,CCR7,CD14,CD177,CD2,CD274,CD28,CD48,CD69,CD74,CEACAM1,CFB,CFTR,CORO1A,CXCL10,CXCL2,CXCL3,Cxcl3,CXCL6,Cxcl9,FGR,GPR18,Gzmb,ICOS,IFNG,IL16,IL17A,IL1A,IL1B,IL1RN,IL21,IL27RA,IL2RA,IRF7,ITGA4,ITGAL,ITGB2,ITK,LBP,LCN2,LTB4R,LTF,MMP7,MMP9,MYO1F,NOD2,OLFM4,PDCD1,PIGR,PIK3R5,PLA2G1B,PLAT,PLAUR,PNOC,S100A8,SELL,SELPLG,SERPINE1,SPN,TGM2,T…	79				Cell-To-Cell Signaling and Interaction,Cellular Movement	Recruitment of cells	6.79e-18	Increased	3.063	APOA1,BCL3,CCL20,CCL28,CCR4,CD14,CD274,CD4,CD69,CD74,CHI3L1,CIITA,CLEC4E,CLEC7A,CSF2RB,CXCL10,CXCL2,CXCL3,CXCL6,Cxcl9,DPEP1,F13A1,HSPA1A/HSPA1B,IDO1,IFNG,IL17A,IL17F,IRF7,ITGB2,LCN2,LIF,LTF,MME,MMP12,MMP28,NOD2,PDCD1,PIK3CG,PIK3R5,RASGRP2,REG3G,S100A8,SFTPD,ST3GAL4,TLR2,TNF,TNFRSF1B,TNFRSF9	48				Inflammatory Response	Immune response of cells	9.12e-07	Decreased	-2.334	CCL21,CCR7,CD1D,CD200,Cd209b,CD40,CD48,CD83,CD86,CTLA4,CYP2S1,FURIN,Havcr1,Hbb-b1,HRH2,ITGA4,LCK,MS4A1,PF4,PTPRC,SPIC,TIMD4	22
Cellular Function and Maintenance	Cellular homeostasis	0.00156		1.255	BTNL2,CASP1,CCK,CCL25,CLDN2,CYP4A11,ENPP3,FABP1,GGT1,GUCA2B,GZMA,HKDC1,HLA-A,IL33,LCT,Mt3,NLRP6,PSMB8,REG1A,SLAMF6,SLC39A5,SLC40A1,SLC46A1,TNFSF13B,TRPV6,VPS37D,XK	27				Cellular Movement	Cellular infiltration by blood cells	4.32e-35	Increased	3.632	ARHGAP15,C3,C4A/C4B,CASP1,CCL19,Ccl2,CCL20,CCL5,CCR2,CCR4,CCR7,CD14,CD19,CD2,CD247,CD274,CD28,CD38,CD40,CD48,CD6,CD69,CD86,CFB,CFTR,CIITA,CLEC4E,CORO1A,CTLA4,CXCL10,CXCL2,CXCL3,Cxcl9,GPR18,Gzmb,HLA-A,ICOS,IDO1,IFNG,Ighg2b,IL16,IL17A,IL18BP,IL1A,IL1B,IL1RN,IL21,IL21R,IL27RA,IL2RA,IRF7,ITGA4,ITGAE,ITGAL,ITGB2,ITK,LAG3,LBP,LCN2,LILRB4,LTA,LTB,LTB4R,LTF,Ly6a (includes others),MMP9,Muc4,NOD2,OLFM4,PDC…	87				Cellular Movement,Hematological System Development and Function,Immune Cell Trafficking,Inflammatory Response	Chemotaxis of leukocytes	6.96e-18	Increased	3.797	ADORA1,APOA1,CCL20,CCL25,CCL28,CCR4,CD38,CD4,CD69,CD74,CORO1A,CXCL10,Cxcl11,CXCL2,CXCL3,Cxcl3,CXCL6,Cxcl9,CYTL1,Defb3,DOCK11,DOCK2,DOCK5,DPEP1,IFNG,IL17A,ITGAL,ITGB2,LAT,LBP,LCN2,MMP28,NOD2,PIGR,PIK3CG,PIK3R5,PLAUR,PRKCA,PTGES,S100A8,SFTPD,SLAMF1,SLAMF8,TLR2,TNF,TNFSF11,TNFSF14	47				Cellular Movement,Hematological System Development and Function,Immune Cell Trafficking,Inflammatory Response	Migration of dendritic cells	9.82e-07		-1.113	CCL21,CCR7,CD40,CD86,ICAM2,IL16,MMP9,PLXNC1,RAMP1	9
Lipid Metabolism,Molecular Transport,Small Molecule Biochemistry	Quantity of C22-ceramide	0.00161			ABCG8,NPC1L1	2				Cellular Movement	Chemotaxis of blood cells	4.56e-35	Increased	5.498	AIF1,C3,CCL1,CCL17,CCL19,Ccl2,CCL20,CCL28,CCL5,Ccl7,CCR2,CCR4,CCR7,CD28,CD38,CD4,CD40,CD69,CD72,CD74,CORO1A,CXCL10,Cxcl11,CXCL13,CXCL2,CXCL3,Cxcl3,CXCL6,Cxcl9,CXCR4,Defb3,DOCK10,FGR,GPR18,GPR183,IFNG,IL16,IL17A,IL1A,IL1B,IL21,ITGA4,ITGAL,ITGB2,LAT,LBP,LCN2,LTB4R,MMP7,MMP9,MYO1F,NOD2,PIGR,PIK3R5,PLA2G1B,PLAUR,PNOC,PTPRC,S100A8,SELL,SELPLG,SERPINE1,SFTPD,SLAMF1,SLAMF8,STAP1,TNF,TNFRSF14,TNFSF11,TRE…	73				Cell Death and Survival,Cellular Compromise	Cytotoxicity of lymphatic system cells	2.28e-17	Increased	3.355	ADORA1,B2M,CD226,CD274,CD38,CD5,CD6,CD69,CD74,CD96,CEACAM1,CTLA4,DOCK2,HLA-A,HLA-E,HSPA1A/HSPA1B,ICOS,IFNG,ITGAL,ITGB2,ITK,LAT,LCK,SH2D1A,SLAMF6,SPN,TAP2,TLR2,TNF,VTCN1	30				Cardiovascular Disease,Hematological Disease,Metabolic Disease,Nutritional Disease,Organismal Injury and Abnormalities	Iron deficiency anemia	1.01e-06			ATP4A,ATP4B,HBA1/HBA2,HBB	4
Endocrine System Disorders,Gastrointestinal Disease,Metabolic Disease,Organismal Injury and Abnormalities	Nutritionally induced type 2 diabetes	0.00161			ABCG8,NPC1L1	2				Cell-To-Cell Signaling and Interaction,Hematological System Development and Function	Binding of T lymphocytes	1.74e-34	Increased	5.06	BTLA,CCL17,CCL19,CCL20,CCL28,CCL5,CCR7,CD2,CD22,CD28,CD3E,CD40,CD48,CD6,CD69,CD86,CTLA4,CXCL10,CXCR4,FYB1,Havcr1,HLA-DMA,ICOS,IFNG,IL1B,IL7R,ITGA2,ITGA4,ITGAL,ITGB2,ITK,LCK,LCP2,Ly6a (includes others),NPY,SELL,SELPLG,SH2D1A,SKAP1,SPN,SST,TNF,TNFSF11,TXK,ZAP70	45				Cell Death and Survival,Organismal Injury and Abnormalities	Cell death of lymphocytes	2.48e-17		-0.113	BCL2A1,BCL3,CASP4,CCL25,CD226,CD274,CD38,CD3E,CD4,CD5,CD6,CHI3L1,CIITA,CORO1A,CTLA4,CXCL10,DHX58,E2F2,ICOS,IDO1,IFNG,IL2RG,Irgm1,ITGAL,ITGB2,ITK,LAG3,LAT,LCK,LCN2,LTB,MAP4K1,PARP14,PDCD1,PIK3CG,PRKCA,PTPN22,SH2D1A,SH2D2A,SPIB,SPN,TLR2,TNF,TNFRSF1B,TNFRSF9,TNFSF13,TRAF1,UBD	48				Cell-mediated Immune Response,Cellular Development,Cellular Function and Maintenance,Cellular Growth and Proliferation,Embryonic Development,Hematological System Development and Function,Hematopoiesis,Lymphoid Tissue Structure and Development,Organ Development,Organismal Development,Tissue Development	Differentiation of T lymphocytes	1.1e-06	Decreased	-2.613	BCL2A1,CD1D,CD3D,CD46,CD83,CD86,CTLA4,GIMAP1-GIMAP5,GPR183,Havcr1,LCK,PF4,PIK3R6,PTPRC,RHOH,SIT1,SLAMF6	17
Gastrointestinal Disease,Organismal Injury and Abnormalities	Nonulcer dyspepsia	0.00161			GUCY2C,SLC6A4	2				Cellular Movement	Migration of cells	2.76e-34	Increased	7.474	AIF1,ARHGAP15,ARHGAP4,ARHGDIB,BARX2,BATF,BTK,BTLA,C3,C4A/C4B,CARD9,CASP1,CCKBR,CCL1,CCL17,CCL19,Ccl2,CCL20,CCL28,CCL5,Ccl6,Ccl7,Ccl9,CCR10,CCR2,CCR4,CCR7,CD14,CD177,CD19,CD2,CD22,CD226,CD247,CD274,CD28,CD300A,CD38,CD4,CD40,CD48,CD5,CD53,CD6,CD69,CD72,CD74,CD86,CD8A,CEACAM1,CFB,CFTR,CHI3L1,CIITA,CLEC4E,CLEC7A,CORO1A,CRTAM,CTLA4,CTSS,CXCL10,Cxcl11,CXCL13,CXCL2,CXCL3,Cxcl3,CXCL6,Cxcl9,CXCR4,Defb3,DI…	209				Cellular Movement	Chemotaxis of myeloid cells	4.46e-17	Increased	3.211	ADORA1,APOA1,CCL20,CCL25,CCL28,CD4,CD69,CD74,CORO1A,CXCL10,CXCL2,CXCL3,Cxcl3,CXCL6,Cxcl9,CYTL1,DOCK11,DOCK2,DOCK5,DPEP1,IFNG,IL17A,ITGAL,ITGB2,LBP,LCN2,MMP28,NOD2,PIGR,PIK3CG,PIK3R5,PLAUR,PRKCA,PTGES,S100A8,SFTPD,SLAMF1,SLAMF8,TLR2,TNF,TNFSF11	41				Cellular Compromise	Depletion of lymphocytes	1.18e-06		0.335	CD1D,CD79B,CTLA4,MS4A1,SELL,ST14	6
Cell Morphology,Hematological System Development and Function,Immunological Disease,Lymphoid Tissue Structure and Development,Organismal Injury and Abnormalities	Abnormal morphology of CD8+ T lymphocyte	0.00162			Gzmb,HLA-A,PIGR	3				Cellular Movement,Hematological System Development and Function,Immune Cell Trafficking,Inflammatory Response	Chemotaxis of leukocytes	3.03e-34	Increased	5.498	AIF1,C3,CCL1,CCL17,CCL19,Ccl2,CCL20,CCL28,CCL5,Ccl7,CCR2,CCR4,CCR7,CD28,CD38,CD4,CD40,CD69,CD72,CD74,CORO1A,CXCL10,Cxcl11,CXCL13,CXCL2,CXCL3,Cxcl3,CXCL6,Cxcl9,CXCR4,Defb3,DOCK10,FGR,GPR18,GPR183,IFNG,IL16,IL17A,IL1A,IL1B,IL21,ITGA4,ITGAL,ITGB2,LAT,LBP,LCN2,LTB4R,MMP7,MMP9,MYO1F,NOD2,PIGR,PIK3R5,PLA2G1B,PLAUR,PNOC,S100A8,SELL,SELPLG,SERPINE1,SFTPD,SLAMF1,SLAMF8,STAP1,TNF,TNFRSF14,TNFSF11,TREM1,TRP…	72				Cell-To-Cell Signaling and Interaction,Cellular Movement,Hematological System Development and Function,Immune Cell Trafficking,Inflammatory Response	Recruitment of phagocytes	4.49e-17	Increased	2.879	APOA1,BCL3,CCL20,CD14,CD274,CD4,CD69,CD74,CHI3L1,CIITA,CLEC4E,CXCL10,CXCL2,CXCL3,CXCL6,DPEP1,F13A1,HSPA1A/HSPA1B,IDO1,IFNG,IL17A,IL17F,ITGB2,LCN2,LIF,LTF,MME,MMP12,MMP28,NOD2,PDCD1,PIK3CG,PIK3R5,RASGRP2,S100A8,ST3GAL4,TLR2,TNF,TNFRSF1B	39				Cell-mediated Immune Response,Cellular Development,Cellular Function and Maintenance,Cellular Growth and Proliferation,Embryonic Development,Hematological System Development and Function,Hematopoiesis,Lymphoid Tissue Structure and Development,Organ Development,Organismal Development,Tissue Development	Arrest in differentiation of T lymphocytes	1.24e-06			CD1D,CD3D,CD83,PTPRC,RHOH	5
Vitamin and Mineral Metabolism	Metabolism of vitamin	0.00164			AMN,Ces2e,LRAT,NPC1L1,SLC46A1	5				Cellular Development,Cellular Growth and Proliferation,Hematological System Development and Function,Humoral Immune Response,Lymphoid Tissue Structure and Development	Proliferation of B lymphocytes	6.25e-34		1.568	ARHGDIB,BCL2A1,BTK,BTLA,CD14,CD19,CD22,CD274,CD300A,CD300C,CD38,CD3E,CD4,CD40,CD6,CD72,CD74,CD79A,CD79B,CD86,CFB,CTLA4,FLT3,GIMAP1,GPR183,IFNG,IGKC,Igkv1-117,IKZF3,IL17A,IL1B,IL1RN,IL21,IL21R,IL2RB,IL2RG,IL4I1,IL7R,IRF4,IRF8,LAG3,LILRB4,LTA,LY75,LY86,LY9,MS4A1,MZB1,PARP14,PDCD1,POU2AF1,PTPRC,PTPRCAP,SAMSN1,SASH3,SLAMF1,SLAMF7,TNF,TNFRSF13B,TNFRSF13C,TNFRSF9,TNFSF11,TNFSF13,TNFSF13B,WAS	65				Cell-To-Cell Signaling and Interaction,Hematological System Development and Function	Binding of T lymphocytes	6.76e-17	Increased	2.508	APOA1,CCL20,CCL25,CCL28,CD3E,CD6,CD69,CTLA4,CXCL10,DOCK2,HLA-DMA,ICOS,IFNG,ITGA2,ITGAL,ITGB2,ITK,LCK,LCP2,MAP4K1,SH2D1A,SPN,SST,TNF,TNFSF11,TNFSF14,ZAP70	27				Immunological Disease,Organismal Injury and Abnormalities	Abnormal morphology of immune system	1.34e-06			B3GNT5,CD200,CD40,CD79B,CD86,CTLA4,GIMAP1-GIMAP5,LCK,LTB,MMP9,PTPRC,RHOH,SPIC,TNFRSF13C	14
Cellular Function and Maintenance,Small Molecule Biochemistry	Homeostasis of metal ion	0.00171			Mt3,REG1A,SLC39A5,SLC40A1,SLC46A1,TRPV6,XK	7				Inflammatory Response	Antibody response	6.6e-34	Increased	3.648	BTK,BTLA,C3,C4A/C4B,CASP1,CCL5,CCR2,CCR7,CD19,CD28,CD38,CD40,CD69,CD83,CD86,CTSS,Defb3,FCRLA,GPR183,HLA-DMA,HLA-DQB1,ICOS,IFNG,IGKC,IKZF1,IL2RA,IRF8,ITGAL,JCHAIN,LCP2,LTA,LTB,LTF,MZB1,NOD2,PDCD1,POU2AF1,PSMB10,PTPRC,SASH3,SH2D1A,TNF,TNFRSF13B,TNFRSF13C,TNFSF13,TNFSF13B,TREM1,WAS	48				Cell-To-Cell Signaling and Interaction,Hematological System Development and Function	Interaction of lymphocytes	6.84e-17	Increased	3.135	APOA1,CCL20,CCL25,CCL28,CD3E,CD4,CD6,CD69,CTLA4,CXCL10,DOCK2,HLA-DMA,ICOS,IFNG,IL17A,ITGA2,ITGAL,ITGB2,ITK,LCK,LCP2,LIF,MAP4K1,SH2D1A,SPN,SST,TLR2,TNF,TNFSF11,TNFSF14,ZAP70	31				Cellular Movement,Hematological System Development and Function,Immune Cell Trafficking	Cell movement of granulocytes	1.43e-06	Decreased	-3.048	ARHGAP15,CCL21,CCR7,CD48,FOXA2,Hbb-b1,HRH2,ICAM2,IL16,ITGA4,MMP9,PF4,PLA2G1B,PNOC,RASGRP2,SELL,ST14	17
Carbohydrate Metabolism,Molecular Transport,Small Molecule Biochemistry	Concentration of D-glucose	0.00172		-1	Akr1b7,APOA4,CREB3L3,FBP1,GIP,IL33,NPC1L1,NR1I3,SLC5A1	9				Cellular Movement,Hematological System Development and Function,Immune Cell Trafficking	Cellular infiltration by leukocytes	8.94e-34	Increased	3.487	ARHGAP15,C3,C4A/C4B,CASP1,CCL19,Ccl2,CCL20,CCL5,CCR2,CCR4,CCR7,CD14,CD19,CD2,CD247,CD274,CD28,CD38,CD40,CD48,CD6,CD69,CD86,CFB,CFTR,CIITA,CORO1A,CTLA4,CXCL10,CXCL2,CXCL3,Cxcl9,GPR18,Gzmb,HLA-A,ICOS,IDO1,IFNG,Ighg2b,IL16,IL17A,IL18BP,IL1A,IL1B,IL1RN,IL21,IL21R,IL27RA,IL2RA,IRF7,ITGA4,ITGAE,ITGAL,ITGB2,ITK,LAG3,LBP,LCN2,LILRB4,LTA,LTB,LTB4R,LTF,Ly6a (includes others),MMP9,Muc4,NOD2,OLFM4,PDCD1,PLAT…	85				Cellular Function and Maintenance	Function of antigen presenting cells	7.2e-17		1.432	BCL2A1,BCL3,CD14,CD274,CD74,CHI3L1,CIITA,CLEC4E,CLEC6A,CLEC7A,CSF2RB,CXCL10,HLA-DMA,IDO1,IFNG,IL2RG,LTB,MAP4K1,MMP12,MSR1,MUC5B,NOD2,PDCD1,PIK3CG,PLAT,PLAUR,SFTPD,SLA2,SLAMF1,SLAMF8,STAT2,TLR2,TNF,TNFSF13,TRPM5	35				Cell Morphology,Immunological Disease,Organismal Injury and Abnormalities	Abnormal morphology of leukocytes	1.45e-06			B3GNT5,CD40,CD79B,CD86,CTLA4,GIMAP1-GIMAP5,LCK,LTB,MMP9,PTPRC,RHOH,TNFRSF13C	12
Inflammatory Disease,Inflammatory Response,Organismal Injury and Abnormalities	Inflammatory swelling of absolute anatomical region	0.00172			IL33,SLC6A4,TNFSF13B	3				Cell-To-Cell Signaling and Interaction,Hematological System Development and Function,Immune Cell Trafficking,Inflammatory Response	Activation of antigen presenting cells	1.19e-33	Increased	3.532	BTK,C3,C4A/C4B,CARD9,CASP1,CCL1,CCL17,Ccl2,CCL20,CCL5,CCR2,CCR7,CD14,CD274,CD4,CD40,CD48,CD74,CD84,CD86,CHI3L1,CLCA1,CLEC4E,CLEC7A,CTSS,CXCL10,Defb3,FLT3,Hamp/Hamp2,HAVCR2,HLA-A,HLA-DMA,HLA-DMB,HLA-DOA,HLA-DQA1,HLA-DQB1,HVCN1,IDO1,IFNG,IL17A,IL1B,IL1RN,IL21,IRF4,ITGB2,Klrk1,LBP,LCN2,LTA,LTB,LTF,MMP9,MUC5B,NPY,PLA2G2D,PLAT,PSMB8,PSMB9,PSME2,REG3A,SST,TGM2,TIMD4,TLR1,TNF,TNFAIP8L2,TNFSF13,TRPM2,TSP…	70				Connective Tissue Disorders,Immunological Disease,Inflammatory Disease,Inflammatory Response,Organismal Injury and Abnormalities,Skeletal and Muscular Disorders	Rheumatoid arthritis	7.51e-17		1.235	APOA1,B2M,CCL20,CCL25,CCR4,CD274,CD4,CD6,CD69,CD74,CDA,CELF4,CHI3L1,CIITA,CLEC4D,CLEC4E,CSF2RB,CTLA4,CXCL10,CXCL2,CXCL3,CXCL6,GBP6,HELZ2,HLA-A,HLA-DMA,HLA-DMB,HLA-DQA1,HLA-DQB1,HLA-DRB5,HSPA1A/HSPA1B,ICOS,IFNG,IL17A,IL17F,IL18BP,IL2RB,ITGB2,LBP,LTB,LTF,LY6E,MME,MMP3,PDCD1,PIK3CG,PLAUR,PSMB8,PSMB9,PTGES,PTPN22,PTPRN2,RUNX3,S100A8,Saa3,SH2D2A,Slfn2,TAP2,TAPBP,TLR2,TNF,TNFRSF1B,TNFSF11,TRAF1,TRIM10,…	69				Immunological Disease,Inflammatory Disease,Organismal Injury and Abnormalities	Systemic lupus erythematosus	1.64e-06			ARHGAP15,CCKBR,CD40,CD86,CTLA4,CYP2S1,GNAT2,HSPB2,IFI16,IL16,LCK,LTB,MMP9,MS4A1,PTPRC,QPCT,SELL,SLAMF6	18
Free Radical Scavenging	Metabolism of reactive oxygen species	0.00177		0.574	APOA4,FBP1,GGT1,GZMA,HEPH,IL22RA1,IL33,LRAT,PSMB8,SLC30A10,SLC40A1,SMOX	12				Cell Death and Survival,Organismal Injury and Abnormalities	Apoptosis of mononuclear leukocytes	1.37e-33		0.059	Art2a,Art2b,BCL2A1,BTK,CASP1,CASP4,CCL19,Ccl2,CCL5,CD2,CD22,CD226,CD247,CD27,CD274,CD28,CD38,CD3E,CD4,CD40,CD5,CD6,CD79B,CHI3L1,CIITA,CORO1A,CXCR4,DHX58,FLT3,GIMAP1,GIMAP1-GIMAP5,GIMAP4,GRAP2,Gzmb,ICOS,IDO1,IFNG,IL1A,IL1B,IL21,IL27RA,IL2RA,IL2RG,IL7R,IRF4,IRF8,Irgm1,ITGB2,ITK,KLRC1,LCK,LCN2,LTA,LTB,Ms4a4c (includes others),PARP14,PDCD1,POU2AF1,PTPRC,RHOH,S100A8,SPN,TNF,TNFAIP8L2,TNFRSF9,TNFSF13,T…	71				Infectious Diseases,Organismal Injury and Abnormalities	Parasitic Infection	7.74e-17	Decreased	-2.339	B2M,BCL2A1,BCL3,CD274,CD4,CD74,CIITA,ELF4,HBA1/HBA2,HBB,HLA-DMA,HLA-DQB1,Ifi47,IFNG,Igtp,Iigp1,IL17A,Irgm1,ITK,KCNE2,LTB,MME,PIGR,RUNX3,SH2D1A,SLAMF1,SLAMF6,TLR2,TNF,TNFRSF1B,VTCN1	31				Gastrointestinal Disease,Inflammatory Disease,Inflammatory Response,Organismal Injury and Abnormalities	Experimental colitis	1.67e-06			ARHGDIB,Cd209b,Cd52,CD53,CD79B,IFI16,IL22RA2,LY86,MS4A1,PTPRC,ST14	11
Gastrointestinal Disease,Organismal Injury and Abnormalities	Abnormality of small intestine	0.00181			CLDN15,MUC13,SLC51A,SLC5A1,USH1C	5				Inflammatory Response,Neurological Disease,Organismal Injury and Abnormalities	Inflammation of central nervous system	1.63e-33	Increased	2.32	AIF1,BATF,BTLA,C3,C4A/C4B,CASP1,CASP4,Ccl2,CCL5,CCR2,CCR4,CCR7,CD19,CD274,CD28,CD4,CD40,CD5,CD6,CD74,CD84,CD86,CIITA,CLEC4E,CORO1A,CTLA4,CXCL10,Cxcl3,DOCK10,GABRA4,GPR174,Havcr1,HAVCR2,HLA-A,HLA-DMA,HLA-DQA1,HLA-DQB1,HLA-E,ICOS,IDO1,IFNG,IL17A,IL18BP,IL1B,IL1RN,IL21,IL21R,IL27RA,IL2RA,IL2RG,IRF4,Irgm1,ISG15,ITGA4,ITGAX,ITK,KLRB1,Klrk1,LAG3,LCP2,MMP9,NPY,P2RY10,PDCD1,PLAT,PSMB8,PSMB9,PTPRC,SELL,SE…	80				Cell-To-Cell Signaling and Interaction,Cellular Movement	Recruitment of myeloid cells	1.12e-16	Increased	3.189	APOA1,BCL3,CCL20,CD14,CD274,CD4,CD69,CD74,CHI3L1,CIITA,CLEC4E,CSF2RB,CXCL10,CXCL2,CXCL3,CXCL6,DPEP1,HSPA1A/HSPA1B,IDO1,IFNG,IL17A,IL17F,IRF7,ITGB2,LCN2,LIF,LTF,MME,MMP12,MMP28,NOD2,PDCD1,PIK3CG,PIK3R5,RASGRP2,S100A8,ST3GAL4,TLR2,TNF,TNFRSF1B	40				Inflammatory Response	Antibody response	1.68e-06			BTLA,CCR7,CD40,CD83,CD86,FCRLA,GPR183,LTB,PTPRC,TNFRSF13C	10
Cardiovascular Disease,Cardiovascular System Development and Function,Organ Morphology,Organismal Development,Organismal Injury and Abnormalities	Mass of left ventricle	0.00183			KLK3,MME,SLC40A1	3				Antimicrobial Response,Inflammatory Response	Antimicrobial response	1.69e-33	Increased	3.172	ACOD1,Bst2,CARD9,CASP4,CCL19,CCL20,CCL5,CCR7,Cd209b,CD40,CD86,CD8A,CLEC4E,CLEC6A,CLEC7A,CXCL10,CXCL13,Cxcl9,CXCR4,DDX60,Defb3,DHX58,DTX3L,FGR,Hamp/Hamp2,HLA-A,HLA-E,IFI16,IFIT1,IFIT1B,IFIT3,IFNG,Ighg2c,IL17A,IL17F,IL1B,IL21,IL27RA,IRF7,IRF8,IRGM,Irgm1,ISG15,ITGAX,JCHAIN,LCN2,LTF,LYZ,MMP7,MUC5B,MYO1F,Naip1 (includes others),NOD2,Oasl2,PLA2G1B,PLAC8,PTPRC,RTP4,S100A8,SAMHD1,SFTPD,SLAMF8,SPN,Tgtp1/T…	69				Cell-To-Cell Signaling and Interaction,Cellular Growth and Proliferation	Stimulation of cells	1.31e-16	Increased	3.719	ADORA1,APOA1,CASP4,CCK,CCL20,CD274,CD3E,CD4,CD5,CD69,CD74,CLEC4E,CTLA4,CXCL10,CXCL3,FGD3,ICOS,IFNG,IL17A,IL2RB,ITK,KCNIP1,LCK,LCN2,LIF,LTF,NOD2,PDCD1,PTGES,SFTPD,SLAMF1,SOX21,SPN,SPTB,TLR2,TNF,TNFRSF1B,TNFRSF9,TNFSF11,TNFSF13,TNFSF14	41				Hematological System Development and Function,Tissue Development	Accumulation of blood cells	1.81e-06		-0.52	BCL2A1,CCL21,CCR7,CD1D,CD200,CD40,CD86,CTLA4,GIMAP1-GIMAP5,ITGA4,MMP9,RGS10,SELL,TNFRSF13C	14
Infectious Diseases,Organismal Injury and Abnormalities	Flu	0.00185			CASP1,FABP1,LRAT,XK	4				Cell-To-Cell Signaling and Interaction,Cellular Growth and Proliferation,Hematological System Development and Function	Stimulation of T lymphocytes	3.44e-33	Increased	2.806	BTLA,C3,CASP1,CASP4,CCL19,CD160,CD2,CD274,CD28,CD3E,CD4,CD40,CD5,CD69,CD74,CD83,CD86,CLEC4E,CTLA4,HAVCR2,ICOS,IFNG,IL1B,IL1RN,IL21,IL27RA,ITK,KLRC1,KLRD1,LCK,LCN2,LILRB4,NOD2,PDCD1,PTPRC,SLAMF1,SPN,TNF,TNFRSF13C,TNFRSF14,TNFSF13B	41				Cell Death and Survival,Cellular Compromise	Cytotoxicity of lymphocytes	1.34e-16	Increased	3.237	ADORA1,B2M,CD226,CD274,CD38,CD5,CD6,CD69,CD96,CEACAM1,CTLA4,DOCK2,HLA-A,HLA-E,HSPA1A/HSPA1B,ICOS,IFNG,ITGAL,ITGB2,ITK,LAT,LCK,SH2D1A,SLAMF6,SPN,TAP2,TLR2,TNF,VTCN1	29				Cellular Function and Maintenance	Function of lymphatic system cells	1.91e-06			ARHGDIB,BTLA,CCR7,CD86,CTLA4,GIMAP4,IL16,LAX1,LTB,MMP9,PTPRC,PTPRCAP,SELL,SLAMF6	14
Lipid Metabolism,Molecular Transport,Small Molecule Biochemistry	Excretion of bile acid	0.0019			FABP1,MTTP	2				Immunological Disease,Inflammatory Disease,Organismal Injury and Abnormalities	Systemic lupus erythematosus	3.46e-33		0.57	ARHGAP15,BCL2L15,C4A/C4B,CASP4,CCKBR,CCL5,CD19,CD22,CD247,CD4,CD40,CD69,CD86,CEACAM1,CFB,CIITA,CMPK2,CTLA4,CTSW,CXCL10,CXCL13,CXCL2,DDX60,DHX58,DTX3L,FGR,HLA-DQB1,HLA-DRA,ICOS,IFI16,IFIT1,IFIT3,IFNG,IKZF1,IKZF3,IL16,IL17A,IL18BP,IL18RAP,IL1B,IL1RN,IL21,IL21R,IL2RA,IL2RB,IL2RG,IRF7,IRF8,ISG15,ITGAX,ITGB7,KLRB1,LCK,LCN2,LTA,LTB,LTF,LY9,MMP9,MS4A1,NCF2,NLRC5,PDCD1,PLAT,PTPRC,SELL,SH2D1A,SLAMF6,SLAMF…	81				Cell Death and Survival,Organismal Injury and Abnormalities	Cell death of T lymphocytes	1.37e-16		0.935	BCL2A1,BCL3,CASP4,CCL25,CD226,CD274,CD38,CD3E,CD4,CD5,CD6,CHI3L1,CIITA,CORO1A,CTLA4,CXCL10,DHX58,E2F2,ICOS,IDO1,IFNG,IL2RG,Irgm1,ITGB2,ITK,LAG3,LAT,LCK,LCN2,LTB,MAP4K1,PDCD1,PIK3CG,PRKCA,PTPN22,SH2D1A,SH2D2A,SPN,TNF,TNFRSF1B,TNFRSF9,TRAF1	42				Cell-To-Cell Signaling and Interaction,Hematological System Development and Function	Immune response of lymphocytes	1.96e-06		-0.811	CCR7,CD1D,CD40,CD48,CD86,CTLA4,FURIN,Havcr1,TIMD4	9
Cell Morphology,Hematological System Development and Function,Immunological Disease,Lymphoid Tissue Structure and Development,Organismal Injury and Abnormalities	Abnormal morphology of alpha-beta intraepithelial T cell	0.0019			CCL25,PIGR	2				Cell Death and Survival,Organismal Injury and Abnormalities	Apoptosis of T lymphocytes	5.48e-33		0.954	Art2a,Art2b,BCL2A1,CASP1,CASP4,CCL19,Ccl2,CCL5,CD2,CD226,CD247,CD27,CD274,CD28,CD38,CD3E,CD4,CD40,CD5,CD6,CHI3L1,CIITA,CORO1A,CXCR4,DHX58,GIMAP1,GIMAP1-GIMAP5,GIMAP4,GRAP2,Gzmb,ICOS,IDO1,IFNG,IL1A,IL1B,IL21,IL27RA,IL2RA,IL2RG,IL7R,IRF4,Irgm1,ITGB2,ITK,KLRC1,LCK,LCN2,LTA,LTB,Ms4a4c (includes others),PDCD1,POU2AF1,PTPRC,RHOH,SPN,TNF,TNFAIP8L2,TNFRSF9,TNFSF13B,TRAF1,WAS,XCL1	62				Dermatological Diseases and Conditions,Inflammatory Disease,Inflammatory Response,Organismal Injury and Abnormalities	Dermatitis	1.42e-16		0.566	BCL3,CCK,CCL20,CCR4,CD4,CD5,CD74,CSF2RB,FCGBP,HBB,HLA-A,HLA-DQA1,HLA-DQB1,HLA-DRB5,HLA-E,HSPB2,HTR2B,ICOS,IFI44,IFIT1,IFIT3,IFNG,Ighg2b,IL17A,IL17F,IL2RB,IL2RG,ISG15,ITGB2,LCN2,LCP2,LRG1,LTB,MKI67,MLKL,MME,MMP3,NFKBIZ,OAS1,OAS2,OASL,OSMR,PIK3CG,PLAT,PLAUR,S100A8,SERPINB3,SFTPD,TLR2,TNF,TNFSF13,TNFSF14,TNFSF8,ZBP1	54				Cell-To-Cell Signaling and Interaction,Inflammatory Response	Immune response of T lymphocytes	1.96e-06		-0.124	CCR7,CD1D,CD40,CD86,CTLA4,FURIN,Havcr1,PTPRC,TIMD4	9
Infectious Diseases,Organismal Injury and Abnormalities	Infection by Salmonella enterica subsp. enterica serovar Typhimurium	0.0019			CASP1,PIGR	2				Cellular Movement	Cell movement	6.19e-33	Increased	7.674	AIF1,ARHGAP15,ARHGAP4,ARHGDIB,BARX2,BATF,BTK,BTLA,C3,C4A/C4B,CARD9,CASP1,CCKBR,CCL1,CCL17,CCL19,Ccl2,CCL20,CCL28,CCL5,Ccl6,Ccl7,Ccl9,CCR10,CCR2,CCR4,CCR7,CD14,CD177,CD19,CD2,CD22,CD226,CD247,CD274,CD28,CD300A,CD38,CD4,CD40,CD48,CD5,CD53,CD6,CD69,CD72,CD74,CD86,CD8A,CEACAM1,CFB,CFTR,CHI3L1,CIITA,CLEC4E,CLEC7A,CORO1A,CRTAM,CTLA4,CTSS,CXCL10,Cxcl11,CXCL13,CXCL2,CXCL3,Cxcl3,CXCL6,Cxcl9,CXCR4,CXCR6,De…	219				Cellular Movement,Hematological System Development and Function,Immune Cell Trafficking,Inflammatory Response	Chemotaxis of phagocytes	1.42e-16	Increased	3.447	ADORA1,APOA1,CCL20,CCL25,CD38,CD4,CD69,CD74,CORO1A,CXCL10,CXCL2,CXCL3,Cxcl3,CXCL6,CYTL1,Defb3,DOCK11,DOCK2,DOCK5,DPEP1,IFNG,IL17A,ITGAL,ITGB2,LBP,LCN2,MMP28,NOD2,PIGR,PIK3CG,PIK3R5,PLAUR,PRKCA,PTGES,S100A8,SFTPD,SLAMF1,SLAMF8,TLR2,TNF,TNFSF11	41				Cell Morphology,Lymphoid Tissue Structure and Development	Morphology of lymphocytes	2.01e-06			B3GNT5,CD40,CD46,CD79B,CD86,CTLA4,LCK,LTB,PTPRC,RHOH,TNFRSF13C	11
Cellular Function and Maintenance,Molecular Transport	Reabsorption of Na+	0.0019			CLDN2,CYP4A11	2				Cell-To-Cell Signaling and Interaction,Hematological System Development and Function	Response of lymphocytes	8.82e-33	Increased	2.691	CASP1,CCL19,Ccl2,CCR7,CD19,CD22,CD226,CD27,CD274,CD28,CD38,CD3E,CD4,CD40,CD48,CD5,CD6,CD83,CD86,CLEC7A,CTLA4,CTSS,Havcr1,HAVCR2,HLA-DQB1,ICOS,IFNG,Igkv1-117,IL17A,IL1B,IL21,IL21R,IL27RA,IL2RA,IL7R,ITK,KLRB1,LAG3,LAX1,LCP2,LTB,PDCD1,PLAUR,PSMB10,PTPRC,SELPLG,SH2D1A,TIMD4,TNF,TNFRSF14,TNFRSF9,TNFSF11,TNFSF13,TNFSF8	54				Cell Death and Survival,Cellular Compromise	Toxicity of cells	2.42e-16	Increased	3.604	ADORA1,B2M,CD226,CD274,CD38,CD5,CD6,CD69,CD74,CD96,CEACAM1,CORO1A,CTLA4,DOCK2,HLA-A,HLA-E,HSPA1A/HSPA1B,ICOS,IFNG,ITGAL,ITGB2,ITK,LAT,LCK,LCN2,PRKCA,RASGRP2,SH2D1A,SLAMF6,SPN,TAP2,TLR2,TNF,VTCN1	34				Cell-To-Cell Signaling and Interaction,Hematological System Development and Function	T cell response	2.37e-06		-0.32	CCL21,CD1D,CD86,CTLA4,FURIN,Havcr1,LAX1,LTB,PTPRC,TIMD4	10
Cellular Function and Maintenance,Molecular Transport,Small Molecule Biochemistry	Homeostasis of transition metal ion	0.00192			Mt3,SLC39A5,SLC40A1,SLC46A1	4				Cellular Function and Maintenance	Function of antigen presenting cells	1.84e-32		1.937	BCL2A1,BTK,CARD9,Ccl2,CCL5,CCR2,CCR7,CD14,Cd209b,CD274,CD40,CD74,CHI3L1,CIITA,CLEC4E,CLEC6A,CLEC7A,CTSS,CXCL10,FGR,HLA-DMA,IDO1,IFNG,Igha,IL1B,IL21,IL21R,IL2RG,Klra17,LTA,LTB,LTB4R,MMP7,MMP9,MUC5B,NOD2,PDCD1,PLA2G2D,PLAT,PLAUR,SAMSN1,SELL,SFTPD,SLA,SLA2,SLAMF1,SLAMF8,TIMD4,TLR1,Tlr12,TNF,TNFSF13,TNFSF13B,TRPM2,WAS	55				Cell-To-Cell Signaling and Interaction,Cellular Movement,Hematological System Development and Function,Immune Cell Trafficking,Inflammatory Response	Recruitment of neutrophils	2.64e-16	Increased	2.995	APOA1,BCL3,CCL20,CD14,CD274,CD69,CHI3L1,CLEC4E,CXCL10,CXCL2,CXCL3,CXCL6,DPEP1,HSPA1A/HSPA1B,IFNG,IL17A,IL17F,ITGB2,LCN2,LIF,LTF,MME,MMP12,MMP28,NOD2,PIK3CG,PIK3R5,RASGRP2,S100A8,ST3GAL4,TLR2,TNF	32				Tissue Development	Accumulation of cells	2.53e-06		-0.595	BCL2A1,CCL21,CCR7,CD1D,CD200,CD40,CD86,CTLA4,GIMAP1-GIMAP5,IFI16,ITGA4,MMP9,RGS10,SELL,TNFRSF13C	15
Cancer,Gastrointestinal Disease,Hepatic System Disease,Organismal Injury and Abnormalities	Hepatocellular carcinoma	0.00196			ABCG8,ALDOB,ALPP,CDA,CDHR2,CLDN2,CNDP1,CREB3L3,FBP1,GGT1,HEPH,HGFAC,IL33,LCT,MGAM,MME,MMP7,NLRP6,SI,SLC46A1,TENM1,TMPRSS15,TRPV6	23				Hematological System Development and Function,Tissue Morphology	Quantity of antigen presenting cells	2.42e-32	Increased	2.428	BATF,BCL2A1,C3,C4A/C4B,CASP1,CCL19,Ccl2,CCL20,Ccl9,CCR2,CCR4,CCR7,Cd209b,CD28,CD40,CD83,CD86,CIITA,CLEC4E,CTLA4,CTSS,CXCL10,CXCL13,CXCR6,FLT3,GPR183,GRAP2,HAVCR2,IDO1,IFNG,IKZF1,IL17A,IL1A,IL1B,IL1RN,IL21,IL27RA,IL2RA,IL2RG,IL7R,IRF4,IRF8,ITGB2,Klra17,LCN2,LILRB4,LTA,LTB,MMP9,MUC13,NOX1,NPY,PDCD1,PLA2G2D,PLAT,PLET1,REG3A,SCTR,SELL,SELPLG,SERPINE1,SFTPD,SLC39A8,Srgn,TGM2,TNF,TNFSF11,TNFSF13,XCL1	69				Cellular Movement,Hematological System Development and Function,Immune Cell Trafficking	Cell movement of antigen presenting cells	2.85e-16	Increased	3.593	ADORA1,APOA1,CCL20,CCL25,CD14,CD38,CD5,CD74,CEACAM1,CSF2RB,CXCL10,Cxcl11,CXCL3,CYTL1,Defb3,DMBT1,DOCK11,DOCK2,ENPP1,HLA-DQB1,IFNG,IL17A,IL17C,IRF7,Irgm1,ITGAL,ITGB2,LTB,MAPT,MMP10,MMP12,MMP28,Muc4,NFKBIZ,PDCD1,PIGR,PIK3CG,PSMB8,PTGES,RUNX3,S100A8,SFTPD,SLAMF1,SLAMF8,TLR2,Tmsb4x (includes others),TNF,TNFRSF9,VTCN1	49				Organismal Survival	Survival of organism	2.58e-06		0.016	ARHGDIB,B3GNT5,BCL2A1,BTLA,CCL21,CD1D,CD40,CD48,CD79B,CDCA8,COL3A1,COL4A3,CTLA4,FURIN,GCSAM,GIMAP1-GIMAP5,HRH2,IFI16,ITGA4,MEOX2,MFNG,MMP9,MS4A1,Percc1,PTPRC,ST14	26
Cell-To-Cell Signaling and Interaction	Activation of cells	0.00198	Increased	2.432	CASP1,CCK,CDHR5,GGT1,GIP,GZMA,Gzmb,HLA-A,IL33,ISX,MGAM,MME,MTTP,PILRB,PSMB8,SLAMF6,SLC6A4,TNFSF13B	18				Cell Death and Survival,Organismal Injury and Abnormalities	Apoptosis of lymphocytes	3.12e-32		0.009	Art2a,Art2b,BCL2A1,BTK,CASP1,CASP4,CCL19,Ccl2,CCL5,CD2,CD22,CD226,CD247,CD27,CD274,CD28,CD38,CD3E,CD4,CD40,CD5,CD6,CD79B,CHI3L1,CIITA,CORO1A,CXCR4,DHX58,GIMAP1,GIMAP1-GIMAP5,GIMAP4,GRAP2,Gzmb,ICOS,IDO1,IFNG,IL1A,IL1B,IL21,IL27RA,IL2RA,IL2RG,IL7R,IRF4,Irgm1,ITGB2,ITK,KLRC1,LCK,LCN2,LTA,LTB,Ms4a4c (includes others),PARP14,PDCD1,POU2AF1,PTPRC,RHOH,SPN,TNF,TNFAIP8L2,TNFRSF9,TNFSF13,TNFSF13B,TRAF1,UBD…	68				Cellular Movement	Homing of cells	3.92e-16	Increased	4.612	ADORA1,APOA1,CCL20,CCL25,CCL28,CCR4,CD38,CD4,CD69,CD74,CEACAM1,CORO1A,CXCL10,Cxcl11,CXCL2,CXCL3,Cxcl3,CXCL6,Cxcl9,CXCR6,CYTL1,Defb3,DOCK11,DOCK2,DOCK5,DPEP1,ELF4,IFNG,IL17A,ITGA2,ITGAL,ITGB2,ITK,LAT,LBP,LCK,LCN2,LIF,MMP28,NOD2,PIGR,PIK3CG,PIK3R5,PLAT,PLAUR,PRKCA,Prl2c2 (includes others),PTGES,S100A8,Saa3,SFTPD,SLAMF1,SLAMF8,SLC35C1,SPN,TLR2,TNF,TNFSF11,TNFSF14	59				Connective Tissue Disorders,Inflammatory Disease,Inflammatory Response,Organismal Injury and Abnormalities,Skeletal and Muscular Disorders	Inflammation of joint	2.6e-06		-0.396	ARHGDIB,ASPN,ATP4A,ATP4B,CCL21,CCR7,CD1D,CD200,CD3D,CD40,CD46,CD79B,CD83,CD86,COL3A1,CTLA4,FURIN,HBA1/HBA2,HBB,HRH2,IL16,LTB,MMP9,MS4A1,PF4,PPP2R2B,PTPRC,SCN4B,SELENBP1	29
Cardiovascular Disease,Hematological Disease,Lipid Metabolism,Metabolic Disease,Organismal Injury and Abnormalities,Small Molecule Biochemistry	Hypercholesterolemia	0.00198			ABCG8,FABP1,MTTP,NPC1L1	4				Cellular Movement,Hematological System Development and Function,Immune Cell Trafficking,Inflammatory Response	Migration of phagocytes	6.37e-32	Increased	5.273	ARHGAP15,BTK,C3,CCL1,CCL17,CCL19,Ccl2,CCL20,CCL5,Ccl9,CCR2,CCR7,CD177,CD300A,CD38,CD40,CD5,CD74,CD86,CEACAM1,CORO1A,CTSS,CXCL10,Cxcl11,CXCL13,CXCL2,CXCL3,CXCL6,CXCR4,DMBT1,DOCK10,FGR,HLA-DQB1,IFNG,IL16,IL17A,IL1B,IL1RN,IL21R,ITGA4,ITGAL,ITGAX,ITGB2,MAOA,MARCHF1,MMP7,MMP9,MYO1F,NPY,PIGR,PIK3R5,PLA2G2D,PLAUR,RAMP1,REG3A,S100A8,SELL,SELPLG,SERPINE1,SST,TNF,TNFAIP8L2,TNFRSF9,WAS	64				Cell-To-Cell Signaling and Interaction,Hematological System Development and Function,Immune Cell Trafficking,Inflammatory Response	Activation of phagocytes	4.44e-16	Increased	3.983	ADORA1,APOA1,CCL20,CD14,CD226,CD274,CD4,CHI3L1,CLEC4D,CLEC4E,CLEC7A,CXCL10,CXCL3,CXCL6,Defb3,HLA-A,IDO1,IFNG,IL17A,IL17F,IL18RAP,ITGB2,LBP,LCN2,LCP2,LGALS3BP,LTB,LTF,MAPT,MME,MSR1,MUC5B,PLAT,PRKCA,PTGES,S100A8,Saa3,SST,TLR2,TNF,TNFRSF1B,TNFRSF9,TNFSF11,TNFSF13,TNFSF14,USP18,VTCN1	47				Cell Morphology,Hematological System Development and Function,Humoral Immune Response,Immunological Disease,Lymphoid Tissue Structure and Development,Organismal Injury and Abnormalities,Tissue Morphology	Abnormal morphology of follicular B lymphocytes	2.75e-06			CD40,LTB,PTPRC,TNFRSF13C	4
Lipid Metabolism,Small Molecule Biochemistry	Synthesis of lipid	0.002		0.814	ABCG8,APOA4,CASP1,CREB3L3,CYP4A11,FABP1,GGT1,IL33,ISX,LRAT,MTTP,NPC1L1,NR1I3,NRG4,Pla2g2a	15				Cellular Development,Cellular Growth and Proliferation,Hematological System Development and Function,Lymphoid Tissue Structure and Development	Expansion of lymphocytes	1.04e-31		0.664	BTK,BTLA,C3,CCR7,CD19,CD2,CD27,CD274,CD28,CD3E,CD4,CD40,CD69,CD86,CTLA4,FLT3,GPR183,GRAP2,Gzmb,HAVCR2,ICOS,IFNG,Ighg2b,IKZF1,IL17A,IL1B,IL21,IL21R,IL27RA,IL2RA,IL2RB,IL7R,IRF8,ITK,Klrk1,LAG3,LAT,LCP2,LY9,PDCD1,PTPRC,SLAMF1,Srgn,TNF,TNFRSF13B,TNFRSF13C,TNFRSF9,TNFSF11,TNFSF13B,ZAP70	50				Cell-To-Cell Signaling and Interaction,Cellular Growth and Proliferation,Hematological System Development and Function	Stimulation of mononuclear leukocytes	6.07e-16	Increased	2.849	CASP4,CCL20,CD274,CD3E,CD4,CD5,CD69,CD74,CLEC4E,CTLA4,CXCL10,ICOS,IFNG,IL17A,ITK,LCK,LCN2,NOD2,PDCD1,SLAMF1,SPN,TNF,TNFRSF1B,TNFRSF9,TNFSF11,TNFSF13,TNFSF14	27				Cell-mediated Immune Response,Cellular Movement,Hematological System Development and Function,Immune Cell Trafficking	Infiltration by T lymphocytes	2.8e-06		0.033	CCL21,CD40,CD86,COL4A3,CTLA4,IL16,ITGA4,LTB,MMP9,ST14	10
Infectious Diseases,Organismal Injury and Abnormalities	Infection by enterobacteriaceae	0.00218			CASP1,DPEP1,PIGR	3				Cell Signaling,Molecular Transport,Vitamin and Mineral Metabolism	Mobilization of Ca2+	1.09e-31	Increased	4.705	BTK,C3,C4A/C4B,CCL1,CCL17,CCL19,CCL20,CCL28,CCL5,Ccl6,Ccl9,CCR10,CCR2,CCR4,CCR7,CD19,CD2,CD22,CD28,CD300A,CD38,CD3E,CD4,CD40,CD48,CD5,CD6,CD72,CD79B,CD84,CXCL10,Cxcl11,CXCL13,CXCL2,CXCL3,CXCL6,CXCR4,CXCR6,GPR55,GRAP2,GRK3,IFNG,IL16,IL4I1,ITGB2,ITK,LAT,LCK,LCP2,LTB4R,Ly6a (includes others),MS4A1,NPY,PLAUR,PTPRC,SELL,SH2D2A,SLA,TNF,TRAT1,TREM1,TXK,XCL1,ZAP70	64				Lymphoid Tissue Structure and Development,Tissue Morphology	Quantity of lymphoid tissue	6.88e-16	Increased	3.28	ARID3A,B2M,B3GNT5,BCL2A1,BCL3,CD274,CD3E,CD3G,CD4,CD5,CD74,CIITA,CORO1A,CTLA4,DOCK11,DOCK2,HIVEP3,HLA-DQB1,ICOS,IFNG,IKZF3,IL2RB,IL2RG,ITGB2,ITK,LAG3,LAT,LCK,LCN2,LCP2,LIF,LTB,PIK3CG,PTPN22,RUNX3,SASH3,SH2D1A,SIT1,SPIB,SST,TAP1,TLR2,TNF,TNFSF11,TNFSF13,ZAP70	46				Cellular Movement	Homing of cells	3.11e-06		-0.725	CCL21,CCR7,CD40,COL4A3,CTSE,GPR183,Hbb-b1,HRH2,IL16,ITGA4,LCK,MMP9,MS4A1,PF4,PLA2G1B,PNOC,PTPRC,RGS10,SELL,STAP1	20
Lipid Metabolism,Molecular Transport,Small Molecule Biochemistry	Concentration of cholesterol ester	0.00218			FABP1,IL33,MTTP	3				Hematological System Development and Function,Lymphoid Tissue Structure and Development,Tissue Morphology	Morphology of lymphoid tissue	1.19e-31			ARHGDIB,BATF,Bst2,BTK,C3,C4A/C4B,CCR2,CCR7,CD19,CD226,CD247,CD28,CD3E,CD4,CD40,CD72,CD74,CD84,CD86,CD8A,Cdkn1c,CIITA,CTLA4,CXCR4,DUOXA2,FLT3,GIMAP1-GIMAP5,GRAP2,HLA-DQA1,HLA-DQB1,ICOS,IFNG,IGKC,IKZF1,IKZF3,IL18BP,IL1RN,IL21,IL21R,IL27RA,IL2RA,IL2RB,IL2RG,IL7R,IRF4,IRF7,IRF8,ITGA2,ITGAL,ITGB2,ITGB7,ITK,LAG3,LAT,LAX1,LCK,LCN2,LCP2,LTA,LTB,NLRC5,PDCD1,POU2AF1,PTPRC,PTPRCAP,RHOH,SASH3,SELL,SH2D1A,SLA…	85				Cell Death and Survival,Cellular Compromise	Cytotoxicity of cells	8.1e-16	Increased	3.493	ADORA1,B2M,CD226,CD274,CD38,CD5,CD6,CD69,CD74,CD96,CEACAM1,CORO1A,CTLA4,DOCK2,HLA-A,HLA-E,HSPA1A/HSPA1B,ICOS,IFNG,ITGAL,ITGB2,ITK,LAT,LCK,PRKCA,RASGRP2,SH2D1A,SLAMF6,SPN,TAP2,TLR2,TNF,VTCN1	33				Embryonic Development,Hematological System Development and Function,Lymphoid Tissue Structure and Development,Organ Development,Organismal Development,Tissue Development	Formation of lymph node	3.12e-06			B3GNT5,CCL21,CCR7,CD40,CD86,GCSAM,LAX1,LTB	8
Cell Morphology,Organismal Injury and Abnormalities,Tissue Morphology	Hypertrophy of epithelial cells	0.0022			CCK,IL33	2				Cell-To-Cell Signaling and Interaction,Cellular Growth and Proliferation	Stimulation of cells	1.49e-31	Increased	4.831	ASIP,BTLA,C3,CASP1,CASP4,CCL19,CCL20,CCL5,CD160,CD19,CD2,CD274,CD28,CD3E,CD4,CD40,CD5,CD69,CD74,CD83,CD86,CD8A,CLEC4E,CTLA4,CXCL10,CXCL13,CXCL3,FGD3,HAVCR2,ICOS,IFNG,IL17A,IL1A,IL1B,IL1RN,IL21,IL27RA,IL2RB,ITK,KLRC1,KLRD1,Klrk1,LCK,LCN2,LILRB4,LTA,LTF,NOD2,NPY,PDCD1,PTPRC,SFTPD,SLAMF1,SLC2A3,SPN,TLR1,TNF,TNFRSF13C,TNFRSF14,TNFRSF9,TNFSF11,TNFSF13,TNFSF13B	63				Cellular Movement	Cellular infiltration by myeloid cells	9.29e-16	Increased	3.592	APOA1,CCL20,CCL25,CD14,CD274,CLEC4E,CORO1A,CXCL10,CXCL2,CXCL3,DOCK2,ERN1,ICOS,IFNG,Ighg2b,IL17A,IL17C,IRF7,ITGAL,ITGB2,ITK,LBP,LCN2,LTB,MMP10,MMP12,MSR1,Muc4,NFKBIZ,PDCD1,PIK3CG,PLAT,PRKCA,PSMB8,PTGES,RUNX3,S100A8,TLR2,Tmsb4x (includes others),TNF,TNFRSF1B,TNFRSF9,TNFSF8,VTCN1,ZBP1	45				Cell Death and Survival,Organismal Injury and Abnormalities	Cell death of mononuclear leukocytes	3.13e-06		-0.076	BCL2A1,CD1D,CD40,CD79B,CTLA4,GIMAP1-GIMAP5,GIMAP4,GPAM,LCK,LTB,MS4A1,PF4,PPP2R2B,PTPRC,RHOH,ST14	16
Molecular Transport	Transport of sulfate	0.0022			SLC13A1,SLC26A6	2				Cell-To-Cell Signaling and Interaction,Hematological System Development and Function	Activation of myeloid cells	1.89e-31	Increased	4.659	C3,C4A/C4B,CASP1,CCL1,CCL17,Ccl2,CCL5,CCR2,CD14,CD226,CD274,CD300A,CD4,CD40,CD48,CD84,CD86,CFTR,CHI3L1,CLCA1,CLEC4E,CXCL10,CXCL3,CXCL6,Hamp/Hamp2,Havcr1,HAVCR2,HLA-A,IFNG,IL16,IL17A,IL17F,IL18RAP,IL1A,IL1B,IL1RN,IL21,IL27RA,ITGB2,LBP,LCN2,LCP2,LILRB4,LTA,LTB4R,LTF,MMP9,MUC5B,NPY,PLAT,RAC3,REG3A,RHOH,S100A8,Saa3,SELL,SST,TGM2,THY1,TIMD4,TLR1,TNF,TNFAIP8L2,TNFRSF9,TNFSF11,TNFSF13,TREM1,TRPM2,USP18	69				Gastrointestinal Disease,Inflammatory Disease,Inflammatory Response,Organismal Injury and Abnormalities	Acute colitis	1.13e-15			ACOD1,CLEC4E,CXCL10,CXCL3,CXCL6,Cxcl9,GBP5,GBP6,IDO1,Iigp1,MMP10,MMP3,NLRC5,REG3G,S100A8,Tgtp1/Tgtp2,TNF	17				Gastrointestinal Disease,Organismal Injury and Abnormalities	Non-erosive reflux disease	3.14e-06			ATP4A,ATP4B,HRH2	3
Cellular Function and Maintenance	Function of leukocytes	0.00227			ENPP3,GZMA,Gzmb,HLA-A,IL33,MMP7,PIGR,SLAMF6,SLC37A2,TNFSF13B	10				Cellular Movement	Chemotaxis	2.83e-31	Increased	5.784	AIF1,C3,C4A/C4B,CCL1,CCL17,CCL19,Ccl2,CCL20,CCL28,CCL5,Ccl6,Ccl7,Ccl9,CCR10,CCR2,CCR4,CCR7,CD28,CD38,CD4,CD40,CD69,CD72,CD74,CEACAM1,CORO1A,CXCL10,Cxcl11,CXCL13,CXCL2,CXCL3,Cxcl3,CXCL6,Cxcl9,CXCR4,Defb3,DOCK10,FGR,GPR18,GPR183,IFNG,IL16,IL17A,IL1A,IL1B,IL21,ITGA2,ITGA4,ITGAL,ITGB2,LAT,LBP,LCK,LCN2,LTB4R,MMP7,MMP9,MYO1F,NOD2,NPY,PIGR,PIK3R5,PLA2G1B,PLAT,PLAUR,PNOC,Prl2c2 (includes others),PTPRC,S1…	86				Inflammatory Response	Cell-mediated response	1.32e-15	Increased	2.49	APOA1,BCL3,CD226,CD274,CD4,CD6,CD74,CLEC7A,CTLA4,CXCL10,HLA-A,HLA-DQB1,HLA-E,ICOS,IDO1,IFNG,IL17A,IL17F,IL18BP,IL18RAP,IL2RG,ITK,LAG3,NOD2,PDCD1,SH2D1A,SLAMF6,TLR2,TNF,TNFRSF1B,TNFRSF9,TNFSF8	32				Gastrointestinal Disease,Organismal Injury and Abnormalities	Symptomatic stage gastroesophageal reflux	3.14e-06			ATP4A,ATP4B,HRH2	3
Molecular Transport,Nucleic Acid Metabolism,Small Molecule Biochemistry	Concentration of cyclic GMP	0.00231			GUCA2A,GUCY2C,MME	3				Humoral Immune Response,Protein Synthesis	Quantity of IgM	3.01e-31		1.35	BATF,BTK,CD19,Cd209b,CD22,CD28,CD40,CD6,CD69,CD72,CD74,CD83,CD86,CIITA,CTSS,HLA-DQB1,IFNG,Igha,IGKC,IKZF3,IL21R,IL2RG,IRF4,IRF8,ITGB2,JCHAIN,LCK,LTA,LTB,LY86,PDCD1,POU2AF1,SAMSN1,SASH3,SH2D1A,TNF,TNFRSF13B,TNFRSF13C,TNFRSF9,TNFSF13,WAS	41				Cell Death and Survival	Cytolysis	2.25e-15		0.509	ABCA3,B2M,CCN5,CD177,CD226,CD274,CD3G,CD4,CD69,CEACAM1,CTLA4,ELF4,HBA1/HBA2,HBB,HLA-A,IFNG,Ighg2b,IL2RB,IL2RG,ISG15,ITGAL,ITGB2,LBP,LCK,LCP2,MME,PIK3CG,RUNX3,SH2D1A,SPN,SPTB,TAP1,TAPBP,TNF,TNFRSF1B,TNFSF14,TNFSF8	37				Cell-mediated Immune Response,Cellular Movement,Hematological System Development and Function,Immune Cell Trafficking	T cell migration	3.22e-06		-1.852	CCL21,CCR7,CD200,CD40,CD86,COL4A3,CTLA4,IL16,ITGA4,LCK,LTB,MMP9,SELL,ST14	14
Tissue Development	Growth of epithelial tissue	0.00231		-1.64	CASP1,CCK,CDHR5,CLDN15,CREB3L3,Gkn3,GUCA2A,GUCY2C,IL33,KLK3,MMP7,MUC13,NLRP6,Pla2g2a	14				Cellular Growth and Proliferation,Lymphoid Tissue Structure and Development	Expansion of lymphatic system cells	3.84e-31		1.012	BTK,BTLA,C3,CCR7,CD19,CD2,CD27,CD274,CD28,CD3E,CD4,CD40,CD69,CD86,CTLA4,FLT3,GPR183,GRAP2,Gzmb,HAVCR2,ICOS,IFNG,Ighg2b,IKZF1,IL17A,IL1B,IL21,IL21R,IL27RA,IL2RA,IL2RB,IL7R,IRF8,ITK,Klrk1,LAG3,LAT,LCP2,LY9,MMP9,PDCD1,PLAT,PTPRC,SLAMF1,Srgn,TNF,TNFRSF13B,TNFRSF13C,TNFRSF9,TNFSF11,TNFSF13B,ZAP70	52				Cell-To-Cell Signaling and Interaction	Binding of lymphatic system cells	2.35e-15	Increased	3.017	APOA1,CCL20,CCL25,CCL28,CD3E,CD6,CD69,CSF2RB,CTLA4,CXCL10,DOCK2,HLA-DMA,ICOS,IFNG,ITGA2,ITGAL,ITGB2,ITK,LCK,LCP2,LIF,MAP4K1,SH2D1A,SPN,SST,TNF,TNFSF11,TNFSF14,ZAP70	29				Cell-To-Cell Signaling and Interaction,Hematological System Development and Function,Inflammatory Response	Binding of professional phagocytic cells	3.32e-06		-1.053	ARHGAP15,CD40,CD48,CD83,ICAM2,ITGA4,PF4,PLXNC1,PTPRC,RASGRP2,SELL	11
Cell Death and Survival,Organismal Injury and Abnormalities	Apoptosis of epithelial cells	0.00246		-0.388	CASP1,CCK,GUCA2A,GUCY2C,MUC13,Naip1 (includes others),NR1I3,NRG4	8				Hematological System Development and Function,Immune Cell Trafficking,Inflammatory Response,Tissue Development	Accumulation of leukocytes	4.56e-31	Increased	2.229	BCL2A1,C3,C4A/C4B,CARD9,CASP1,CCL1,CCL17,Ccl2,CCL5,Ccl7,CCR2,CCR7,CD19,CD27,CD274,CD28,CD40,CD86,CFTR,CTLA4,CXCL10,CXCL2,CXCL3,Cxcl9,CXCR4,GIMAP1-GIMAP5,HAVCR2,ICOS,IFNG,IL17A,IL1B,IL1RN,IL21,IL21R,IL2RA,IL2RB,IL2RG,IL4I1,IRF4,ITGA2,ITGA4,ITGAL,ITGAX,ITGB2,LAT,LCN2,LTA,LTF,MMP7,MMP9,PLAT,S100A8,SELL,SELPLG,SH2D2A,TNF,TNFAIP8L2,TNFRSF13C,TNFRSF9,TNFSF13	60				Hematological System Development and Function,Inflammatory Response,Tissue Morphology	Quantity of phagocytes	2.42e-15		1.105	B2M,BCL2A1,BCL3,CBFA2T3,CCL20,CCR4,CD274,CIITA,CLEC4D,CLEC4E,CLEC7A,CTLA4,CXCL10,CXCL2,Cxcl3,CXCL6,CXCR6,Defb3,FABP1,IDO1,IFNG,IL17A,IL18BP,IL2RB,IL2RG,ITGAL,ITGB2,LCN2,LIF,LTB,MAPT,MMP12,MMP3,NOD2,NOX1,PDCD1,PIK3CG,PIK3R5,PILRA,PLAT,PLET1,S100A8,SCNN1B,SFTPD,SLC35C1,SPIB,ST3GAL4,TLR2,TNF,TNFSF11,TNFSF13,TRPM5,VTCN1	53				Cell Morphology,Humoral Immune Response,Immunological Disease,Lymphoid Tissue Structure and Development,Organismal Injury and Abnormalities	Abnormal morphology of B lymphocytes	3.38e-06			B3GNT5,CD40,CD79B,CD86,LTB,PTPRC,TNFRSF13C	7
Inflammatory Response	Cytotoxic T lymphocyte response	0.00257			CASP1,HLA-A,IL33	3				Tissue Development	Accumulation of cells	8.69e-31	Increased	2.428	BATF,BCL2A1,C3,C4A/C4B,CARD9,CASP1,CCL1,CCL17,Ccl2,CCL28,CCL5,Ccl7,CCR2,CCR7,CD19,CD27,CD274,CD28,CD40,CD86,Cdkn1c,CFTR,CLEC4E,CTLA4,CXCL10,CXCL2,CXCL3,Cxcl9,CXCR4,GIMAP1-GIMAP5,HAVCR2,ICOS,IFI16,IFNG,IL17A,IL1B,IL1RN,IL21,IL21R,IL2RA,IL2RB,IL2RG,IL4I1,IRF4,ITGA2,ITGA4,ITGAL,ITGAX,ITGB2,ITK,LAT,LCN2,LTA,LTF,MMP7,MMP9,PLAT,S100A8,SAMHD1,SELL,SELPLG,SH2D2A,TNF,TNFAIP8L2,TNFRSF13C,TNFRSF9,TNFSF13	67				Cell-To-Cell Signaling and Interaction,Hematological System Development and Function	Binding of lymphocytes	2.42e-15	Increased	2.774	APOA1,CCL20,CCL25,CCL28,CD3E,CD6,CD69,CTLA4,CXCL10,DOCK2,HLA-DMA,ICOS,IFNG,ITGA2,ITGAL,ITGB2,ITK,LCK,LCP2,LIF,MAP4K1,SH2D1A,SPN,SST,TNF,TNFSF11,TNFSF14,ZAP70	28				Cellular Movement,Hematological System Development and Function,Immune Cell Trafficking,Inflammatory Response	Migration of bone marrow-derived dendritic cells	3.39e-06		-1.364	CCL21,CCR7,ICAM2,MMP9,PLXNC1	5
Cellular Function and Maintenance	Ion homeostasis of cells	0.00262	Increased	2.2	CASP1,CCK,CCL25,CLDN2,CYP4A11,Mt3,REG1A,SLC39A5,SLC40A1,SLC46A1,TRPV6,XK	12				Cellular Function and Maintenance	Function of phagocytes	1.24e-30		1.964	BCL2A1,BTK,C3,CARD9,Ccl2,CCL5,CCR2,CCR7,CD14,Cd209b,CD274,CD300A,CD40,CHI3L1,CIITA,CLEC4E,CLEC6A,CLEC7A,CXCL10,DUSP2,FGR,HAVCR2,IDO1,IFNG,Igha,IL1B,IL21,IL21R,IL2RG,Klra17,LAT,LCN2,LILRB4,LTA,LTB,LTB4R,MMP7,MMP9,NOD2,PDCD1,PLA2G2D,PLAT,PLAUR,SAMSN1,SELL,SFTPD,SLA,SLA2,SLAMF1,SLAMF8,TIMD4,TLR1,Tlr12,TNF,TRPM2,WAS	56				Dermatological Diseases and Conditions,Organismal Injury and Abnormalities	Psoriasis	2.47e-15		1.407	ABCG2,ALDH1A3,CALHM6,CASP4,CCK,CCL20,CD4,CLEC7A,CNN1,CTLA4,CXCL10,CXCL3,CXCL6,DIO2,F13A1,HBB,IDO1,IFI44,IFIT1,IFIT3,IFNG,IL17A,IL17C,IL17F,IRF7,ISG15,ITGA2,ITGAL,ITGB2,LCN2,LGALS3BP,LTF,MKI67,MMP12,MUC5B,OAS1,OAS2,OAS3,OASL,OSMR,PARP9,PCP4,PDZK1,PLAT,PLAUR,PRKCA,RTP4,S100A8,SERPINB3,TAGLN,TLR2,TNF,TNFRSF9,TNFSF13,VNN1	55				Hematological System Development and Function,Immunological Disease,Lymphoid Tissue Structure and Development,Organ Morphology,Organismal Injury and Abnormalities,Tissue Morphology	Abnormal morphology of lymphoid organ	3.42e-06			ARHGDIB,B3GNT5,CCR7,CD200,CD40,CD86,CTLA4,GIMAP1-GIMAP5,Hbb-b1,LAX1,LCK,LTB,PTPRC,PTPRCAP,RHOH,SELL	16
Cell Death and Survival	Ferroptosis	0.00271			DPEP1,GGT1,SLC40A1	3				Cellular Movement,Hematological System Development and Function,Immune Cell Trafficking,Inflammatory Response	Chemotaxis of phagocytes	1.33e-30	Increased	5.275	AIF1,C3,CCL1,CCL17,CCL19,Ccl2,CCL20,CCL5,Ccl7,CCR2,CCR7,CD28,CD38,CD4,CD69,CD72,CD74,CORO1A,CXCL10,CXCL2,CXCL3,Cxcl3,CXCL6,CXCR4,Defb3,DOCK10,FGR,GPR183,IFNG,IL16,IL17A,IL1A,IL1B,ITGA4,ITGAL,ITGB2,LBP,LCN2,LTB4R,MMP7,MMP9,MYO1F,NOD2,PIGR,PIK3R5,PLA2G1B,PLAUR,PNOC,S100A8,SELL,SELPLG,SERPINE1,SFTPD,SLAMF1,SLAMF8,STAP1,TNF,TNFSF11,TREM1,TRPM2,WAS,XCL1	62				Cellular Movement,Hematological System Development and Function,Immune Cell Trafficking,Inflammatory Response	Cell movement of neutrophils	3.52e-15	Increased	4.412	ADORA1,APOA1,CCL20,CD14,CD177,CD274,CD69,CD74,CORO1A,CXCL10,CXCL2,CXCL3,Cxcl3,CXCL6,DOCK2,DOCK5,DPEP1,ERN1,IFNG,IL17A,IRF7,ITGAL,ITGB2,LBP,LCN2,MMP10,MMP12,NFKBIZ,NOD2,PDCD1,PIGR,PIK3CG,PIK3R5,PLAT,PRKCA,RASGRP2,S100A8,SPN,ST3GAL4,TLR2,TNF,TNFRSF1B,VTCN1	43				Gastrointestinal Disease,Inflammatory Disease,Inflammatory Response,Organismal Injury and Abnormalities	Dextran sodium sulfate-induced colitis	3.57e-06			ARHGDIB,Cd209b,Cd52,CD53,CD79B,IFI16,LY86,MS4A1,PTPRC,ST14	10
Digestive System Development and Function,Gastrointestinal Disease,Organ Morphology,Organismal Development,Organismal Injury and Abnormalities	Abnormal morphology of small intestine	0.00276			CLDN15,SLC51A,SLC5A1,USH1C	4				Cell Death and Survival,Organismal Injury and Abnormalities	Cell viability of leukocytes	1.41e-30	Increased	4.98	BCL2A1,BTK,BTLA,C3,CCR7,CD19,CD22,CD28,CD300A,CD38,CD3E,CD40,CD48,CD74,CD79A,CD86,CTLA4,CXCR4,FLT3,GIMAP1,GPR174,ICOS,IDO1,IFNG,Igkv1-117,IL17A,IL1B,IL21,IL21R,IL27RA,IL2RB,IL2RG,IL7R,IRF4,ITGAL,ITGB2,LAT,LAX1,LY9,NCF2,PARP14,PDCD1,PLAT,POU2AF1,PTPRC,Saa3,SELPLG,SPN,TGM2,TNF,TNFRSF13B,TNFRSF13C,TNFRSF9,TNFSF11,TNFSF13,TNFSF13B,TNFSF8	57				Cell Death and Survival,Organismal Injury and Abnormalities	Apoptosis of mononuclear leukocytes	3.52e-15		-0.695	BCL2A1,BCL3,CASP4,CCL25,CD226,CD274,CD38,CD3E,CD4,CD5,CD6,CHI3L1,CIITA,CORO1A,DHX58,E2F2,ICOS,IDO1,IFNG,IL2RG,Irgm1,ITGB2,ITK,LCK,LCN2,LTB,MAP4K1,PARP14,PDCD1,PIK3CG,PRKCA,PTPN22,S100A8,SPIB,SPN,TLR2,TNF,TNFRSF1B,TNFRSF9,TNFSF13,TNFSF14,TRAF1,UBD	43				Connective Tissue Disorders,Inflammatory Disease,Organismal Injury and Abnormalities,Skeletal and Muscular Disorders	Rheumatic Disease	3.6e-06		-0.396	ARHGDIB,ASPN,ATP4A,ATP4B,CCL21,CCR7,CD1D,CD200,CD3D,CD40,CD46,CD79B,CD83,CD86,COL3A1,COL4A3,CTLA4,FURIN,HBA1/HBA2,HBB,HRH2,IL16,LTB,MMP9,MS4A1,PF4,PPP2R2B,PTPRC,SCN4B,SELENBP1	30
Organismal Injury and Abnormalities	Cirrhosis	0.00283			ALPI,BTNL2,DPEP1,GGT1,MTTP,SLC30A10,SLC51A	7				Organismal Survival	Survival of organism	2.18e-30		-0.928	ARHGDIB,BCL2A1,BTK,BTLA,C3,C4A/C4B,CARD9,CASP1,CASP4,Ccl2,CCR2,CCR4,CD14,CD19,CD2,CD22,CD27,CD274,CD28,CD300C,CD3E,CD4,CD40,CD48,CD6,CD69,CD74,CD79A,CD79B,CD8A,CEACAM1,CFB,CFTR,CLPS,CTLA4,CXCL10,CXCL2,CXCL3,Cxcl9,CXCR4,CYP2B6,Defb3,DHX58,FLT3,GIMAP1-GIMAP5,Gzmb,HLA-A,HLA-DRA,HSPA1A/HSPA1B,IDO1,IFI16,IFNG,Igha,Igtp,IKZF1,IL17A,IL1A,IL1B,IL1RN,IL27RA,IL2RA,IL2RG,IL7R,IRF7,IRF8,IRGM,Irgm1,ITGA4,ITGA…	110				Cell-To-Cell Signaling and Interaction,Cellular Movement,Hematological System Development and Function,Immune Cell Trafficking	Recruitment of granulocytes	3.89e-15	Increased	3.083	APOA1,BCL3,CCL20,CD14,CD274,CD69,CHI3L1,CLEC4E,CSF2RB,CXCL10,CXCL2,CXCL3,CXCL6,DPEP1,HSPA1A/HSPA1B,IFNG,IL17A,IL17F,ITGB2,LCN2,LIF,LTF,MME,MMP12,MMP28,NOD2,PIK3CG,PIK3R5,RASGRP2,S100A8,ST3GAL4,TLR2,TNF	33				Inflammatory Response,Organismal Injury and Abnormalities,Respiratory Disease	Inflammation of respiratory system component	3.62e-06		1.561	ATP4A,ATP4B,BTLA,CCR7,CD1D,CD200,CD48,CD86,CTLA4,FOXA2,Havcr1,HRH2,HTR1B,IL16,ITGA4,MMP9,MS4A1,PTPRC,SELENBP1,SELL	20
Organ Development,Renal and Urological System Development and Function	Function of kidney	0.00285			CASP1,CYP4A11,GUCA2B,SLC26A6	4				Cellular Development,Cellular Growth and Proliferation,Hematological System Development and Function,Lymphoid Tissue Structure and Development	Expansion of leukocytes	2.74e-30		0.656	BTK,BTLA,C3,CCR7,CD19,CD2,CD27,CD274,CD28,CD3E,CD4,CD40,CD69,CD86,CTLA4,FLT3,GPR183,GRAP2,Gzmb,HAVCR2,ICOS,IFNG,Ighg2b,IKZF1,IL17A,IL1B,IL21,IL21R,IL27RA,IL2RA,IL2RB,IL7R,IRF8,ITK,Klrk1,LAG3,LAT,LCP2,LY9,PDCD1,PTPRC,SERPINE1,SLAMF1,Srgn,TNF,TNFRSF13B,TNFRSF13C,TNFRSF9,TNFSF11,TNFSF13B,ZAP70	51				Cell-To-Cell Signaling and Interaction,Cellular Growth and Proliferation,Hematological System Development and Function	Stimulation of lymphocytes	4.66e-15	Increased	2.536	CASP4,CD274,CD3E,CD4,CD5,CD69,CD74,CLEC4E,CTLA4,CXCL10,ICOS,IFNG,IL17A,ITK,LCK,LCN2,NOD2,PDCD1,SLAMF1,SPN,TNF,TNFRSF1B,TNFRSF9,TNFSF13,TNFSF14	25				Embryonic Development,Hematological System Development and Function,Humoral Immune Response,Lymphoid Tissue Structure and Development,Organ Development,Organismal Development,Tissue Development,Tissue Morphology	Morphology of germinal center	3.64e-06			B3GNT5,CCR7,CD40,CD86,GCSAM,LAX1,LTB	7
Cell Death and Survival,Organismal Injury and Abnormalities	Pyroptosis of bone marrow-derived macrophages	0.00289			CASP1,Naip1 (includes others)	2				Cellular Function and Maintenance,Molecular Transport	Flux of divalent cations	2.94e-30	Increased	2.941	BTK,C3,C4A/C4B,CCL1,CCL17,CCL19,CCL20,CCL5,Ccl7,CCR2,CD19,CD2,CD22,CD226,CD247,CD28,CD300A,CD38,CD3E,CD4,CD40,CD5,CD72,CD79A,CD79B,CD84,CD8A,CLEC7A,CTLA4,CXCL10,CXCL13,CXCL3,CXCR4,FGR,GPR171,GPR183,ICOS,Igkv1-117,IL17A,IL1B,ITGAL,ITGB2,ITK,LAT,LAX1,LCK,LCP2,LTB4R,MS4A1,NPY,PLA2G1B,PTPRC,SH2D1A,SLA2,SLC39A8,SST,TNF,TNFSF11,TRPM2,TXK,WAS,ZAP70	62				Cell Death and Survival,Organismal Injury and Abnormalities	Necrosis	7.39e-15		1.932	ABCA3,ABCC8,ABCG2,ADCYAP1R1,ADORA1,AGO2,ALDH1A3,APOA1,Apol7a (includes others),B2M,BCL2A1,BCL3,CASP4,CAV3,CCK,CCL25,CCN5,CD14,CD226,CD274,CD38,CD3E,CD4,CD5,CD6,CD69,CD74,CDA,CDON,CEACAM1,CHI3L1,CIITA,Clca3a1/Clca3a2,CORO1A,CRMP1,CSF2RB,CTLA4,CXCL10,CXCL2,CXCL3,DAG1,DHX58,E2F2,E2F8,ENPP1,ERN1,F13A1,FABP1,FBP1,FBXO17,GBP5,GGT1,GTSE1,GUCA2A,GUCA2B,HBB,HLA-A,HLA-DMA,HLA-DQB1,HSPA1A/HSPA1B,HSPB2,HTR2B…	168				Hematological System Development and Function,Immune Cell Trafficking,Inflammatory Response,Tissue Development	Accumulation of leukocytes	3.73e-06		-0.832	BCL2A1,CCL21,CCR7,CD1D,CD200,CD40,CD86,CTLA4,GIMAP1-GIMAP5,ITGA4,MMP9,SELL,TNFRSF13C	13
Cellular Function and Maintenance,Small Molecule Biochemistry	Homeostasis of divalent cations	0.00289			Mt3,REG1A,SLC39A5,SLC40A1,TRPV6,XK	6				Cellular Function and Maintenance,Molecular Transport	Flux of ion	3.5e-30	Increased	2.952	BTK,C3,C4A/C4B,CASP1,CCL1,CCL17,CCL19,CCL20,CCL5,Ccl7,CCR2,CD19,CD2,CD22,CD226,CD247,CD28,CD300A,CD38,CD3E,CD4,CD40,CD5,CD72,CD79A,CD79B,CD84,CD8A,CFTR,CLEC7A,CTLA4,CXCL10,CXCL13,CXCL3,CXCR4,FGR,GPR171,GPR183,ICOS,IFNG,Igkv1-117,IL17A,IL1B,ITGAL,ITGB2,ITK,LAT,LAX1,LCK,LCP2,LTB4R,MS4A1,NPY,PLA2G1B,PTPRC,SH2D1A,SLA2,SLC39A8,SST,TNF,TNFSF11,TRPM2,TXK,WAS,ZAP70	65				Tissue Development	Accumulation of cells	7.57e-15	Increased	2.127	APOA1,B2M,BCL2A1,BCL3,CCL25,CCL28,CD274,CLEC4E,CTLA4,CXCL10,CXCL2,CXCL3,Cxcl9,DOCK2,ICOS,IFNG,IL17A,IL2RB,IL2RG,ITGA2,ITGAL,ITGAX,ITGB2,ITK,LAT,LCN2,LTF,MMP3,OSMR,PIK3CG,PLAT,PRKCA,RUNX3,S100A8,SAMHD1,SH2D2A,SLC46A1,TLR2,TNF,TNFRSF1B,TNFRSF9,TNFSF13	42				Cellular Movement	Chemotaxis of blood cells	3.76e-06		-1.336	CCL21,CCR7,CD40,CTSE,GPR183,Hbb-b1,IL16,ITGA4,MMP9,PF4,PLA2G1B,PNOC,PTPRC,SELL,STAP1	15
Endocrine System Disorders,Gastrointestinal Disease,Inflammatory Disease,Inflammatory Response,Organismal Injury and Abnormalities	Chronic pancreatitis	0.003			CASP1,IL33,REG1A	3				Embryonic Development,Hematological System Development and Function,Lymphoid Tissue Structure and Development,Organ Development,Organismal Development,Tissue Development	Formation of lymphoid tissue	4.45e-30	Increased	4.525	BTK,C3,C4A/C4B,CCL19,CCR7,CD19,CD28,CD3D,CD3E,CD3G,CD40,CD5,CD74,CD83,CD84,CD86,CTLA4,CXCL13,CXCR4,FLT3,GRAP2,HLA-DMA,HLA-DQB1,ICOS,IFNG,IGKC,IKZF1,IKZF3,IL17A,IL17F,IL1RN,IL21,IL21R,IL27RA,IL2RB,IL2RG,IL7R,IRF4,ISG15,ITGA4,ITGAL,ITK,LAT,LAX1,LCK,LCP2,LTA,LTB,PDCD1,POU2AF1,PTPRC,RAC3,RAMP1,SH2D1A,SIT1,THEMIS,TNF,TNFRSF13B,TNFRSF13C,TNFSF11,TNFSF13,TNFSF13B,TRAF3IP3,TRAT1,ZAP70	65				Cellular Movement	Chemotaxis	8.36e-15	Increased	4.565	ADORA1,APOA1,CCL20,CCL25,CCL28,CCR4,CD38,CD4,CD69,CD74,CEACAM1,CORO1A,CXCL10,Cxcl11,CXCL2,CXCL3,Cxcl3,CXCL6,Cxcl9,CYTL1,Defb3,DOCK11,DOCK2,DOCK5,DPEP1,IFNG,IL17A,ITGA2,ITGAL,ITGB2,LAT,LBP,LCK,LCN2,LIF,MMP28,NOD2,PIGR,PIK3CG,PIK3R5,PLAT,PLAUR,PRKCA,Prl2c2 (includes others),PTGES,S100A8,Saa3,SFTPD,SLAMF1,SLAMF8,SPN,TLR2,TNF,TNFSF11,TNFSF14	55				Antigen Presentation,Inflammatory Response	Antigen presentation by cells	3.87e-06		-1.584	CCL21,CD1D,CD200,CD40,CD86,HRH2	6
Nutritional Disease,Organismal Injury and Abnormalities	Weight loss	0.00309		-1.912	CASP1,CREB3L3,ENPP3,MMP7,MUC13,NLRP6,NR1I3	7				Cell Death and Survival	Cytolysis	4.86e-30	Increased	2.403	ABCG8,C3,C4A/C4B,CASP1,CCR7,CD177,CD19,CD226,CD247,CD274,CD28,CD3G,CD4,CD48,CD69,CD7,CD8A,CEACAM1,CFB,CTLA4,GIMAP4,GIMAP6,Gzmb,HLA-A,IFNG,Ighg2b,IL1B,IL21,IL21R,IL27RA,IL2RA,IL2RB,IL2RG,IL7R,ISG15,ITGAL,ITGB2,KLRB1,KLRD1,Klrk1,LBP,LCK,LCP2,LTA,LY9,LYZ,MS4A1,PSME2,PTPRC,SH2D1A,SLAMF7,SPN,TAP1,THY1,TLR1,TNF,TNFSF8,XCL1	58				Inflammatory Response	Innate immune response	1.55e-14	Increased	2.139	ACOD1,BCL3,Bst2,CLEC4D,CLEC4E,CLEC6A,CXCL10,DHX58,DMBT1,GBP5,IFNG,IL2RG,IRF7,IRGM,ISG15,LBP,LCN2,Mx1,NLRC5,NOD2,PIK3CG,SAMHD1,SFTPD,SMPDL3B,TLR2,TNF,TRIM10,TRIM15,TRIM21,TRIM58,VNN1,ZBP1	32				Cellular Movement,Hematological System Development and Function,Immune Cell Trafficking	Cellular infiltration by mononuclear leukocytes	3.92e-06		-0.889	CCL21,CCR7,CD40,CD86,COL4A3,CTLA4,IL16,ITGA4,LTB,MMP9,PF4,ST14	12
Gastrointestinal Disease,Inflammatory Disease,Inflammatory Response,Organismal Injury and Abnormalities	Inflammation of mucosa	0.00315			ALPI,ALPP,CASP1	3				Cellular Movement	Chemotaxis of myeloid cells	1.24e-29	Increased	5.187	AIF1,C3,CCL1,CCL17,CCL19,Ccl2,CCL20,CCL28,CCL5,Ccl7,CCR2,CCR7,CD28,CD4,CD69,CD72,CD74,CORO1A,CXCL10,CXCL2,CXCL3,Cxcl3,CXCL6,Cxcl9,CXCR4,DOCK10,FGR,IFNG,IL16,IL17A,IL1B,ITGA4,ITGAL,ITGB2,LBP,LCN2,LTB4R,MMP7,MMP9,MYO1F,NOD2,PIGR,PIK3R5,PLA2G1B,PLAUR,PNOC,PTPRC,S100A8,SELL,SELPLG,SERPINE1,SFTPD,SLAMF1,SLAMF8,STAP1,TNF,TNFSF11,TREM1,WAS,XCL1	60				Cell Death and Survival,Organismal Injury and Abnormalities	Apoptosis of lymphocytes	1.74e-14		-0.554	BCL2A1,BCL3,CASP4,CCL25,CD226,CD274,CD38,CD3E,CD4,CD5,CD6,CHI3L1,CIITA,CORO1A,DHX58,E2F2,ICOS,IDO1,IFNG,IL2RG,Irgm1,ITGB2,ITK,LCK,LCN2,LTB,MAP4K1,PARP14,PDCD1,PIK3CG,PRKCA,PTPN22,SPIB,SPN,TLR2,TNF,TNFRSF1B,TNFRSF9,TNFSF13,TRAF1,UBD	41				Developmental Disorder,Immunological Disease,Organismal Injury and Abnormalities	Hypoplasia of lymphoid organ	4.05e-06	Increased	2.945	ARHGDIB,CTLA4,GIMAP1-GIMAP5,LCK,PTPRC,RHOH,SELL,SIT1,TRAT1	9
Molecular Transport	Export of heavy metal	0.00326			HEPH,SLC40A1	2				Cell Signaling,Cellular Function and Maintenance,Molecular Transport,Vitamin and Mineral Metabolism	Flux of Ca2+	1.72e-29	Increased	2.81	BTK,C3,C4A/C4B,CCL1,CCL17,CCL19,CCL20,CCL5,Ccl7,CCR2,CD19,CD2,CD22,CD226,CD247,CD28,CD300A,CD38,CD3E,CD4,CD40,CD5,CD72,CD79A,CD79B,CD84,CD8A,CLEC7A,CTLA4,CXCL10,CXCL13,CXCL3,CXCR4,FGR,GPR171,GPR183,ICOS,Igkv1-117,IL17A,IL1B,ITGAL,ITGB2,ITK,LAT,LAX1,LCK,LCP2,LTB4R,MS4A1,NPY,PLA2G1B,PTPRC,SH2D1A,SLA2,SST,TNF,TNFSF11,TRPM2,TXK,WAS,ZAP70	61				Cell-To-Cell Signaling and Interaction,Inflammatory Response	Immune response of T lymphocytes	2.11e-14		1.64	APOA1,CD226,CD274,CD69,CSF2RB,CTLA4,HLA-DQB1,ICOS,IFNG,IL17A,ITK,KLK3,LCP2,MSR1,PDCD1,PLAUR,SH2D1A,TAPBP,TNF,TNFRSF1B,TNFRSF9,TNFSF11,TNFSF8,VTCN1	24				Organismal Injury and Abnormalities,Reproductive System Disease	Disorder of pregnancy	4.44e-06			ASPN,ATP4A,ATP4B,CCR7,CD40,COL3A1,CYP11A1,ESRRB,GPR183,HBA1/HBA2,HBB,HIGD1B,HSPB2,ICAM2,IL16,ITGA4,KLF9,LRRC14,LTB,MMP9,PLXNC1,PPP2R2B,SCN4B,SELENBP1,SMOX,ST14	26
Connective Tissue Disorders,Developmental Disorder,Hematological Disease,Hereditary Disorder,Organismal Injury and Abnormalities	Familial erythrocytosis	0.00326			SLC30A10,XK	2				Cell-To-Cell Signaling and Interaction,Cellular Movement	Recruitment of myeloid cells	2.54e-29	Increased	5.205	BTLA,C3,CARD9,CASP1,CCL19,Ccl2,CCL20,CCL5,Ccl7,CCR2,CCR7,CD14,CD19,CD274,CD28,CD4,CD40,CD53,CD69,CD74,CD8A,CHI3L1,CIITA,CLEC4E,CXCL10,CXCL2,CXCL3,CXCL6,CXCR4,FGR,HSPA1A/HSPA1B,IDO1,IFNG,IL17A,IL17F,IL1A,IL1B,IL1RN,IL21,IL21R,IL2RA,IRF7,ITGB2,ITGB7,LCN2,LTB4R,LTF,LYZ,MMP9,NCF4,NOD2,PDCD1,PIK3R5,S100A8,SELL,SELPLG,SERPINE1,TNF,TRPM2	59				Cell-To-Cell Signaling and Interaction,Inflammatory Response	Response of phagocytes	2.11e-14	Increased	4.037	APOA1,CCL20,CD14,CD38,CD74,CLEC6A,CLEC7A,CSF2RB,CXCL10,CXCL3,DIO2,DOCK2,ERN1,ICOS,IFNG,IL17A,ISG15,ITGAL,ITGAX,ITGB2,LCN2,MAP4K1,MUC5B,NOD2,PIK3CG,PLAUR,PRKCA,PSMB8,SFTPD,TAP1,TAPBP,TLR2,TNF,TNFRSF9,TNFSF11	35				Cell-mediated Immune Response,Cellular Movement,Hematological System Development and Function,Immune Cell Trafficking	Migration of memory T lymphocytes	4.75e-06	Decreased	-2	CCL21,CCR7,CD86,ITGA4	4
Cell Morphology	Morphology of microvilli	0.00326			CDHR2,USH1C	2				Cellular Development,Hematological System Development and Function,Lymphoid Tissue Structure and Development	Maturation of leukocytes	3.62e-29	Increased	4.165	BTK,BTLA,CCL19,CCL20,CCL5,CCR2,CD19,CD247,CD28,CD3E,CD4,CD40,CD69,CD83,CD86,CLEC7A,CXCR4,HAVCR2,HLA-DRA,HSPA1A/HSPA1B,ICOS,IFNG,IL17A,IL1A,IL1B,IL21,IL21R,IL2RA,IL7R,IRF4,IRF8,ITGB2,ITK,LAT,LCK,PARP14,POU2AF1,PTPRC,RHOH,RNASE1,SELL,Slfn1,Slfn2,SST,TNF,TNFRSF13C,TNFSF11,TNFSF13,TNFSF13B,TNFSF8,TXK	51				Infectious Diseases,Organismal Injury and Abnormalities	Infection by RNA virus	2.12e-14		-0.056	ADORA1,APOA1,B2M,Bst2,CACNA1S,CAPN5,CASP4,CCK,CCL20,CCN5,CCR4,CD14,CD38,CD3G,CD4,CD74,CEACAM1,CHI3L1,CRMP1,CSF2RB,CTLA4,CXCL10,CXCL2,CXCL6,DAG1,DHX58,ETV3,FABP1,FUT2,GGT1,GPR55,HBA1/HBA2,HBB,HLA-A,HLA-DMB,HLA-DQB1,HLA-DRB5,HLA-E,HSPA1A/HSPA1B,IDO1,IFI44,IFIT1,IFIT3,IFNG,IL17A,IL2RB,IL2RG,IRF7,ISG15,ITGB2,KCNE2,LCN2,LCP2,LGALS3BP,LTF,LY6D,MAPK8IP2,Muc4,MUC5B,OAS2,OAS3,OSMR,P2RY10,PARP14,PARP9,PDCD…	90				Connective Tissue Disorders,Developmental Disorder,Hematological Disease,Hereditary Disorder,Organismal Injury and Abnormalities	Familial erythrocytosis	4.75e-06			HBA1/HBA2,HBB,SPTB,XK	4
Cell Morphology,Digestive System Development and Function,Gastrointestinal Disease,Organ Morphology,Organismal Development,Organismal Injury and Abnormalities,Tissue Morphology	Abnormal morphology of enterocytes	0.00326			CLDN15,USH1C	2				Cellular Function and Maintenance,Molecular Transport	Flux of inorganic cation	4.22e-29	Increased	2.941	BTK,C3,C4A/C4B,CCL1,CCL17,CCL19,CCL20,CCL5,Ccl7,CCR2,CD19,CD2,CD22,CD226,CD247,CD28,CD300A,CD38,CD3E,CD4,CD40,CD5,CD72,CD79A,CD79B,CD84,CD8A,CLEC7A,CTLA4,CXCL10,CXCL13,CXCL3,CXCR4,FGR,GPR171,GPR183,ICOS,Igkv1-117,IL17A,IL1B,ITGAL,ITGB2,ITK,LAT,LAX1,LCK,LCP2,LTB4R,MS4A1,NPY,PLA2G1B,PTPRC,SH2D1A,SLA2,SLC39A8,SST,TNF,TNFSF11,TRPM2,TXK,WAS,ZAP70	62				Connective Tissue Disorders,Inflammatory Disease,Inflammatory Response,Organismal Injury and Abnormalities,Skeletal and Muscular Disorders	Experimentally-induced arthritis	2.15e-14		1.119	APOA1,BCL3,CCR4,CD6,CD69,CTLA4,CXCL2,CXCL6,Cxcl9,ERN1,F13A1,ICOS,IFNG,IL17A,MAPT,MMP3,MSR1,NOD2,PIK3CG,PTPN22,Saa3,SH2D1A,TLR2,TNF,TNFRSF1B,TNFSF13,VTCN1	27				Antigen Presentation,Inflammatory Response	Antigen presentation	5.16e-06		-1.838	CCL21,CD1D,CD200,CD40,CD83,CD86,HRH2	7
Lipid Metabolism,Molecular Transport,Small Molecule Biochemistry	Concentration of fatty acid	0.00352		0.201	CASP1,CDA,CREB3L3,CYP4A11,FABP1,IL33,MTTP,TRIM31	8				Cellular Development,Cellular Growth and Proliferation,Hematological System Development and Function,Lymphoid Tissue Structure and Development	Expansion of T lymphocytes	6.96e-29		0.879	BTLA,C3,CCR7,CD2,CD27,CD274,CD28,CD3E,CD4,CD40,CD69,CD86,CTLA4,FLT3,GRAP2,Gzmb,HAVCR2,ICOS,IFNG,Ighg2b,IKZF1,IL17A,IL1B,IL21,IL21R,IL27RA,IL2RA,IL7R,IRF8,ITK,Klrk1,LAG3,LAT,LCP2,LY9,PDCD1,SLAMF1,Srgn,TNF,TNFRSF13B,TNFRSF13C,TNFRSF9,TNFSF13B,ZAP70	44				Cell Death and Survival,Organismal Injury and Abnormalities	Apoptosis of T lymphocytes	3.27e-14		0.607	BCL2A1,BCL3,CASP4,CCL25,CD226,CD274,CD38,CD3E,CD4,CD5,CD6,CHI3L1,CIITA,CORO1A,DHX58,E2F2,ICOS,IDO1,IFNG,IL2RG,Irgm1,ITGB2,ITK,LCK,LCN2,LTB,MAP4K1,PDCD1,PIK3CG,PRKCA,PTPN22,SPN,TNF,TNFRSF1B,TNFRSF9,TRAF1	36				Cell Death and Survival,Organismal Injury and Abnormalities	Apoptosis of leukocytes	5.19e-06		1.137	BCL2A1,CCL21,CCR7,CD1D,CD40,CD79B,GIMAP1-GIMAP5,GIMAP4,GPAM,HBB,LCK,LTB,PF4,PPP2R2B,PTPRC,RHOH,ST14	17
Free Radical Scavenging	Synthesis of reactive oxygen species	0.00353		0.574	FBP1,GGT1,GZMA,HEPH,IL22RA1,IL33,LRAT,PSMB8,SLC30A10,SLC40A1,SMOX	11				Cell Death and Survival	Cell viability of blood cells	1.01e-28	Increased	5.077	BCL2A1,BTK,BTLA,C3,CCR7,CD19,CD22,CD28,CD300A,CD38,CD3E,CD40,CD48,CD74,CD79A,CD86,CTLA4,CXCR4,FLT3,GIMAP1,GPR174,ICOS,IDO1,IFNG,Igkv1-117,IL17A,IL1B,IL21,IL21R,IL27RA,IL2RB,IL2RG,IL7R,IRF4,ITGAL,ITGB2,LAT,LAX1,LY9,NCF2,PARP14,PDCD1,PLAT,POU2AF1,PTPRC,Saa3,SELPLG,SPN,TGM2,TNF,TNFRSF13B,TNFRSF13C,TNFRSF9,TNFSF11,TNFSF13,TNFSF13B,TNFSF8,WAS	58				Hematological System Development and Function,Immune Cell Trafficking,Inflammatory Response,Tissue Development	Accumulation of leukocytes	3.54e-14	Increased	2.02	APOA1,B2M,BCL2A1,BCL3,CCL25,CD274,CTLA4,CXCL10,CXCL2,CXCL3,Cxcl9,DOCK2,ICOS,IFNG,IL17A,IL2RB,IL2RG,ITGA2,ITGAL,ITGAX,ITGB2,LAT,LCN2,LTF,MMP3,OSMR,PIK3CG,PLAT,RUNX3,S100A8,SH2D2A,TLR2,TNF,TNFRSF1B,TNFRSF9,TNFSF13	36				Cellular Movement	Chemotaxis	5.35e-06		-0.925	CCL21,CCR7,CD40,COL4A3,CTSE,GPR183,Hbb-b1,HRH2,IL16,ITGA4,LCK,MMP9,PF4,PLA2G1B,PNOC,PTPRC,RGS10,SELL,STAP1	19
Renal and Urological System Development and Function	Homeostasis of urine	0.00363			GUCA2B,MEP1B,SLC26A6	3				Lymphoid Tissue Structure and Development,Organ Morphology,Tissue Morphology	Quantity of lymphoid organ	2.23e-28	Increased	3.085	ARHGDIB,CCR7,CD247,CD3E,CD3G,CD4,CD5,CD7,CD79A,CD79B,CD83,CD86,CD8A,CIITA,CORO1A,CTLA4,CXCL13,CXCR4,FYB1,GIMAP1-GIMAP5,GRAP2,HLA-DQB1,IFNG,IKZF1,IL2RB,IL2RG,IL7R,IRF8,ITGB2,ITK,LAG3,LAT,LCK,LCN2,LCP2,LTA,LTB,LY9,NPY,PSMB10,PTPRC,PTPRCAP,RAC3,RHOH,SASH3,SIT1,Slfn1,SST,TAP1,THEMIS,TNF,TNFAIP8L2,TNFRSF13B,TNFSF11,TXK,UBASH3A,WAS,ZAP70	58				Cell-To-Cell Signaling and Interaction	Signaling of blood cells	3.94e-14		1.809	CD14,CD5,CLEC7A,CTLA4,IFNG,IL2RB,IL2RG,ITGB2,LAT,LCP2,PDCD1,PIK3CG,SH2D1A,SLAMF1,TNFSF11	15				Embryonic Development,Hematological System Development and Function,Humoral Immune Response,Immunological Disease,Lymphoid Tissue Structure and Development,Organ Development,Organismal Development,Organismal Injury and Abnormalities,Tissue Development,Tissue Morphology	Abnormal morphology of germinal center	5.63e-06			B3GNT5,CCR7,CD40,CD86,LAX1,LTB	6
Molecular Transport	Increased excretion of K+	0.00366			CYP4A11,GUCA2B	2				Hematological System Development and Function,Hematopoiesis,Tissue Morphology	Quantity of hematopoietic progenitor cells	2.93e-28		1.956	ARHGDIB,BTK,CCR2,CCR7,CD22,CD226,CD247,CD28,CD3E,CD3G,CD4,CD40,CD5,CD69,CD7,CD72,CD79A,CD79B,CD83,CD86,CD8A,CIITA,CORO1A,CTLA4,CXCR4,FLT3,FYB1,GIMAP1,GIMAP1-GIMAP5,GRAP2,HLA-DQB1,IFNG,IGKC,IKZF1,IKZF3,IL1A,IL21R,IL2RB,IL2RG,IL7R,IRF4,IRF8,Irgm1,ITGB2,ITK,LAG3,LAT,LCK,LCN2,LCP2,LTA,LTB,Ly6a (includes others),LY9,MS4A1,MZB1,NPY,PTPRC,RAC3,RHOH,SASH3,SH2D1A,SIT1,Slfn1,SST,TAP1,THEMIS,TNF,TNFRSF13B,T…	75				Cellular Movement,Hematological System Development and Function,Immune Cell Trafficking,Inflammatory Response	Migration of phagocytes	3.97e-14	Increased	3.504	APOA1,CCL20,CD177,CD38,CD5,CD74,CEACAM1,CORO1A,CSF2RB,CXCL10,Cxcl11,CXCL2,CXCL3,CXCL6,DMBT1,DOCK11,ENPP1,HLA-DQB1,IFNG,IL17A,ITGAL,ITGAX,ITGB2,MAPT,MMP12,PIGR,PIK3CG,PIK3R5,PILRA,PLAUR,RASGRP2,RUNX3,S100A8,SST,ST3GAL4,TLR2,TNF,TNFRSF9	38				Cardiovascular Disease,Hematological Disease,Organismal Injury and Abnormalities	Anemia	5.82e-06		1.931	AK1,ATP4A,ATP4B,CCR7,CD46,CTLA4,GIMAP4,GIMAP6,HBA1/HBA2,HBB,Hbb-b1,HRH2,MS4A1,PTPRC,SELL,SPTB,TENT5C	17
Cardiovascular Disease,Hematological Disease,Lipid Metabolism,Metabolic Disease,Organismal Injury and Abnormalities,Small Molecule Biochemistry	Hyperlipidemia	0.00371		0.218	ABCG8,CREB3L3,FABP1,MTTP,NPC1L1	5				Cell Death and Survival,Cellular Compromise	Cytotoxicity of leukocytes	2.95e-28	Increased	3.941	CASP1,CCL5,CD2,CD226,CD247,CD27,CD274,CD300A,CD38,CD48,CD5,CD6,CD69,CD96,CEACAM1,CTLA4,FGR,Gzmb,HAVCR2,HLA-A,HLA-DRA,HLA-E,HSPA1A/HSPA1B,ICOS,IFNG,IL1A,IL21,IL21R,ITGAL,ITGB2,ITK,KLRB1,KLRC1,KLRD1,Klrk1,LAT,LCK,PTPRC,SH2D1A,SLAMF6,SPN,TNF,WAS,XCL1	44				Immunological Disease,Organismal Injury and Abnormalities	Primary immunodeficiency disorder	4.29e-14			CD3E,CD3G,CD74,CIITA,CORO1A,CTLA4,HLA-DQA1,HTR2B,IFIT1,IL2RB,IL2RG,ITGB2,LAT,LCK,LY6E,OAS1,RASGRP2,S100A8,SH2D1A,SLC35C1,STAT2,TAP1,TAP2,TAPBP,TLR2,XK,ZAP70	27				Digestive System Development and Function,Gastrointestinal Disease,Hepatic System Development and Function,Hepatic System Disease,Inflammatory Disease,Inflammatory Response,Organ Development,Organismal Injury and Abnormalities	Chronic hepatitis	6.05e-06			CCL21,CCR7,COL3A1,CTLA4,HBA1/HBA2,LTB,MMP9,PTPRC,TNFRSF13C	9
Cancer,Gastrointestinal Disease,Organismal Injury and Abnormalities	Colorectal adenoma	0.00374			CLDN2,GUCA2A,GUCA2B,ISX,MMP7,SLC30A10	6				Immunological Disease,Organismal Injury and Abnormalities	Hypersensitive reaction	3.35e-28	Increased	3.991	BTK,C3,C4A/C4B,CASP4,CCL17,Ccl2,CCL20,CCL5,CCR2,CCR4,CCR7,CD2,CD28,CD4,CD40,CD74,CD83,CLEC4E,CORO1A,CTSS,CXCL10,CXCR4,DUSP2,FCGBP,FGR,HLA-A,HLA-DMA,HLA-DQA1,HLA-DQB1,HLA-DRA,HLA-DRB5,HSPA1A/HSPA1B,IDO1,IFNG,Ighg2b,IGKC,IKZF3,IL16,IL17A,IL1A,IL1B,IL1RN,IL21R,IL27RA,IL2RA,IL2RB,IL2RG,ITGB2,ITGB7,ITK,LAT,LBP,LCP2,LILRB4,LTA,LTB,Ly6a (includes others),MMP9,P2RY10,PLA2G2D,PLAUR,PSME2,PTPRC,S100A8,SELL…	73				Cellular Movement,Hematological System Development and Function,Immune Cell Trafficking	Cellular infiltration by granulocytes	7.25e-14	Increased	3.245	APOA1,CCL20,CD14,CD274,CORO1A,CXCL10,CXCL2,CXCL3,ERN1,ICOS,IFNG,IL17A,IRF7,ITGAL,ITGB2,ITK,LBP,LCN2,MMP10,MMP12,MSR1,NFKBIZ,PDCD1,PIK3CG,PLAT,PRKCA,RUNX3,S100A8,TLR2,TNF,TNFRSF1B,TNFRSF9,TNFSF8,VTCN1	34				Cancer,Developmental Disorder,Endocrine System Disorders,Hereditary Disorder,Neurological Disease,Organismal Injury and Abnormalities	Multiple endocrine neoplasia	6.25e-06			ATP4A,ATP4B,HRH2	3
Organismal Survival	Survival of organism	0.00398		-0.495	CASP1,CDA,CDHR5,DPEP1,GZMA,Gzmb,HLA-A,IL33,MME,Mt3,MTTP,MUC13,NR1I3,SLC40A1,TNFSF13B	15				Cellular Movement,Immune Cell Trafficking	Cellular infiltration by lymphoid cells	3.99e-28		1.708	C3,CCL19,Ccl2,CCL5,CCR2,CCR4,CCR7,CD19,CD247,CD274,CD28,CD40,CD6,CD86,CFTR,CIITA,CTLA4,CXCL10,Cxcl9,HLA-A,IFNG,Ighg2b,IL16,IL17A,IL18BP,IL1A,IL1B,IL21,IL2RA,IRF7,ITGA4,ITGAE,ITGAL,ITK,LAG3,LCP2,LILRB4,LTA,LTB,Ly6a (includes others),MMP9,Muc4,PDCD1,SELPLG,TNF,TNFAIP8L2,TNFRSF9,TNFSF13B,TRAF3IP3,XCL1	50				Hematological System Development and Function,Tissue Development	Accumulation of blood cells	9.8e-14	Increased	2.079	APOA1,B2M,BCL2A1,BCL3,CCL25,CD274,CTLA4,CXCL10,CXCL2,CXCL3,Cxcl9,DOCK2,ICOS,IFNG,IL17A,IL2RB,IL2RG,ITGA2,ITGAL,ITGAX,ITGB2,LAT,LCN2,LTF,MMP3,OSMR,PIK3CG,PLAT,RUNX3,S100A8,SH2D2A,SLC46A1,TLR2,TNF,TNFRSF1B,TNFRSF9,TNFSF13	37				Immunological Disease,Inflammatory Disease,Inflammatory Response,Neurological Disease,Organismal Injury and Abnormalities	Experimental autoimmune encephalomyelitis	6.29e-06		0.111	BTLA,CCR7,CD1D,CD200,CD40,CD86,CTLA4,GPR174,Havcr1,HRH2,ITGA4,MMP9,PTPRC,SELL,SIT1	15
Cell-To-Cell Signaling and Interaction,Hematological System Development and Function,Immune Cell Trafficking,Inflammatory Response	Activation of cytotoxic T cells	0.00398			GZMA,Gzmb,HLA-A	3				Hematological System Development and Function,Lymphoid Tissue Structure and Development,Tissue Morphology	Quantity of regulatory T lymphocytes	4.08e-28	Increased	4.582	BATF,BCL2A1,BTK,CCL19,CCL5,CCR2,CCR7,CD19,CD27,CD274,CD28,CD38,CD5,CD69,CD86,CTLA4,CXCR4,FLT3,HLA-DMA,ICOS,IFNG,IL17A,IL27RA,IL2RA,IL2RB,IL7R,IRF8,ITGB2,IZUMO1R,LTA,LTB,MARCHF1,PDCD1,SELL,SELPLG,TESPA1,THEMIS,TNF,TNFRSF9,TRAF3IP3,WAS,XCL1	42				Cellular Function and Maintenance	Function of phagocytes	1.02e-13		1.698	BCL2A1,BCL3,CD14,CD274,CHI3L1,CIITA,CLEC4E,CLEC6A,CLEC7A,CSF2RB,CXCL10,IDO1,IFNG,IL2RG,LAT,LCN2,LTB,MAP4K1,MMP12,MSR1,NOD2,PDCD1,PIK3CG,PLAT,PLAUR,SFTPD,SLA2,SLAMF1,SLAMF8,STAT2,TLR2,TNF,TRPM5	33				Cell Morphology,Immunological Disease,Lymphoid Tissue Structure and Development,Organismal Injury and Abnormalities	Abnormal morphology of lymphocytes	6.33e-06			B3GNT5,CD40,CD79B,CD86,CTLA4,LCK,LTB,PTPRC,RHOH,TNFRSF13C	10
Organismal Injury and Abnormalities	Damage of mucosa	0.00408			GUCA2A,GUCY2C	2				Cell Death and Survival,Cellular Compromise	Cytotoxicity of lymphatic system cells	4.38e-28	Increased	3.867	CCL5,CD2,CD226,CD247,CD27,CD274,CD300A,CD38,CD48,CD5,CD6,CD69,CD74,CD96,CEACAM1,CTLA4,Gzmb,HAVCR2,HLA-A,HLA-DRA,HLA-E,HSPA1A/HSPA1B,ICOS,IFNG,IL1A,IL21,IL21R,ITGAL,ITGB2,ITK,KLRB1,KLRC1,KLRD1,Klrk1,LAT,LCK,PTPRC,SH2D1A,SLAMF6,SPN,TNF,WAS,XCL1	43				Cell-To-Cell Signaling and Interaction	Signaling of leukocytes	1.17e-13		1.455	CD14,CD5,CLEC7A,CTLA4,IL2RB,IL2RG,ITGB2,LAT,LCP2,PDCD1,PIK3CG,SH2D1A,SLAMF1,TNFSF11	14				Cellular Movement,Hematological System Development and Function,Immune Cell Trafficking	Cellular infiltration by lymphocytes	6.49e-06		-0.64	CCL21,CCR7,CD40,CD86,COL4A3,CTLA4,IL16,ITGA4,LTB,MMP9,ST14	11
Auditory Disease,Neurological Disease,Organismal Injury and Abnormalities	M√©ni√®re disease	0.00408			SLC6A4,USH1C	2				Cell Death and Survival,Cellular Compromise	Toxicity of cells	4.69e-28	Increased	4.401	CASP1,CCL5,CD2,CD226,CD247,CD27,CD274,CD28,CD300A,CD38,CD48,CD5,CD6,CD69,CD74,CD96,CEACAM1,CORO1A,CTLA4,FGR,Gzmb,HAVCR2,HLA-A,HLA-DRA,HLA-E,HSPA1A/HSPA1B,ICOS,IFNG,IL1A,IL1RN,IL21,IL21R,ITGAL,ITGB2,ITK,KLRB1,KLRC1,KLRD1,Klrk1,LAT,LCK,LCN2,PTPRC,SH2D1A,SLAMF6,SLAMF7,SPN,TNF,WAS,XCL1	50				Cell-To-Cell Signaling and Interaction,Hematological System Development and Function,Immune Cell Trafficking,Inflammatory Response	Activation of antigen presenting cells	1.22e-13	Increased	3.305	ADORA1,APOA1,CCL20,CD14,CD274,CD4,CD74,CHI3L1,CLEC4D,CLEC4E,CLEC7A,CXCL10,Defb3,HLA-A,HLA-DMA,HLA-DMB,HLA-DQA1,HLA-DQB1,IDO1,IFNG,IL17A,ITGB2,LBP,LCN2,LTB,LTF,MAPT,MSR1,MUC5B,PLAT,PRKCA,PSMB8,PSMB9,PTGES,SST,TLR2,TNF,TNFRSF1B,TNFSF13,USP18	40				Cardiovascular Disease,Cell Death and Survival,Connective Tissue Disorders,Hematological Disease,Hereditary Disorder,Organismal Injury and Abnormalities	Familial hemolytic anemia	6.83e-06			AK1,CD46,HBA1/HBA2,HBB,SPTB	5
Free Radical Scavenging	Production of reactive oxygen species	0.00416		0.543	FBP1,GGT1,GZMA,HEPH,IL22RA1,IL33,PSMB8,SLC40A1,SMOX	9				Embryonic Development,Hematological System Development and Function,Lymphoid Tissue Structure and Development,Organ Development,Organismal Development,Tissue Development	Formation of lymphoid organ	5.53e-28	Increased	2.948	BTK,C3,C4A/C4B,CCL19,CCR7,CD3D,CD3E,CD3G,CD40,CD5,CD74,CD83,CD84,CD86,CXCL13,CXCR4,FLT3,GRAP2,HLA-DQB1,ICOS,IFNG,IGKC,IKZF1,IKZF3,IL17A,IL1RN,IL21,IL21R,IL27RA,IL2RB,IL2RG,IL7R,IRF4,ITGAL,ITK,LAT,LAX1,LCK,LCP2,LTA,LTB,PDCD1,POU2AF1,PTPRC,RAC3,SIT1,THEMIS,TNF,TNFRSF13B,TNFSF11,TNFSF13,TNFSF13B,TRAF3IP3,TRAT1,ZAP70	55				Cellular Movement,Hematological System Development and Function,Immune Cell Trafficking,Inflammatory Response	Chemotaxis of granulocytes	1.48e-13	Increased	3.792	ADORA1,APOA1,CCL28,CD69,CD74,CORO1A,CXCL10,CXCL2,CXCL3,Cxcl3,CXCL6,Cxcl9,DOCK2,DOCK5,DPEP1,IFNG,IL17A,ITGB2,LBP,LCN2,NOD2,PIGR,PIK3CG,PIK3R5,PLAUR,PRKCA,S100A8,TNF	28				Cellular Development,Hematological System Development and Function,Lymphoid Tissue Structure and Development	Maturation of leukocytes	6.92e-06		-1.637	BTLA,CCL21,CD40,CD83,CD86,LCK,PTPRC,RHOH,RNASE1,SELL,TNFRSF13C	11
Lipid Metabolism,Molecular Transport,Small Molecule Biochemistry	Secretion of steroid	0.00417		1.504	ABCG8,FABP1,GIP,MTTP	4				Cell Death and Survival	Cytotoxicity	1.04e-27	Increased	4.167	CASP1,CCL5,CD2,CD226,CD247,CD27,CD274,CD28,CD300A,CD38,CD48,CD5,CD6,CD69,CD74,CD96,CEACAM1,CORO1A,CTLA4,CYP2B6,FGR,Gzmb,HAVCR2,HLA-A,HLA-DRA,HLA-E,HSPA1A/HSPA1B,ICOS,IFNG,IL1A,IL1RN,IL21,IL21R,ITGAL,ITGB2,ITK,KLRB1,KLRC1,KLRD1,Klrk1,LAT,LCK,LCN2,PTPRC,SH2D1A,SLAMF6,SLAMF7,SPN,TNF,WAS,XCL1	51				Hematological System Development and Function,Lymphoid Tissue Structure and Development,Organ Morphology,Organismal Development,Tissue Morphology	Morphology of spleen	1.62e-13			B3GNT5,BCL3,Bst2,CBFA2T3,CSF2RB,CTLA4,DNAAF4,DOCK11,DOCK2,DUOXA2,E2F2,HLA-DQB1,ICOS,IFNG,IKZF3,IL18BP,IL2RB,IL2RG,ITGA2,ITGB2,LAG3,LAT,LCN2,LCP2,LTB,MLKL,MSR1,NFKBIZ,NLRC5,PDCD1,PRKCA,PTPN22,RUNX3,SPIB,SPN,TNF,TNFRSF9,TNFSF11,TNFSF13,TNFSF14,VTCN1,ZAP70	42				Cellular Movement	Chemotaxis of myeloid cells	7.04e-06		-1.228	CCL21,CCR7,CTSE,Hbb-b1,IL16,ITGA4,MMP9,PF4,PLA2G1B,PNOC,PTPRC,SELL,STAP1	13
Digestive System Development and Function,Gastrointestinal Disease,Organismal Injury and Abnormalities	Abnormal morphology of digestive system	0.00417			CLDN15,GUCA2A,MUC13,NLRP6,NR1I3,PIGR,SLC30A10,SLC51A,SLC5A1,SLC6A4,USH1C	11				Tissue Morphology	Quantity of progenitor cells	1.21e-27		1.833	ARHGDIB,BTK,CCR2,CCR7,CD22,CD226,CD247,CD28,CD3E,CD3G,CD4,CD40,CD5,CD69,CD7,CD72,CD79A,CD79B,CD83,CD86,CD8A,CIITA,CORO1A,CTLA4,CXCR4,FLT3,FYB1,GIMAP1,GIMAP1-GIMAP5,GRAP2,HLA-DQB1,IFNG,IGKC,IKZF1,IKZF3,IL1A,IL1B,IL21R,IL2RB,IL2RG,IL7R,IRF4,IRF8,Irgm1,ITGB2,ITK,LAG3,LAT,LCK,LCN2,LCP2,LTA,LTB,Ly6a (includes others),LY9,MS4A1,MZB1,NPY,PTPRC,RAC3,RHOH,SASH3,SH2D1A,SIT1,Slfn1,SST,TAP1,THEMIS,TNF,TNFRSF…	76				Hematological System Development and Function,Immunological Disease,Lymphoid Tissue Structure and Development,Organ Morphology,Organismal Injury and Abnormalities,Tissue Morphology	Abnormal morphology of lymph node	1.76e-13			B3GNT5,BCL3,Bst2,CCL25,CD74,CIITA,CTLA4,HLA-DQA1,HLA-DQB1,ICOS,IFNG,IL2RB,IL2RG,ITGB2,LAT,LTB,NFKBIZ,PTPN22,TNF,TNFRSF1B,TNFSF11,TNFSF14,TRAF1,ZAP70	24				Cell-To-Cell Signaling and Interaction,Hematological System Development and Function,Immune Cell Trafficking,Inflammatory Response	Activation of dendritic cells	7.07e-06		-1.352	CCR7,CD40,CD48,CD86,FOXA2,HRH2,LTB,TSPAN32	8
Cell-To-Cell Signaling and Interaction,Cellular Compromise	Oxidative stress response of cells	0.00435			FABP1,GGT1,IL33	3				Cell-To-Cell Signaling and Interaction,Hematological System Development and Function,Immune Cell Trafficking,Inflammatory Response	Activation of innate lymphoid cells	1.45e-27	Increased	2.336	BTK,CCL5,CD2,CD226,CD27,CD274,CD28,CD40,CD48,CD69,FLT3,Gzmb,HLA-A,HLA-E,ICOS,IFNG,IL17A,IL1A,IL1B,IL1RN,IL21,IL2RB,ITGA4,ITGAL,ITGB2,KLRB1,KLRC1,KLRD1,Klrk1,LCP2,LTB4R,LTF,NPY,SH2D1A,SLAMF6,SPN,TLR1,TNF,TNFRSF9,WAS	40				Immunological Disease,Organismal Injury and Abnormalities	Immunodeficiency	1.83e-13			B2M,CD3E,CD3G,CD4,CD74,CIITA,CORO1A,CTLA4,CXCR6,DOCK2,ERN1,HLA-DQA1,HTR2B,ICOS,IFIT1,IFNG,IL18RAP,IL2RB,IL2RG,IRF7,ISG15,ITGB2,LAT,LCK,LTF,LY6E,OAS1,RASGRP2,S100A8,SH2D1A,SLC35C1,STAT2,TAP1,TAP2,TAPBP,TLR2,XK,ZAP70	38				Cellular Movement,Hematological System Development and Function,Immune Cell Trafficking	Transmigration of mononuclear leukocytes	7.19e-06	Decreased	-2	CCL21,CCR7,CD40,CD86,ITGA4,MMP9,SELL	7
Connective Tissue Development and Function,Tissue Morphology	Quantity of adipose tissue	0.0045		-1.969	Akr1b7,APOA4,CCL25,Clec2e/Clec2h,GUCY2C,IL33,MTTP	7				Cellular Development,Cellular Growth and Proliferation	Expansion of blood cells	1.8e-27		0.928	BTK,BTLA,C3,CCR7,CD19,CD2,CD27,CD274,CD28,CD3E,CD4,CD40,CD69,CD86,CTLA4,FLT3,GPR183,GRAP2,Gzmb,HAVCR2,ICOS,IFNG,Ighg2b,IKZF1,IL17A,IL1A,IL1B,IL21,IL21R,IL27RA,IL2RA,IL2RB,IL7R,IRF8,ITK,Klrk1,LAG3,LAT,LCP2,LY9,PDCD1,PTPRC,SERPINE1,SLAMF1,Srgn,TNF,TNFRSF13B,TNFRSF13C,TNFRSF9,TNFSF11,TNFSF13B,ZAP70	52				Cell-To-Cell Signaling and Interaction,Hematological System Development and Function	Signaling of T lymphocytes	1.85e-13		1.109	CD5,CTLA4,IL2RB,IL2RG,ITGB2,LAT,LCP2,PDCD1,PIK3CG,SH2D1A,SLAMF1	11				Cell Morphology,Hematopoiesis	Morphology of hematopoietic progenitor cells	7.49e-06			CD79B,Hbb-b1,ICAM2,LCK,MMP9,PF4,PTPRC,RHOH,TNFRSF13C	9
Molecular Transport	Transport of iron ion	0.00451			HEPH,SLC40A1	2				Cellular Movement,Hematological System Development and Function,Immune Cell Trafficking	Cellular infiltration by mononuclear leukocytes	2.08e-27	Increased	2.1	C3,CCL19,Ccl2,CCL5,CCR2,CCR4,CCR7,CD19,CD247,CD274,CD28,CD40,CD6,CD86,CFTR,CIITA,CTLA4,CXCL10,Cxcl9,HLA-A,ICOS,IFNG,Ighg2b,IL16,IL17A,IL18BP,IL1A,IL1B,IL21,IL2RA,IRF7,ITGA4,ITGAE,ITGAL,ITK,LAG3,LILRB4,LTA,LTB,Ly6a (includes others),MMP9,Muc4,OLFM4,PDCD1,PSMB8,SELPLG,TNF,TNFAIP8L2,TNFRSF9,TNFSF13B,TRAF3IP3,XCL1	52				Cell Signaling,Molecular Transport,Vitamin and Mineral Metabolism	Mobilization of Ca2+	2.6e-13	Increased	2.755	ATP2A3,B2M,CCK,CCL20,CCL28,CCR4,CD38,CD3E,CD4,CD5,CD6,CXCL10,Cxcl11,CXCL2,CXCL3,CXCL6,CXCR6,DIO2,GPR55,GRK3,IFNG,ITGB2,ITK,LAT,LCK,LCP2,PIK3CG,PILRA,PLAUR,PROKR1,PTPN22,SH2D2A,SOX6,TLR2,TNF,TRAT1,ZAP70	37				Cell Death and Survival,Organismal Injury and Abnormalities	Cell viability of leukocytes	7.65e-06		-1.672	BCL2A1,BTLA,CCR7,CD40,CD48,CD86,CTLA4,GPR174,LAX1,PF4,PTPRC,TNFRSF13C	12
Cellular Function and Maintenance,Molecular Transport,Small Molecule Biochemistry	Homeostasis of Zn2+	0.00451			Mt3,SLC39A5	2				Cellular Movement,Hematological System Development and Function,Immune Cell Trafficking	Cellular infiltration by lymphocytes	2.25e-27		1.846	C3,CCL19,Ccl2,CCL5,CCR2,CCR4,CCR7,CD19,CD247,CD274,CD28,CD40,CD6,CD86,CFTR,CIITA,CTLA4,CXCL10,Cxcl9,HLA-A,IFNG,Ighg2b,IL16,IL17A,IL18BP,IL1A,IL1B,IL21,IL2RA,IRF7,ITGA4,ITGAE,ITGAL,ITK,LAG3,LILRB4,LTA,LTB,Ly6a (includes others),MMP9,Muc4,PDCD1,SELPLG,TNF,TNFAIP8L2,TNFRSF9,TNFSF13B,TRAF3IP3,XCL1	49				Hematological System Development and Function,Lymphoid Tissue Structure and Development,Organ Morphology,Tissue Morphology	Morphology of lymph node	2.77e-13			B3GNT5,BCL3,Bst2,CCL25,CD74,CIITA,CTLA4,HLA-DQA1,HLA-DQB1,ICOS,IFNG,IL2RB,IL2RG,ITGB2,LAT,LTB,NFKBIZ,PTPN22,SLC35C1,TNF,TNFRSF1B,TNFSF11,TNFSF14,TRAF1,ZAP70	25				Digestive System Development and Function,Gastrointestinal Disease,Hepatic System Development and Function,Hepatic System Disease,Inflammatory Disease,Inflammatory Response,Organ Development,Organismal Injury and Abnormalities	Inflammation of liver	7.8e-06		1.042	BTLA,CCL21,CCR7,CD48,COL3A1,CTLA4,FAH,Havcr1,HBA1/HBA2,LTB,MMP9,PF4,PTPRC,TIMD4,TNFRSF13C	15
Gastrointestinal Disease,Hepatic System Disease,Organismal Injury and Abnormalities	Formation of gallstone	0.00451			FABP1,MTTP	2				Cell-mediated Immune Response,Cellular Movement,Hematological System Development and Function,Immune Cell Trafficking	Infiltration by T lymphocytes	2.72e-27	Increased	2.206	C3,CCL19,Ccl2,CCL5,CCR2,CCR4,CD19,CD247,CD274,CD40,CD6,CD86,CIITA,CTLA4,CXCL10,Cxcl9,HLA-A,IFNG,Ighg2b,IL16,IL17A,IL18BP,IL1A,IL1B,IL21,IL2RA,IRF7,ITGA4,ITGAE,ITGAL,ITK,LAG3,LILRB4,LTA,LTB,Ly6a (includes others),MMP9,Muc4,PDCD1,SELPLG,TNF,TNFRSF9,XCL1	43				Cellular Movement,Hematological System Development and Function,Immune Cell Trafficking	Cellular infiltration by mononuclear leukocytes	2.98e-13		1.163	CCL25,CCR4,CD274,CD6,CIITA,CSF2RB,CTLA4,CXCL10,Cxcl9,HLA-A,ICOS,IFNG,Ighg2b,IL17A,IL17C,IL18BP,IRF7,ITGAL,ITK,LAG3,LTB,MMP12,Muc4,NFKBIZ,PDCD1,PIK3CG,PSMB8,PTGES,TLR2,TNF,TNFRSF9,VTCN1	32				Cellular Movement	Cell movement of lymphoma cell lines	8.69e-06		-0.025	CCR7,CD40,GCSAM,HRH2,ITGA4,MS4A1,SELL	7
Inflammatory Disease,Inflammatory Response,Organismal Injury and Abnormalities,Skeletal and Muscular Disorders	Swelling of paw	0.00451			IL33,TNFSF13B	2				Cell Death and Survival,Cellular Compromise	Cytotoxicity of lymphocytes	2.74e-27	Increased	3.764	CCL5,CD2,CD226,CD247,CD27,CD274,CD300A,CD38,CD48,CD5,CD6,CD69,CD96,CEACAM1,CTLA4,Gzmb,HAVCR2,HLA-A,HLA-DRA,HLA-E,HSPA1A/HSPA1B,ICOS,IFNG,IL1A,IL21,IL21R,ITGAL,ITGB2,ITK,KLRB1,KLRC1,KLRD1,Klrk1,LAT,LCK,PTPRC,SH2D1A,SLAMF6,SPN,TNF,WAS,XCL1	42				Cell-To-Cell Signaling and Interaction,Inflammatory Response	Immune response of phagocytes	3.23e-13	Increased	3.756	APOA1,CCL20,CD14,CD38,CD74,CLEC6A,CSF2RB,CXCL10,CXCL3,DIO2,DOCK2,ERN1,ICOS,IFNG,ISG15,ITGAL,ITGAX,ITGB2,LCN2,MAP4K1,MUC5B,NOD2,PIK3CG,PLAUR,PRKCA,PSMB8,SFTPD,TAP1,TAPBP,TLR2,TNF,TNFRSF9	32				Cell Death and Survival,Organismal Injury and Abnormalities	Cell death of lymphocytes	8.85e-06		-0.328	BCL2A1,CD1D,CD40,CD79B,CTLA4,GIMAP1-GIMAP5,GIMAP4,GPAM,LCK,LTB,MS4A1,PPP2R2B,PTPRC,RHOH,ST14	15
Cardiovascular Disease,Hematological Disease,Hereditary Disorder,Lipid Metabolism,Metabolic Disease,Organismal Injury and Abnormalities,Small Molecule Biochemistry	Homozygous familial hypercholesterolemia	0.00451			MTTP,NPC1L1	2				Cellular Growth and Proliferation	Expansion of cells	3.38e-27		1.18	BTK,BTLA,C3,CCL19,CCR7,CD19,CD2,CD27,CD274,CD28,CD3E,CD4,CD40,CD69,CD86,CEACAM1,CTLA4,CXCR4,FLT3,GPR183,GRAP2,Gzmb,HAVCR2,ICOS,IFNG,Igha,Ighg2b,IKZF1,IL17A,IL1A,IL1B,IL21,IL21R,IL27RA,IL2RA,IL2RB,IL7R,IRF8,ITK,Klrk1,LAG3,LAT,LCP2,LY9,MAOA,MMP9,PDCD1,PLAT,PTPRC,SERPINE1,SLAMF1,Srgn,TGM2,TNF,TNFRSF13B,TNFRSF13C,TNFRSF9,TNFSF11,TNFSF13B,ZAP70	60				Organismal Development,Organismal Injury and Abnormalities	Abnormal morphology of abdomen	4.36e-13			ABCG2,ACTG2,APOA1,B2M,B3GNT5,BCL3,Bst2,CBFA2T3,CCL25,CCL28,CD274,CD38,CEACAM1,CLEC6A,CLEC7A,CSF2RB,CTLA4,DHX58,DNAAF4,DOCK11,DOCK2,E2F2,ERN1,GGT1,GUCA2A,HLA-DQB1,ICOS,IDO1,IFNG,IKZF3,IL18BP,IL2RB,IL2RG,ITGB2,KCNE2,KLK3,LAG3,LAT,LCK,LCP2,LIF,LTB,LY6E,MAPK8IP2,MGP,MLKL,MSR1,NFKBIZ,NLRC5,NR1I3,NR5A2,PDCD1,PDZK1,PIGR,PILRA,PLET1,PRKCA,PTPN22,PTPRN2,REC8,RUNX3,SLC5A1,SPIB,SST,SYCE3,TCOF1,TLR2,TNF,TNFR…	74				Hematological System Development and Function,Lymphoid Tissue Structure and Development,Tissue Morphology	Quantity of regulatory T lymphocytes	9.21e-06	Decreased	-2.178	BCL2A1,CCL21,CCR7,CD1D,CD86,CTLA4,IZUMO1R,LTB,SELL	9
Cardiovascular Disease,Hematological Disease,Hereditary Disorder,Lipid Metabolism,Metabolic Disease,Organismal Injury and Abnormalities,Small Molecule Biochemistry	Primary genetic hyperlipidemia	0.00454			CREB3L3,MTTP,NPC1L1	3				Cellular Compromise	Dysfunction of leukocytes	3.95e-27			ARHGDIB,CCR7,CD19,CD22,CD40,CD53,CD6,CD72,CIITA,CTSS,CXCL13,CXCR4,GPR183,HLA-DQB1,ICOS,IFNG,IL1B,IL2RA,IRF4,IRF8,JCHAIN,LAX1,MARCHF1,MS4A1,MYO1G,PTPRC,SASH3,TBC1D10C,TIMD4,TNFAIP8L2,TNFRSF13C,WAS	32				Cellular Movement,Hematological System Development and Function,Immune Cell Trafficking,Inflammatory Response	Cellular infiltration by phagocytes	4.91e-13	Increased	3.759	APOA1,CCL20,CCL25,CD14,CD274,CORO1A,CSF2RB,CXCL10,CXCL2,CXCL3,DOCK2,ERN1,IFNG,Ighg2b,IL17A,IL17C,IRF7,ITGAL,ITGB2,LBP,LCN2,LTB,MMP10,MMP12,Muc4,NFKBIZ,PDCD1,PIK3CG,PLAT,PRKCA,PSMB8,PTGES,S100A8,TLR2,Tmsb4x (includes others),TNF,TNFRSF1B,TNFRSF9,VTCN1	39				Embryonic Development,Hematological System Development and Function,Humoral Immune Response,Lymphoid Tissue Structure and Development,Organ Development,Organismal Development,Tissue Development	Formation of germinal center	9.44e-06		-1.471	CD40,CD86,CTLA4,LAX1,LTB,TNFRSF13C	6
Nutritional Disease,Organismal Injury and Abnormalities	Obesity	0.00468		-0.896	Akr1b7,APOA4,CASP1,CREB3L3,DPEP1,FABP1,GIP,MGAM,MME,NPC1L1,NRG4,SLC6A4	12				Hematological System Development and Function,Lymphoid Tissue Structure and Development,Organ Morphology,Tissue Morphology	Morphology of lymphoid organ	4.21e-27			ARHGDIB,Bst2,BTK,C3,C4A/C4B,CCR2,CCR7,CD19,CD226,CD247,CD28,CD3E,CD4,CD40,CD72,CD74,CD86,CD8A,Cdkn1c,CIITA,CTLA4,DUOXA2,FLT3,GIMAP1-GIMAP5,GRAP2,HLA-DQA1,HLA-DQB1,ICOS,IFNG,IKZF1,IKZF3,IL18BP,IL1RN,IL27RA,IL2RA,IL2RB,IL2RG,IL7R,IRF4,IRF7,IRF8,ITGA2,ITGAL,ITGB2,ITK,LAG3,LAT,LAX1,LCK,LCN2,LCP2,LTA,LTB,NLRC5,PDCD1,PTPRC,PTPRCAP,RHOH,SASH3,SELL,SLA,SPN,TESPA1,TGM2,THEMIS,TNF,TNFAIP8L2,TNFRSF13B,TNFRS…	75				Cellular Movement,Hematological System Development and Function,Immune Cell Trafficking,Inflammatory Response	Cell movement of macrophages	5.57e-13	Increased	3.141	APOA1,CCL20,CCL25,CD14,CD74,CXCL10,CXCL3,CYTL1,DMBT1,DOCK11,DOCK2,ENPP1,IFNG,IL17A,IL17C,Irgm1,ITGAL,ITGB2,LTB,MAPT,MMP10,MMP12,MMP28,Muc4,NFKBIZ,PDCD1,PIK3CG,PSMB8,PTGES,S100A8,SFTPD,SLAMF1,SLAMF8,TLR2,Tmsb4x (includes others),TNF,TNFRSF9,VTCN1	38				Neurological Disease,Organismal Injury and Abnormalities,Skeletal and Muscular Disorders	Neuromuscular disease	9.68e-06			AK1,ARHGDIB,ATP4A,ATP4B,CCKBR,CD48,CD79B,CD86,CHGB,CHP1,COL4A3,CTLA4,DLAT,ESRRG,FA2H,FURIN,GNAT2,GPAM,HRH2,HTR1B,ITGA4,MAOB,MS4A1,NEFL,PTPRC,RASGRP2,SCN4B,STAP1,Tmsb4x (includes others),ZNF184	30
Cancer,Organismal Injury and Abnormalities	Adenoma	0.0047		0.152	CCK,CDHR5,CLDN2,DPEP1,GUCA2A,GUCA2B,ISX,MMP7,Pla2g2a,SLC30A10	10				Cellular Movement,Hematological System Development and Function,Immune Cell Trafficking,Inflammatory Response	Cell movement of neutrophils	6.91e-27	Increased	5.201	ARHGAP15,BTK,C3,C4A/C4B,CASP1,CCL19,Ccl2,CCL20,CCL5,CCR2,CCR7,CD14,CD177,CD274,CD28,CD69,CD74,CFB,CFTR,CORO1A,CXCL10,CXCL2,CXCL3,Cxcl3,CXCL6,FGR,GPR18,Gzmb,IFNG,IL17A,IL1A,IL1B,IL1RN,IL27RA,IL2RA,IRF7,ITGA4,ITGAL,ITGB2,LBP,LCN2,LTB4R,MMP7,MMP9,MYO1F,NOD2,PDCD1,PIGR,PIK3R5,PLA2G1B,PLAT,PNOC,S100A8,SELL,SELPLG,SERPINE1,SPN,TNF,TNFAIP8L2,TREM1,TRPM2,WAS,XCL1	63				Hematological System Development and Function,Hematopoiesis	Development of hematopoietic system	7.12e-13		1.444	ABCG2,AGO2,B2M,CBFA2T3,CD3E,CD3G,CD4,CD5,CD74,CDA,CSF2RB,CXCL3,E2F2,ENPP1,HIVEP3,HTR2B,ICOS,IFNG,IL2RB,IL2RG,ITGAL,ITK,LAT,LCK,LCP2,LTB,PDCD1,PTPN22,RUNX3,SIT1,Slfn2,SPIB,TNF,TNFRSF9,TNFSF11,TNFSF14,TRAT1,VNN1,ZAP70	39				Cellular Movement,Hematological System Development and Function,Immune Cell Trafficking,Inflammatory Response	Chemotaxis of phagocytes	9.99e-06		-1.371	CCL21,CCR7,CTSE,GPR183,Hbb-b1,IL16,ITGA4,MMP9,PF4,PLA2G1B,PNOC,SELL,STAP1	13
Organismal Injury and Abnormalities,Renal and Urological Disease	Injury of kidney	0.00472			CLDN2,FABP1,GGT1,MEP1B,MME	5				Cell-To-Cell Signaling and Interaction,Cellular Movement,Hematological System Development and Function,Immune Cell Trafficking,Inflammatory Response	Recruitment of phagocytes	1.11e-26	Increased	5.217	CASP1,CCL19,Ccl2,CCL20,CCL5,Ccl7,CCR2,CCR7,CD14,CD19,CD274,CD28,CD4,CD40,CD53,CD69,CD74,CD8A,CHI3L1,CIITA,CLEC4E,CXCL10,CXCL2,CXCL3,CXCL6,CXCR4,FGR,HSPA1A/HSPA1B,IDO1,IFNG,IL17A,IL17F,IL1A,IL1B,IL1RN,IL21,IL2RA,ITGB2,ITGB7,LCN2,LTB4R,LTF,LYZ,MMP9,NCF4,NOD2,PDCD1,PIK3R5,S100A8,SELL,SELPLG,SERPINE1,TNF,TRPM2	54				Infectious Diseases,Organismal Injury and Abnormalities	Infection by coronavirus	7.56e-13		-0.04	APOA1,CACNA1S,CASP4,CCK,CCL20,CCR4,CD38,CD3G,CD74,CEACAM1,CHI3L1,CSF2RB,CXCL10,CXCL2,CXCL6,FUT2,GGT1,GPR55,HBA1/HBA2,HBB,HLA-DMB,HLA-DQB1,HLA-DRB5,HLA-E,HSPA1A/HSPA1B,IDO1,IFI44,IFIT1,IFIT3,IFNG,IL17A,IRF7,ISG15,KCNE2,LGALS3BP,Muc4,OAS2,OAS3,OSMR,PARP14,PARP9,PLAT,PSMB8,S100A8,SERPINB3,TNF,TNFRSF1B,TNFSF11	48				Cell-To-Cell Signaling and Interaction,Hematological System Development and Function,Immune Cell Trafficking,Inflammatory Response	Activation of antigen presenting cells	1.08e-05		-0.897	CCL21,CCR7,CD1D,CD200,CD40,CD48,CD86,FOXA2,HRH2,LTB,MAOB,MMP9,TIMD4,TSPAN32	14
Small Molecule Biochemistry	Quantity of creatinine in blood	0.00473			CLDN2,Clec2e/Clec2h,MEP1B	3				Cell Death and Survival,Cellular Compromise	Cytotoxicity of cells	1.26e-26	Increased	4.476	CASP1,CCL5,CD2,CD226,CD247,CD27,CD274,CD28,CD300A,CD38,CD48,CD5,CD6,CD69,CD74,CD96,CEACAM1,CORO1A,CTLA4,FGR,Gzmb,HAVCR2,HLA-A,HLA-DRA,HLA-E,HSPA1A/HSPA1B,ICOS,IFNG,IL1A,IL21,IL21R,ITGAL,ITGB2,ITK,KLRB1,KLRC1,KLRD1,Klrk1,LAT,LCK,PTPRC,SH2D1A,SLAMF6,SLAMF7,SPN,TNF,WAS,XCL1	48				Cell-To-Cell Signaling and Interaction,Cellular Growth and Proliferation,Hematological System Development and Function	Stimulation of T lymphocytes	8.34e-13	Increased	2.499	CASP4,CD274,CD3E,CD4,CD5,CD69,CD74,CLEC4E,CTLA4,ICOS,IFNG,ITK,LCK,LCN2,NOD2,PDCD1,SLAMF1,SPN,TNF,TNFRSF1B,TNFSF14	21				Gastrointestinal Disease,Organismal Injury and Abnormalities	Heartburn	1.09e-05			ATP4A,ATP4B,HRH2	3
Hematological System Development and Function,Hypersensitivity Response,Inflammatory Response,Tissue Morphology	Quantity of mast cells	0.00473			CASP1,ENPP3,IL33	3				Hematological System Development and Function,Inflammatory Response,Tissue Morphology	Quantity of dendritic cells	1.33e-26	Increased	2.214	BATF,BCL2A1,CCL19,Ccl2,CCL20,Ccl9,CCR2,CCR7,CD83,CD86,CIITA,CLEC4E,CTLA4,CXCL13,FLT3,GPR183,IDO1,IFNG,IKZF1,IL1B,IL1RN,IL21,IL2RA,IL2RG,IL7R,IRF4,IRF8,ITGB2,Klra17,LTA,LTB,MMP9,MUC13,PLA2G2D,PLET1,SELL,SLC39A8,TNF,TNFSF11,XCL1	40				Cell Death and Survival	Cytolysis of leukocytes	9.65e-13		1.915	CD226,CD3G,CD4,ELF4,HLA-A,IFNG,IL2RG,ITGAL,ITGB2,LCK,LCP2,PIK3CG,SH2D1A,SPN,TAP1,TAPBP,TNF,TNFSF14	18				Inflammatory Disease,Inflammatory Response,Organismal Injury and Abnormalities,Respiratory Disease	Inflammation of lung	1.16e-05		1.719	ATP4A,ATP4B,CCR7,CD1D,CD200,CD86,CTLA4,FOXA2,Havcr1,HRH2,MMP9,MS4A1,PTPRC,SELENBP1,SELL	15
Protein Synthesis	Quantity of protein in blood	0.00478		0.979	Akr1b7,APOA4,GGT1,GUCY2C,NPC1L1,PILRB,SLAMF6,SLC13A1,SLC30A10,SLC5A1	10				Cell-To-Cell Signaling and Interaction,Hematological System Development and Function	T cell response	1.37e-26	Increased	2.347	CASP1,CCL19,Ccl2,CD226,CD27,CD274,CD28,CD3E,CD4,CD5,CD6,CD86,CLEC7A,CTLA4,Havcr1,HAVCR2,HLA-DQB1,ICOS,IFNG,IL17A,IL1B,IL21,IL21R,IL27RA,IL2RA,IL7R,ITK,LAG3,LAX1,LTB,PDCD1,PLAUR,PSMB10,PTPRC,SELPLG,SH2D1A,TIMD4,TNF,TNFRSF14,TNFRSF9,TNFSF11,TNFSF8	42				Cellular Movement,Hematological System Development and Function,Immune Cell Trafficking,Inflammatory Response	Chemotaxis of neutrophils	1.05e-12	Increased	3.766	ADORA1,APOA1,CD69,CD74,CORO1A,CXCL10,CXCL2,CXCL3,Cxcl3,CXCL6,DOCK2,DOCK5,DPEP1,IFNG,IL17A,ITGB2,LBP,LCN2,NOD2,PIGR,PIK3CG,PIK3R5,PRKCA,S100A8,TNF	25				Developmental Disorder,Embryonic Development,Organismal Development,Organismal Injury and Abnormalities,Tissue Morphology	Abnormal shape of somites	1.17e-05			FOXA2,FURIN,MEOX1,MEOX2	4
Connective Tissue Development and Function,Tissue Morphology	Quantity of connective tissue	0.00487		-1.04	Akr1b7,APOA4,CCL25,Clec2e/Clec2h,GGT1,GUCY2C,IL33,KLK3,MMP7,MTTP,SLC40A1	11				Cell-To-Cell Signaling and Interaction,Hematological System Development and Function,Immune Cell Trafficking,Inflammatory Response	Activation of natural killer cells	1.52e-26		1.979	BTK,CCL5,CD2,CD226,CD27,CD274,CD28,CD40,CD48,CD69,FLT3,Gzmb,HLA-A,HLA-E,IFNG,IL17A,IL1A,IL1B,IL1RN,IL21,IL2RB,ITGA4,ITGAL,ITGB2,KLRB1,KLRC1,KLRD1,Klrk1,LCP2,LTF,NPY,SH2D1A,SLAMF6,SPN,TLR1,TNF,TNFRSF9,WAS	38				Infectious Diseases,Organismal Injury and Abnormalities	Replication of RNA virus	1.27e-12		-0.632	AGO2,B2M,BCL3,Bst2,CASP4,CD274,CD38,CD4,CEACAM1,CIITA,CXCL10,CXCR6,DAG1,Defb3,DHX58,ERN1,F13A1,IFIT1,IFNG,Igtp,IRF7,ISG15,LCK,LY6E,MMP12,MSR1,Mx1,NLRC5,NOD2,OAS1,OAS3,OASL,Oasl2,PARP12,PARP14,PIK3R5,PRKCA,S100A8,SAMHD1,SFTPD,STAT2,TAP1,TLR2,TNF,TRIM21,UBD,UHRF1,USP18,VNN1,ZAP70	50				Immunological Disease,Inflammatory Disease,Inflammatory Response,Organismal Injury and Abnormalities,Renal and Urological Disease	Membranous glomerulonephritis	1.25e-05			COL4A3,ITGA4,MS4A1,PLA2G1B,ST14	5
Digestive System Development and Function,Gastrointestinal Disease,Hepatic System Development and Function,Hepatic System Disease,Inflammatory Disease,Inflammatory Response,Organ Development,Organismal Injury and Abnormalities,Psychological Disorders	Acute alcoholic hepatitis	0.00497			ALPI,ALPP	2				Cell-To-Cell Signaling and Interaction,Cellular Movement,Hematological System Development and Function,Immune Cell Trafficking	Recruitment of granulocytes	1.7e-26	Increased	4.709	BTLA,C3,CARD9,CASP1,CCL19,Ccl2,CCL20,CCL5,Ccl7,CCR2,CCR7,CD14,CD19,CD274,CD28,CD53,CD69,CD8A,CHI3L1,CLEC4E,CXCL10,CXCL2,CXCL3,CXCL6,FGR,HSPA1A/HSPA1B,IFNG,IL17A,IL17F,IL1A,IL1B,IL1RN,IL21,IL21R,ITGB2,LCN2,LTB4R,LTF,LYZ,MMP9,NCF4,NOD2,PIK3R5,S100A8,SELL,SELPLG,SERPINE1,TNF,TRPM2	49				Hematological System Development and Function,Humoral Immune Response,Lymphoid Tissue Structure and Development,Tissue Morphology	Quantity of B lymphocytes	1.31e-12	Increased	2.821	ARID3A,B3GNT5,BCL2A1,BCL3,CBFA2T3,CCL28,CD274,CD38,CD6,CD69,CD74,CIITA,CLEC4D,DOCK11,DOCK2,ELF4,HLA-DQA1,ICOS,IFNG,IKZF3,IL17A,IL2RB,IL2RG,ITGAL,ITGB2,ITK,LCN2,LIF,LTB,MAPT,PDCD1,PTPN22,SASH3,SH2D1A,SPIB,SPN,TLR2,TNF,TNFRSF9,TNFSF11,TNFSF13	41				Cellular Development,Hematological System Development and Function,Lymphoid Tissue Structure and Development	Maturation of lymphocytes	1.27e-05	Decreased	-2.218	BTLA,CD40,CD86,LCK,PTPRC,RHOH,SELL,TNFRSF13C	8
Digestive System Development and Function,Gastrointestinal Disease,Organ Morphology,Organismal Development,Organismal Injury and Abnormalities	Abnormal morphology of intestinal villus	0.00497			CLDN15,SLC6A4	2				Cell-To-Cell Signaling and Interaction,Inflammatory Response	Response of phagocytes	1.97e-26	Increased	4.862	BTK,C3,CCL19,CCL20,CCL5,CCR2,CD14,Cd209b,CD38,CD40,CD74,CD86,CLEC6A,CLEC7A,CXCL10,CXCL3,FGR,GPR18,ICOS,IFNG,IL17A,IL1B,IL1RN,IL21,IRF8,ISG15,ITGA4,ITGAL,ITGAX,ITGB2,LCN2,LILRB4,LTB4R,MARCHF1,MEP1B,MUC5B,NOD2,PLAUR,PSMB8,PTPRC,SELPLG,SERPINE1,SFTPD,SIRPB1,SLAMF7,TAP1,TGM2,TIMD4,TNF,TNFRSF9,TNFSF11,TREM1,WAS	53				Hematological System Development and Function,Hematopoiesis,Lymphoid Tissue Structure and Development,Organ Morphology,Tissue Morphology	Quantity of thymocytes	1.43e-12		1.641	B2M,BCL3,CD3E,CD3G,CD4,CD5,CIITA,CORO1A,CTLA4,HIVEP3,HLA-DQB1,IFNG,IL2RB,IL2RG,ITGB2,ITK,LAG3,LAT,LCK,LCP2,LIF,LTB,PIK3CG,RUNX3,SASH3,SIT1,SST,TAP1,TNF,ZAP70	30				Humoral Immune Response,Protein Synthesis	Quantity of IgM	1.33e-05		0.842	Cd209b,CD40,CD83,CD86,LCK,LTB,LY86,TNFRSF13C	8
Molecular Transport	Transport of inorganic anion	0.00502			CLCA4,SLC13A1,SLC26A6,SLC37A2	4				Immunological Disease,Organismal Injury and Abnormalities	Immunodeficiency	2.04e-26	Decreased	-2.137	BTK,C3,C4A/C4B,CD19,CD247,CD27,CD28,CD3D,CD3E,CD3G,CD4,CD40,CD74,CD79A,CD79B,CFB,CIITA,CORO1A,CTLA4,CXCR4,CXCR6,GIMAP1,HAVCR2,HLA-DQA1,ICOS,IFIT1,IFNG,IGKC,IKZF1,IL18RAP,IL21,IL21R,IL2RA,IL2RB,IL2RG,IL7R,IRF4,IRF7,IRF8,ISG15,ITGB2,LAT,LCK,LTF,MS4A1,NCF2,NCF4,PTPRC,RHOH,S100A8,SH2D1A,TAP1,TLR1,TNFRSF13B,TNFRSF13C,TNFSF13B,WAS,XK,ZAP70	59				Hematological System Development and Function,Lymphoid Tissue Structure and Development,Tissue Development	Growth of lymphoid tissue	1.47e-12		1.868	BCL3,CCL25,CD3E,CD3G,CD4,CHI3L1,CTLA4,CXCL10,IFNG,IL17A,IL18RAP,IL2RG,ITK,LCK,LCP2,LTB,PIK3CG,SFTPD,SST,TLR2,TNF,TNFRSF1B,TNFRSF9,TNFSF11,TNFSF14,ZAP70	26				Cell Signaling,Molecular Transport,Vitamin and Mineral Metabolism	Mobilization of Ca2+	1.33e-05	Decreased	-2.953	AMH,CCL21,CCR7,CD40,CD48,CD79B,HRH2,IL16,LCK,MS4A1,PTPRC,SELL,TRAT1	13
Digestive System Development and Function,Gastrointestinal Disease,Hepatic System Development and Function,Hepatic System Disease,Infectious Diseases,Inflammatory Disease,Inflammatory Response,Organ Development,Organismal Injury and Abnormalities	Infection by Hepatitis C virus	0.00502			ALPP,MGAM,NPC1L1,SLC6A4	4				Cellular Compromise	Dysfunction of lymphocytes	3.91e-26			ARHGDIB,CCR7,CD19,CD22,CD40,CD53,CD6,CD72,CIITA,CTSS,CXCL13,CXCR4,GPR183,HLA-DQB1,ICOS,IFNG,IL1B,IL2RA,IRF4,JCHAIN,LAX1,MARCHF1,MS4A1,MYO1G,PTPRC,SASH3,TBC1D10C,TIMD4,TNFAIP8L2,TNFRSF13C,WAS	31				Cell-To-Cell Signaling and Interaction,Hematological System Development and Function	Immune response of lymphocytes	1.58e-12	Increased	2.088	APOA1,CD226,CD274,CD38,CTLA4,FBP1,HLA-DQB1,ICOS,IFNG,IL17A,ITK,LCP2,MSR1,PDCD1,PLAUR,SH2D1A,TNF,TNFRSF1B,TNFRSF9,TNFSF11,TNFSF13,TNFSF8	22				Gastrointestinal Disease,Organismal Injury and Abnormalities	Peptic disorder	1.42e-05			ATP4A,ATP4B,HRH2,MMP9	4
Cell-To-Cell Signaling and Interaction	Density of neuromuscular junctions	0.00504			HLA-A	1				Hematological System Development and Function,Hematopoiesis,Lymphoid Tissue Structure and Development,Organ Morphology,Tissue Morphology	Quantity of thymocytes	4.19e-26	Increased	3.053	ARHGDIB,CCR7,CD247,CD3E,CD3G,CD4,CD5,CD7,CD79A,CD79B,CD83,CD86,CD8A,CIITA,CORO1A,CTLA4,CXCR4,FYB1,GIMAP1-GIMAP5,GRAP2,HLA-DQB1,IFNG,IKZF1,IL2RB,IL2RG,IL7R,ITGB2,ITK,LAG3,LAT,LCK,LCP2,LTA,LTB,LY9,NPY,PTPRC,RAC3,RHOH,SASH3,SIT1,Slfn1,SST,TAP1,THEMIS,TNF,TXK,WAS,ZAP70	49				Infectious Diseases,Organismal Injury and Abnormalities	Replication of virus	1.6e-12		-0.489	AGO2,B2M,BCL3,Bst2,CASP4,CD274,CD38,CD4,CEACAM1,CIITA,CXCL10,CXCL3,CXCR6,DAG1,Defb3,DHX58,E2F2,ERN1,F13A1,IFIT1,IFNG,Igtp,IRF7,ISG15,LCK,LY6E,MMP12,MSR1,Mx1,NLRC5,NOD2,OAS1,OAS3,OASL,Oasl2,PARP12,PARP14,PIK3R5,PRKCA,S100A8,SAMHD1,SFTPD,STAT2,TAP1,TLR2,TNF,TRIM21,UBD,UHRF1,USP18,VNN1,ZAP70,ZBP1	53				Cellular Movement,Hematological System Development and Function,Immune Cell Trafficking,Inflammatory Response	Cell movement of neutrophils	1.56e-05	Decreased	-2.453	ARHGAP15,CCL21,CCR7,FOXA2,Hbb-b1,HRH2,ITGA4,MMP9,PF4,PLA2G1B,PNOC,RASGRP2,SELL,ST14	14
Developmental Disorder,Hereditary Disorder,Ophthalmic Disease,Organismal Injury and Abnormalities	Leber congenital amaurosis type 14	0.00504			LRAT	1				Hematological System Development and Function,Lymphoid Tissue Structure and Development,Tissue Development	Growth of lymphoid tissue	5.6e-26	Increased	2.047	BTK,CCR2,CD2,CD247,CD28,CD3E,CD3G,CD4,CD40,CD79A,CD86,CD8A,CHI3L1,CTLA4,CXCL10,CXCR4,GRAP2,IFNG,IKZF1,IL17A,IL18RAP,IL1A,IL1B,IL1RN,IL2RA,IL2RG,IL7R,ITK,LCK,LCP2,LTA,LTB,LTB4R,LY9,SFTPD,SST,TIMD4,TNF,TNFRSF9,TNFSF11,TRPM2,WAS,ZAP70	43				Inflammatory Response,Organismal Injury and Abnormalities,Respiratory Disease	Inflammation of respiratory system	1.67e-12		-1.034	ADORA1,APOA1,CCR4,CD14,CD4,CD69,CHI3L1,CIITA,CLEC4D,CLEC7A,CSF2RB,CTLA4,CXCL10,CXCL2,CXCL3,DPEP1,E2F2,HLA-A,HLA-DQA1,ICOS,IFNG,IKZF3,IL17A,IL17F,IL2RB,IL2RG,ITK,LAG3,LAT,LBP,LCN2,LCP2,LTF,LY6E,MKI67,MMP10,MMP12,MUC5B,Mx1,NFKBIZ,NOD2,PDCD1,PIK3CG,PRKCA,PTGES,RUNX3,SFTPD,SLCO2B1,TLR2,TNF,TNFRSF1B,TNFRSF9,TNFSF13	53				Cell Death and Survival,Organismal Injury and Abnormalities	Apoptosis of mononuclear leukocytes	1.56e-05		0.549	BCL2A1,CD1D,CD40,CD79B,GIMAP1-GIMAP5,GIMAP4,GPAM,LCK,LTB,PF4,PPP2R2B,PTPRC,RHOH,ST14	14
Organismal Injury and Abnormalities,Skeletal and Muscular Disorders	Myofibrilliar myopathy ZASP-related	0.00504			LDB3	1				Cellular Movement,Hematological System Development and Function,Immune Cell Trafficking,Inflammatory Response	Cell movement of dendritic cells	6.71e-26	Increased	3.517	C3,CCL1,CCL17,CCL19,Ccl2,CCL20,CCL5,Ccl9,CCR2,CCR7,CD38,CD40,CD5,CD74,CD86,CEACAM1,CXCL10,Cxcl11,CXCL13,CXCR4,Defb3,GPR183,HLA-DQB1,IFNG,IL16,IL1A,IL1B,IL21R,IRF7,LTB4R,MARCHF1,MMP9,NPY,PIGR,PLA2G2D,RAMP1,SFTPD,SLAMF1,SLAMF8,TNF,TNFRSF9,TRPM2,WAS	43				Infectious Diseases,Organismal Injury and Abnormalities	Severe COVID-19	1.83e-12			APOA1,CCR4,CD38,CD3G,CD74,CXCL10,HBB,HLA-DMB,HLA-DQB1,HLA-DRB5,HLA-E,IFI44,IFIT3,IFNG,IL17A,IRF7,ISG15,LGALS3BP,OAS2,OAS3,PARP14,PARP9,S100A8,TNF	24				Digestive System Development and Function,Gastrointestinal Disease,Organ Morphology,Organismal Development,Organismal Injury and Abnormalities	Abnormal morphology of stomach	1.63e-05			ATP4A,ATP4B,CCKBR,HRH2,Nkx6-3,Percc1	6
Cellular Movement	Invasion of Streptococcus pneumoniae	0.00504			PIGR	1				Cellular Movement,Hematological System Development and Function,Immune Cell Trafficking	Cellular infiltration by granulocytes	6.81e-26	Increased	3.892	ARHGAP15,C3,C4A/C4B,CASP1,CCL19,Ccl2,CCL20,CCL5,CCR2,CCR7,CD14,CD2,CD274,CD48,CFB,CFTR,CORO1A,CXCL10,CXCL2,CXCL3,GPR18,Gzmb,ICOS,IFNG,IL17A,IL1A,IL1B,IL1RN,IL21,IL27RA,IL2RA,IRF7,ITGAL,ITGB2,ITK,LBP,LCN2,LTB4R,MMP9,OLFM4,PDCD1,PLAT,S100A8,SELL,TGM2,TNF,TNFAIP8L2,TNFRSF9,TNFSF8,TREM1,TRPM2,XCL1	52				Cell-mediated Immune Response,Cellular Movement,Hematological System Development and Function,Immune Cell Trafficking	Infiltration by T lymphocytes	1.97e-12		0.794	CCR4,CD274,CD6,CIITA,CTLA4,CXCL10,Cxcl9,HLA-A,IFNG,Ighg2b,IL17A,IL17C,IL18BP,IRF7,ITGAL,ITK,LAG3,LTB,Muc4,PDCD1,PIK3CG,TLR2,TNF,TNFRSF9,VTCN1	25				Cell Death and Survival,Organismal Injury and Abnormalities	Cell death of T lymphocytes	1.64e-05		-0.338	BCL2A1,CD1D,CD40,CTLA4,GIMAP1-GIMAP5,GIMAP4,GPAM,LCK,LTB,PPP2R2B,PTPRC,RHOH,ST14	13
Carbohydrate Metabolism,Small Molecule Biochemistry	Catabolism of cellobiose	0.00504			LCT	1				Cellular Compromise,Hematological Disease,Immunological Disease,Organismal Injury and Abnormalities	Abnormal function of B lymphocytes	6.87e-26			ARHGDIB,CCR7,CD19,CD22,CD40,CD53,CD6,CD72,CIITA,CTSS,CXCL13,CXCR4,GPR183,HLA-DQB1,ICOS,IFNG,IL2RA,IRF4,JCHAIN,LAX1,MARCHF1,MS4A1,MYO1G,PTPRC,SASH3,TBC1D10C,TIMD4,TNFAIP8L2,TNFRSF13C,WAS	30				Hematological System Development and Function,Tissue Morphology	Quantity of myeloid cells	1.97e-12		-0.629	ARID3A,B2M,BCL2A1,BCL3,CBFA2T3,CCL28,CCR4,CD226,CD274,CLEC4E,CLEC7A,CSF2RB,CXCL10,CXCL2,Cxcl3,CXCL6,CXCR6,Defb3,FABP1,HBA1/HBA2,HBB,IFNG,IL17A,IL18BP,IL2RB,IL2RG,ITGAL,ITGB2,LCN2,LIF,MAPT,MMP12,MMP3,MXD1,NOD2,NOX1,PDCD1,PIK3CG,PIK3R5,PILRA,PLAT,PTGES,RUNX3,S100A8,SCNN1B,SFTPD,SLC35C1,SLC40A1,SOX6,SPTB,ST3GAL4,TLR2,TNF,TNFRSF1B,TNFRSF9,TNFSF13,VTCN1	57				Cellular Movement,Hematological System Development and Function,Immune Cell Trafficking,Inflammatory Response	Chemotaxis of leukocytes	1.7e-05		-1.336	CCL21,CCR7,CD40,CTSE,GPR183,Hbb-b1,IL16,ITGA4,MMP9,PF4,PLA2G1B,PNOC,SELL,STAP1	14
Cancer,Cell Death and Survival,Organismal Injury and Abnormalities,Tumor Morphology	Lysis of glioma cells	0.00504			MME	1				Cell-To-Cell Signaling and Interaction,Hematological System Development and Function	Interaction of phagocytes	8.2e-26	Increased	4.473	ARHGAP15,BTK,C3,CCL5,CCR7,CD14,CD2,CD4,CD40,CD48,CD69,CD83,CD86,CEACAM1,CORO1A,CTLA4,CXCL10,CXCL2,CXCL3,CXCR4,FGR,FYB1,IFNG,IL17A,IL1A,IL1B,Irgm1,ITGA4,ITGAL,ITGAX,ITGB2,ITGB7,LBP,MARCHF1,NPY,PLAUR,PTPRC,RAC3,S100A8,SELL,SELPLG,SERPINE1,SFTPD,SKAP1,THY1,TNF,TNFSF11	47				Hematological System Development and Function,Immunological Disease,Lymphoid Tissue Structure and Development,Organ Morphology,Organismal Development,Organismal Injury and Abnormalities,Tissue Morphology	Abnormal morphology of spleen	2.23e-12			B3GNT5,BCL3,Bst2,CBFA2T3,CSF2RB,CTLA4,DNAAF4,DOCK11,DOCK2,E2F2,HLA-DQB1,ICOS,IFNG,IKZF3,IL18BP,IL2RB,IL2RG,ITGB2,LAG3,LAT,LCP2,LTB,MLKL,MSR1,NFKBIZ,NLRC5,PDCD1,PRKCA,PTPN22,RUNX3,SPIB,TNF,TNFRSF9,TNFSF11,TNFSF14,ZAP70	36				Skeletal and Muscular System Development and Function	Fusion of caudal vertebra	1.73e-05			MEOX1,MEOX2,SULF1	3
Cellular Growth and Proliferation,Hematological System Development and Function	Inhibition of effector memory RA-positive cytotoxic T cells	0.00504			HLA-A	1				Cell Death and Survival,Organismal Injury and Abnormalities	Cell viability of mononuclear leukocytes	1.46e-25	Increased	4.512	BTK,BTLA,C3,CD19,CD22,CD28,CD3E,CD40,CD74,CD79A,CD86,CTLA4,GIMAP1,GPR174,ICOS,IDO1,IFNG,Igkv1-117,IL17A,IL21,IL21R,IL27RA,IL2RB,IL2RG,IL7R,ITGAL,LAT,LAX1,LY9,NCF2,PARP14,PDCD1,POU2AF1,PTPRC,Saa3,SELPLG,SPN,TGM2,TNF,TNFRSF13B,TNFRSF13C,TNFRSF9,TNFSF11,TNFSF13,TNFSF13B	45				Cellular Movement,Hematological System Development and Function,Immune Cell Trafficking	Influx of leukocytes	2.62e-12	Increased	2.883	CXCL2,CXCL3,CXCL6,IFNG,IL17A,IRF7,ITGB2,ITK,LCN2,MSR1,PLAT,PLAUR,S100A8,SFTPD,TLR2,TNF,TNFSF13	17				Gastrointestinal Disease,Inflammatory Disease,Inflammatory Response,Organismal Injury and Abnormalities	Chronic gastritis	1.73e-05			ATP4A,ATP4B,CTLA4	3
Cellular Development,Cellular Growth and Proliferation,Digestive System Development and Function,Embryonic Development,Endocrine System Development and Function,Organ Development,Organismal Development,Tissue Development	Development of delta islet cells	0.00504			NRG4	1				Gastrointestinal Disease,Inflammatory Disease,Inflammatory Response,Organismal Injury and Abnormalities	Acute colitis	1.55e-25			ACOD1,CASP1,Ccl2,CCL5,CLEC4E,CXCL10,CXCL3,CXCL6,Cxcl9,GBP5,GBP6,IDO1,IFI16,Iigp1,LILRB4,Ly6a (includes others),Ms4a4c (includes others),NLRC5,NRG4,REG3A,REG3G,S100A8,Slfn1,Tgtp1/Tgtp2,TNF	25				Digestive System Development and Function,Hepatic System Development and Function,Organ Development	Response of liver	2.71e-12		1.668	ABCG2,ADORA1,APOA1,CAPN5,CCL20,CD14,CD274,CSF2RB,CTLA4,CXCL10,CXCL2,CXCL3,CXCL6,E2F2,ENHO,GBP5,HBA1/HBA2,HLA-A,HLA-DQA1,HSD17B13,IFIT3,IFNG,IL17A,IL17C,IL18BP,IL2RB,IL2RG,IRF7,ISG15,ITGB2,LAT,LCP2,LTB,NOD2,PDCD1,PLAUR,TLR2,TNF,TNFRSF1B,TNFRSF9,TNFSF14	41				Cell-To-Cell Signaling and Interaction,Cellular Growth and Proliferation,Hematological System Development and Function	Induction of cytotoxic T cells	1.73e-05			CD40,CD83,CTLA4	3
Carbohydrate Metabolism,Small Molecule Biochemistry	Catabolism of maltose	0.00504			MGAM	1				Cellular Development,Hematological System Development and Function,Lymphoid Tissue Structure and Development	Maturation of lymphocytes	1.57e-25	Increased	4.016	BTK,BTLA,CD19,CD247,CD28,CD3E,CD4,CD40,CD86,CXCR4,HLA-DRA,ICOS,IFNG,IL1A,IL21,IL21R,IL7R,IRF4,ITK,LAT,LCK,PARP14,POU2AF1,PTPRC,RHOH,SELL,Slfn1,Slfn2,SST,TNF,TNFRSF13C,TNFSF11,TNFSF13,TNFSF13B,TNFSF8,TXK	36				Molecular Transport	Transport of molecule	2.87e-12		-0.456	ABCA2,ABCA3,ABCC8,ABCG2,ADORA1,ANO7,ANXA13,APOA1,APOA4,APOC2,ASIC5,ATP2A3,ATP6V0D2,ATP8A2,B2M,BCL3,CACNA1S,CASP4,CAV3,CCK,CD14,CD3G,CD4,CD74,Clca3a1/Clca3a2,CORO1A,CSF2RB,CXCL10,CXCL2,CXCL3,DIO2,DTX3L,ENPP1,FABP1,FABP2,GGT1,GRK3,GUCA2A,GUCA2B,HBA1/HBA2,HBB,HLA-A,HLA-DMA,HTR2B,ICOS,IFNG,IL17A,KALRN,KCNA2,KCNE2,KCNF1,KCNJ8,LBP,LCN2,LIF,LIN7B,LTF,LY6E,MAPT,MGAT4A,MMP12,MMP3,MSR1,MYOM1,NGB,NR1I3,NR5A…	104				Cell-To-Cell Signaling and Interaction,Hematological System Development and Function	Activation of myeloid cells	1.85e-05		-1.532	CCL21,CD1D,CD200,CD40,CD48,CD86,Havcr1,IL16,MAOB,MMP9,PF4,RHOH,SELL,TIMD4	14
Carbohydrate Metabolism,Small Molecule Biochemistry	Hydrolysis of lactose	0.00504			LCT	1				Cellular Movement,Hematological System Development and Function,Immune Cell Trafficking	Homing of mononuclear leukocytes	2.08e-25	Increased	5.099	AIF1,BATF,CCL1,CCL17,CCL19,Ccl2,CCL20,CCL28,CCL5,CCR2,CCR4,CCR7,CD22,CD40,CD74,CXCL10,Cxcl11,CXCL13,CXCL3,CXCL6,Cxcl9,CXCR4,Defb3,FYB1,IFNG,IL16,IL17A,IL1B,IL21,ITGA4,ITGAE,ITGAL,ITGB7,ITK,LAT,MMP9,PLAUR,SELL,SELPLG,SERPINE1,SLAMF8,TNF,TNFRSF14,TNFSF11,WAS,XCL1	46				Cellular Development,Cellular Growth and Proliferation,Hematological System Development and Function,Lymphoid Tissue Structure and Development	Expansion of leukocytes	3.2e-12		-0.305	B2M,BCL3,CD274,CD3E,CD4,CD69,CSF2RB,CTLA4,ICOS,IFNG,Ighg2b,IL17A,IL2RB,ITK,LAG3,LAT,LCP2,PDCD1,PIK3CG,PTPN22,SLAMF1,TLR2,TNF,TNFRSF1B,TNFRSF9,TNFSF11,VTCN1,ZAP70	28				Cellular Movement,Hematological System Development and Function,Immune Cell Trafficking,Inflammatory Response	Chemotaxis of antigen presenting cells	1.92e-05		-1.122	CCL21,CCR7,CTSE,GPR183,IL16,MMP9,PF4,SELL,STAP1	9
Protein Synthesis	Assembly of lipoprotein	0.00504			MTTP	1				Cell Death and Survival,Hematological System Development and Function,Organismal Injury and Abnormalities	Cell viability of lymphocytes	2.21e-25	Increased	4.398	BTK,BTLA,C3,CD19,CD22,CD28,CD3E,CD40,CD74,CD79A,CD86,CTLA4,GIMAP1,GPR174,ICOS,IDO1,IFNG,Igkv1-117,IL17A,IL21,IL21R,IL27RA,IL2RB,IL2RG,IL7R,ITGAL,LAT,LAX1,LY9,NCF2,PARP14,PDCD1,POU2AF1,PTPRC,SELPLG,SPN,TGM2,TNF,TNFRSF13B,TNFRSF13C,TNFRSF9,TNFSF11,TNFSF13,TNFSF13B	44				Digestive System Development and Function,Gastrointestinal Disease,Hepatic System Development and Function,Hepatic System Disease,Inflammatory Disease,Inflammatory Response,Organ Development,Organismal Injury and Abnormalities	Inflammation of liver	3.29e-12		1.506	ABCG2,ADORA1,APOA1,CAPN5,CCL20,CD14,CD274,CSF2RB,CTLA4,CXCL10,CXCL2,CXCL3,CXCL6,E2F2,GBP5,HBA1/HBA2,HLA-A,HLA-DQA1,HSD17B13,IFIT3,IFNG,IL17A,IL17C,IL18BP,IL2RB,IL2RG,IRF7,ISG15,ITGB2,LAT,LCP2,LTB,NOD2,PDCD1,PLAUR,TLR2,TNF,TNFRSF1B,TNFRSF9,TNFSF14	40				Cell Death and Survival,Organismal Injury and Abnormalities	Apoptosis of T lymphocytes	1.93e-05		0.062	BCL2A1,CD1D,CD40,GIMAP1-GIMAP5,GIMAP4,GPAM,LCK,LTB,PPP2R2B,PTPRC,RHOH,ST14	12
Amino Acid Metabolism,Molecular Transport,Small Molecule Biochemistry	Uptake of L-ornithine	0.00504			SLC3A1	1				Hematological System Development and Function,Immunological Disease,Lymphoid Tissue Structure and Development,Organ Morphology,Organismal Injury and Abnormalities,Tissue Morphology	Abnormal morphology of lymphoid organ	2.23e-25			ARHGDIB,Bst2,BTK,C3,C4A/C4B,CCR2,CCR7,CD19,CD247,CD28,CD3E,CD4,CD40,CD74,CD86,CD8A,Cdkn1c,CIITA,CTLA4,FLT3,GIMAP1-GIMAP5,GRAP2,HLA-DQA1,HLA-DQB1,ICOS,IFNG,IKZF1,IKZF3,IL18BP,IL1RN,IL2RA,IL2RB,IL2RG,IL7R,IRF4,IRF8,ITGB2,ITK,LAG3,LAT,LAX1,LCK,LCP2,LTA,LTB,NLRC5,PDCD1,PTPRC,PTPRCAP,RHOH,SASH3,SELL,SLA,TESPA1,TGM2,THEMIS,TNF,TNFAIP8L2,TNFRSF13B,TNFRSF9,TNFSF11,TNFSF13B,TRAF1,WAS,ZAP70	65				Cell-To-Cell Signaling and Interaction	Binding of tumor cell lines	3.35e-12		1.935	AGO2,CD14,CD177,CD226,CD274,CEACAM1,CLEC7A,CXCL10,CXCL2,CXCL3,DAG1,HLA-A,ICOS,IFNG,IL17A,ITGA2,ITGAL,ITGAX,ITGB2,KLK3,LAT,LCK,LCP2,LGALS3BP,LIF,LTF,LY6E,Muc4,PARVG,PIGR,PLAUR,PRKCA,RASGRP2,Saa3,SERPINB3,SH2D1A,SPN,SST,TLR2,TNF,TNFSF11,TRIM21,ZAP70	43				Hematological System Development and Function,Hematopoiesis,Humoral Immune Response,Lymphoid Tissue Structure and Development,Tissue Morphology	Quantity of transitional B lymphocytes	1.93e-05		0	ARHGDIB,CD40,CD79B,MS4A1,TNFRSF13C	5
Drug Metabolism,Small Molecule Biochemistry	Binding of citalopram	0.00504			SLC6A4	1				Hematological System Development and Function,Immune Cell Trafficking,Inflammatory Response,Tissue Development	Accumulation of mononuclear leukocytes	3.45e-25		1.936	C4A/C4B,CARD9,CCL1,CCL17,Ccl2,CCL5,CCR2,CCR7,CD19,CD27,CD274,CD28,CD40,CD86,CTLA4,CXCL10,CXCL2,CXCL3,CXCR4,GIMAP1-GIMAP5,ICOS,IFNG,IL17A,IL21,IL21R,IL2RA,IL2RB,IL2RG,IL4I1,ITGAL,ITGB2,LAT,LCN2,LTA,SELL,SH2D2A,TNF,TNFAIP8L2,TNFRSF9,TNFSF13	40				Infectious Diseases,Organismal Injury and Abnormalities	Tuberculosis	3.62e-12		-1.969	CCL20,CD14,CD274,CXCL10,GBP5,IFI44,IFIT1,IFIT3,IFNG,IL2RB,IL2RG,IRF7,Irgm1,LCN2,LTF,OAS1,OAS2,OAS3,PSMB8,PSMB9,STAT2,TAP1,TAP2,TLR2,TNF	25				Cellular Movement,Hematological System Development and Function,Immune Cell Trafficking	Cellular infiltration by leukocytes	1.96e-05		-1.499	ARHGAP15,CCL21,CCR7,CD40,CD48,CD86,COL4A3,CTLA4,FOXA2,IL16,ITGA4,LTB,MMP9,PF4,SELL,ST14,Tmsb4x (includes others)	17
Digestive System Development and Function,Gastrointestinal Disease,Organ Morphology,Organismal Development,Organismal Injury and Abnormalities	Abnormal morphology of enlarged ileum	0.00504			CLDN15	1				Inflammatory Response,Organismal Injury and Abnormalities,Respiratory Disease	Inflammation of respiratory system	5.05e-25		-1.168	BATF,BTLA,C3,C4A/C4B,CARD9,CASP1,CCL17,Ccl2,CCL5,Ccl6,CCR2,CCR4,CCR7,CD14,CD2,CD4,CD48,CD69,CD72,CD86,CD8A,CFTR,CHI3L1,CIITA,CLCA1,CLEC7A,CTLA4,CTSS,CXCL10,CXCL2,CXCL3,CYP2B6,GABRA4,Gzmb,Havcr1,HAVCR2,HLA-A,HLA-DQA1,ICOS,IFNG,Igha,IKZF3,IL16,IL17A,IL17F,IL1B,IL1RN,IL27RA,IL2RA,IL2RB,IL2RG,ITGA4,ITK,KLRC1,LAG3,LAT,LBP,LCN2,LCP2,LTA,LTB4R,LTF,LYZ,MMP9,MS4A1,MUC5B,NOD2,PDCD1,PLA2G2D,PTPRC,SELL,SERPI…	80				Hematological System Development and Function,Tissue Morphology	Quantity of antigen presenting cells	3.96e-12	Increased	2.408	B2M,BCL2A1,BCL3,CBFA2T3,CCL20,CCR4,CIITA,CLEC4D,CLEC4E,CTLA4,CXCL10,CXCR6,FABP1,IDO1,IFNG,IL17A,IL2RG,ITGB2,LCN2,LIF,LTB,MAPT,MMP12,MMP3,NOX1,PDCD1,PIK3CG,PILRA,PLAT,PLET1,SFTPD,SPIB,TLR2,TNF,TNFSF11,TNFSF13,TRPM5,VTCN1	38				Gastrointestinal Disease,Organismal Injury and Abnormalities	Chronic periodontal disease	1.96e-05			CD3D,CD83,GIMAP6,GIMAP7,ICAM2,TSPAN32,XK	7
Cellular Movement,Hematological System Development and Function,Immune Cell Trafficking,Inflammatory Response	Traversal of neutrophils	0.00504			MMP7	1				Hematological System Development and Function,Immune Cell Trafficking,Inflammatory Response,Tissue Development	Accumulation of lymphocytes	5.24e-25		1.776	C4A/C4B,CARD9,CCL1,CCL17,Ccl2,CCL5,CCR7,CD19,CD27,CD274,CD28,CD40,CD86,CTLA4,CXCL10,CXCL3,CXCR4,GIMAP1-GIMAP5,ICOS,IFNG,IL17A,IL21,IL21R,IL2RA,IL2RB,IL2RG,IL4I1,ITGAL,ITGB2,LAT,LCN2,LTA,SELL,SH2D2A,TNF,TNFAIP8L2,TNFRSF9,TNFSF13	38				Infectious Diseases,Organismal Injury and Abnormalities	COVID-19	4.01e-12			APOA1,CACNA1S,CASP4,CCK,CCL20,CCR4,CD38,CD3G,CD74,CHI3L1,CSF2RB,CXCL10,CXCL2,CXCL6,FUT2,GGT1,GPR55,HBA1/HBA2,HBB,HLA-DMB,HLA-DQB1,HLA-DRB5,HLA-E,HSPA1A/HSPA1B,IDO1,IFI44,IFIT1,IFIT3,IFNG,IL17A,IRF7,ISG15,KCNE2,LGALS3BP,OAS2,OAS3,OSMR,PARP14,PARP9,PSMB8,S100A8,SERPINB3,TNF,TNFRSF1B,TNFSF11	45				Cellular Function and Maintenance,Hematological System Development and Function	Function of T lymphocytes	2.01e-05			ARHGDIB,CCR7,CD86,CTLA4,GIMAP4,IL16,LAX1,PTPRC,PTPRCAP,SELL,SLAMF6	11
Cell Death and Survival,Hematological System Development and Function,Organismal Injury and Abnormalities	Survival of transitional type 2 B lymphocytes	0.00504			TNFSF13B	1				Humoral Immune Response,Protein Synthesis	Quantity of IgG1	6.35e-25		1.554	BATF,BTLA,Ccl2,CCR4,CCR7,CD19,CD22,CD274,CD28,CD40,CD83,CD86,FCRLA,HLA-DOA,HLA-DQB1,ICOS,IFNG,Igha,IKZF3,IL21,IL21R,IL2RA,IL2RB,IRF4,LAX1,LCK,LTB,POU2AF1,SASH3,SH2D1A,TNF,TNFRSF13B,TNFRSF13C,TNFRSF9,TNFSF13	35				Cell-To-Cell Signaling and Interaction	Response of myeloid leukocytes	4.18e-12	Increased	3.926	CCL20,CD14,CLEC6A,CSF2RB,CXCL10,CXCL3,DOCK2,ICOS,IFNG,IL17A,ITGAL,ITGAX,ITGB2,LCN2,NOD2,PIK3CG,PLAUR,SFTPD,TLR2,TNF,TNFSF11	21				Gastrointestinal Disease,Inflammatory Disease,Organismal Injury and Abnormalities	Crohn disease	2.03e-05			ATP4A,ATP4B,CD86,CYP11A1,ITGA4,LAX1,MMP9,PPP2R2B,PTPRC,SELL,SLAMF6,ST14	12
Cardiovascular Disease,Hereditary Disorder,Organismal Injury and Abnormalities,Skeletal and Muscular Disorders	Familial hypertrophic cardiomyopathy type 24	0.00504			LDB3	1				Cell-To-Cell Signaling and Interaction,Cellular Movement,Hematological System Development and Function,Immune Cell Trafficking,Inflammatory Response	Recruitment of neutrophils	8.23e-25	Increased	4.565	CASP1,CCL19,Ccl2,CCL20,CCL5,Ccl7,CCR2,CCR7,CD14,CD19,CD274,CD28,CD53,CD69,CD8A,CHI3L1,CLEC4E,CXCL10,CXCL2,CXCL3,CXCL6,FGR,HSPA1A/HSPA1B,IFNG,IL17A,IL17F,IL1A,IL1B,IL1RN,IL21,ITGB2,LCN2,LTF,LYZ,MMP9,NCF4,NOD2,PIK3R5,S100A8,SELL,SELPLG,SERPINE1,TNF,TRPM2	44				Inflammatory Response,Organismal Injury and Abnormalities,Respiratory Disease	Inflammation of respiratory system component	4.97e-12		-0.904	ADORA1,APOA1,CCR4,CD14,CD4,CD69,CHI3L1,CIITA,CLEC4D,CLEC7A,CSF2RB,CTLA4,CXCL10,CXCL2,CXCL3,DPEP1,E2F2,HLA-A,HLA-DQA1,ICOS,IFNG,IKZF3,IL17A,IL17F,IL2RB,IL2RG,ITK,LAG3,LAT,LBP,LCN2,LCP2,LTF,LY6E,MKI67,MMP10,MMP12,Mx1,NFKBIZ,NOD2,PDCD1,PIK3CG,PRKCA,PTGES,RUNX3,SFTPD,SLCO2B1,TLR2,TNF,TNFRSF1B,TNFRSF9,TNFSF13	52				Hematological System Development and Function,Inflammatory Response,Tissue Morphology	Quantity of phagocytes	2.09e-05		-0.916	BCL2A1,CCL21,CCR7,CD1D,CD200,Cd209b,CD40,CD83,CD86,CTLA4,GPR183,LTB,MFNG,MMP9,NEFL,PIK3R6,SELL	17
Cell Morphology,Organismal Injury and Abnormalities,Tissue Morphology	Hypertrophy of bronchial epithelial cells	0.00504			IL33	1				Cellular Movement,Hematological System Development and Function,Immune Cell Trafficking	Cell movement of antigen presenting cells	9.28e-25	Increased	4.755	C3,CASP1,CCL1,CCL17,CCL19,Ccl2,CCL20,CCL5,Ccl9,CCR2,CCR7,CD14,CD38,CD40,CD5,CD74,CD86,CEACAM1,CXCL10,Cxcl11,CXCL13,CXCL3,CXCR4,Defb3,DMBT1,DOCK10,GPR183,HLA-DQB1,IFNG,IL16,IL17A,IL1A,IL1B,IL1RN,IL21R,IRF7,Irgm1,ITGAL,ITGB2,LTA,LTB,LTB4R,MARCHF1,MMP7,MMP9,Muc4,NPY,PDCD1,PIGR,PLA2G2D,PSMB8,RAMP1,REG3A,S100A8,SELL,SERPINE1,SFTPD,SLAMF1,SLAMF8,STAP1,TNF,TNFAIP8L2,TNFRSF9,TREM1,TRPM2,WAS	66				Cell-To-Cell Signaling and Interaction	Binding of myeloid cells	5.31e-12	Increased	2.627	ADORA1,APOA1,CD14,CD4,CD69,CEACAM1,CORO1A,CXCL10,CXCL2,CXCL3,DMBT1,ICOS,IFNG,IL17A,Irgm1,ITGAL,ITGAX,ITGB2,LBP,LTF,MSR1,PIK3CG,PLAUR,PTPN22,RASGRP2,S100A8,SFTPD,TLR2,TNF	29				Cellular Movement	Cellular infiltration	2.14e-05		-1.661	ARHGAP15,CCL21,CCR7,CD40,CD48,CD86,COL4A3,CTLA4,FOXA2,IL16,ITGA4,LTB,MMP9,PF4,SELENBP1,SELL,ST14,Tmsb4x (includes others)	18
Lipid Metabolism,Small Molecule Biochemistry	Omega-hydroxylation of lauric acid	0.00504			CYP4A11	1				Cell-To-Cell Signaling and Interaction,Hematological System Development and Function,Immune Cell Trafficking	Adhesion of mononuclear leukocytes	9.74e-25	Increased	5.762	BTK,CCL17,CCL19,CCL20,CCL28,CCL5,CCR7,CD2,CD28,CD48,CXCL13,CXCR4,FYB1,ICOS,IFNG,IL17A,IL1A,IL1B,IL7R,ITGA2,ITGA4,ITGAL,ITGAX,ITGB2,ITK,LCP2,Ly6a (includes others),MYO1G,PLAUR,RAC3,SELL,SELPLG,SH2D1A,SKAP1,SPN,TNF,WAS,ZAP70	38				Humoral Immune Response,Protein Synthesis	Quantity of IgM	6.1e-12		0.101	ARID3A,B2M,CD6,CD69,CD74,CIITA,HLA-DQB1,IFNG,IKZF3,IL2RG,ITGB2,LCK,LTB,MSR1,PDCD1,SASH3,SH2D1A,SPIB,TNF,TNFRSF9,TNFSF13	21				Organismal Development	Abnormal morphology of body cavity	2.24e-05			ARHGDIB,ATP4A,ATP4B,B3GNT5,CCKBR,CCR7,CD1D,Cd209b,CD40,CD86,COL3A1,COL4A3,CTLA4,CYP11A1,ESRRG,FAH,GCSAM,GIMAP1-GIMAP5,Hbb-b1,HRH2,HSPB2,HTR1B,ITGA4,LAX1,LCK,LTB,MMP9,Nkx6-3,Percc1,PTPRC,RGS10,RHOH,SCN4B,SELL,Tmsb4x (includes others)	35
Digestive System Development and Function,Organ Morphology,Tissue Morphology	Quantity of colonocytes	0.00504			GUCA2A	1				Hereditary Disorder,Immunological Disease,Organismal Injury and Abnormalities	Autosomal recessive immunodeficiency	9.74e-25			BTK,C3,C4A/C4B,CD19,CD247,CD3D,CD3E,CD3G,CD4,CD40,CD79A,CD79B,CFB,CIITA,CORO1A,ICOS,IFNG,IGKC,IL21,IL21R,IL2RA,IL2RB,IL2RG,IL7R,IRF7,IRF8,ISG15,ITGB2,LAT,LCK,MS4A1,NCF2,NCF4,PTPRC,RHOH,TAP1,TNFRSF13C,ZAP70	38				Cell-To-Cell Signaling and Interaction,Hematological System Development and Function	Interaction of phagocytes	6.3e-12	Increased	4.064	ADORA1,APOA1,CD14,CD4,CD69,CEACAM1,CORO1A,CTLA4,CXCL10,CXCL2,CXCL3,IFNG,IL17A,Irgm1,ITGAL,ITGAX,ITGB2,LBP,MSR1,PIK3CG,PLAUR,PTPN22,RASGRP2,S100A8,SFTPD,TLR2,TNF,TNFSF11	28				Cell Signaling,Post-Translational Modification	Tyrosine phosphorylation of protein	2.3e-05		-0.493	B3GNT5,CD40,CD48,CD79B,CTLA4,LAX1,LCK,PTPRC,SELL	9
Cardiovascular Disease,Developmental Disorder,Hematological Disease,Hereditary Disorder,Metabolic Disease,Organismal Injury and Abnormalities	Imerslund-Grasbeck syndrome type 2	0.00504			AMN	1				Cell-To-Cell Signaling and Interaction,Inflammatory Response	Immune response of phagocytes	1.24e-24	Increased	4.398	BTK,C3,CCL19,CCL20,CCR2,CD14,Cd209b,CD38,CD40,CD74,CD86,CLEC6A,CXCL10,CXCL3,FGR,GPR18,ICOS,IFNG,IL1B,IL1RN,IL21,IRF8,ISG15,ITGA4,ITGAL,ITGAX,ITGB2,LCN2,LILRB4,LTB4R,MARCHF1,MEP1B,MUC5B,NOD2,PLAUR,PSMB8,PTPRC,SELPLG,SERPINE1,SFTPD,SIRPB1,SLAMF7,TAP1,TGM2,TIMD4,TNF,TNFRSF9,TREM1,WAS	49				Cell-To-Cell Signaling and Interaction,Hematological System Development and Function,Immune Cell Trafficking	Binding of granulocytes	6.75e-12	Increased	2.835	ADORA1,APOA1,CEACAM1,CORO1A,CXCL10,CXCL2,CXCL3,ICOS,IFNG,IL17A,ITGAL,ITGAX,ITGB2,LBP,LTF,PIK3CG,PLAUR,PTPN22,RASGRP2,S100A8,TLR2,TNF	22				Cell-To-Cell Signaling and Interaction,Inflammatory Response	Immune response of phagocytes	2.31e-05	Decreased	-3.1	CCL21,Cd209b,CD40,CD86,CYP2S1,Hbb-b1,ITGA4,PF4,PTPRC,SPIC,TIMD4	11
Digestive System Development and Function,Gastrointestinal Disease,Hepatic System Development and Function,Hepatic System Disease,Infectious Diseases,Inflammatory Disease,Inflammatory Response,Organ Development,Organismal Injury and Abnormalities	Cholestatic viral hepatitis	0.00504			ALPP	1				Cell-To-Cell Signaling and Interaction	Selection of lymphocytes	1.59e-24		1.447	CCR7,CD19,CD28,CD3D,CD3E,CD4,CD40,CD74,GIMAP4,HLA-DMA,HLA-DOA,ITK,LCK,LTA,PDCD1,PTPRC,RHOH,SIT1,SPN,THEMIS,TNF,TNFSF8,TRAF3IP3,TRAT1,TXK,ZAP70	26				Organismal Injury and Abnormalities	Visceromegaly	6.92e-12			ABCC8,ACTG2,ADORA1,AGO2,ATP2A3,B3GNT5,BCL3,Bst2,CACNA1S,CARD6,CAV3,CBFA2T3,CCK,CD69,CIITA,COX7A1,CSF2RB,CTLA4,DAG1,E2F2,HLA-DQA1,HSPB2,HTR2B,ICOS,IFNG,IKZF3,IL17A,IL18BP,IL2RB,IL2RG,ITGB2,KCNE2,KCNJ8,KLK3,LAG3,LAT,LCP2,LIF,LTB,LY6E,MLKL,MME,MMP10,MYOM1,NFKBIZ,NLRC5,NR1I3,PDCD1,PIK3CG,PILRA,PLAT,Pln,PPARGC1B,PPP1R1A,PRKCA,PTGES,PTPN22,RUNX3,SLCO2B1,SPEG,TNF,TNFRSF1B,TNFRSF9,TNFSF14,USP18	65				Cell-mediated Immune Response,Cellular Movement,Hematological System Development and Function,Immune Cell Trafficking	Cell movement of T lymphocytes	2.4e-05		-1.896	CCL21,CCR7,CD40,CD86,COL4A3,CTLA4,IL16,ITGA4,LTB,MMP9,SELL,ST14	12
Molecular Transport	Renal excretion of chloride	0.00504			CLDN2	1				Cell Death and Survival	Cell viability of lymphatic system cells	1.82e-24	Increased	4.44	BTK,BTLA,C3,CD19,CD22,CD28,CD3E,CD4,CD40,CD74,CD79A,CD86,CTLA4,GIMAP1,GPR174,ICOS,IDO1,IFNG,Igkv1-117,IL17A,IL21,IL21R,IL27RA,IL2RB,IL2RG,IL7R,ITGAL,LAT,LAX1,LY9,NCF2,PARP14,PDCD1,POU2AF1,PTPRC,SELPLG,SPN,TGM2,TNF,TNFRSF13B,TNFRSF13C,TNFRSF9,TNFSF11,TNFSF13,TNFSF13B	45				Hematological System Development and Function,Hematopoiesis,Tissue Morphology	Quantity of hematopoietic progenitor cells	7.15e-12		0.415	ARID3A,B2M,BCL3,CBFA2T3,CD226,CD3E,CD3G,CD4,CD5,CD69,CIITA,CORO1A,CTLA4,ELF4,HBA1/HBA2,HBB,HIVEP3,HLA-DQB1,IFNG,IKZF3,IL2RB,IL2RG,Irgm1,ITGB2,ITK,LAG3,LAT,LCK,LCN2,LCP2,LIF,LTB,MXD1,PIK3CG,RUNX3,SASH3,SH2D1A,SIT1,SLC40A1,SOX6,SST,TAP1,TNF,TNFRSF9,ZAP70	45				Cell Death and Survival	Apoptosis	2.66e-05		1.304	AMH,ARHGDIB,ARNT2,ASPN,BCL2A1,CCKBR,CCL21,CCR7,CD1D,CD200,CD40,CD48,CD53,CD79B,COL4A3,CTLA4,CTSE,CYP11A1,FAH,FOXA2,FURIN,GIMAP1-GIMAP5,GIMAP4,GIMAP6,GPAM,HBA1/HBA2,HBB,HRH2,HSPB2,ICAM2,IFI16,ITGA4,KLF9,LCK,LTB,LYNX1,MEOX2,MMP9,MS4A1,NEFL,PF4,PPP2R2B,PRPH,PTPRC,RHOH,RNASE1,SCX,SELENBP1,SELL,SMOX,ST14,SULF1,TENT5C,TIMD4	54
Organ Development	Stimulation of pancreas	0.00504			CCK	1				Cell-To-Cell Signaling and Interaction,Cellular Movement,Hematological System Development and Function,Immune Cell Trafficking	Recruitment of mononuclear leukocytes	4e-24	Increased	4.519	CASP1,CCL1,CCL17,CCL19,Ccl2,CCL20,CCL28,CCL5,Ccl6,Ccl9,CCR2,CCR4,CCR7,CD4,CD40,CD8A,CLEC4E,CXCL10,CXCL13,CXCL3,Cxcl9,CXCR4,FGR,IFNG,IL16,IL17A,IL1B,IL21,ITGA4,ITGAE,LTA,NOD2,REG3G,SELL,SELPLG,TNF,TNFRSF9	37				Cell Death and Survival	Cytolysis of lymphocytes	7.72e-12			CD226,CD3G,CD4,ELF4,HLA-A,IFNG,IL2RG,ITGAL,LCK,LCP2,PIK3CG,SH2D1A,SPN,TAP1,TAPBP,TNF,TNFSF14	17				Cell-To-Cell Signaling and Interaction,Cellular Movement	Recruitment of cells	2.67e-05		-1.615	BTLA,CCL21,CCR7,CD200,CD40,CD53,FOXA2,HRH2,IL16,ITGA4,MMP9,RASGRP2,SELL,ST14	14
Cancer,Endocrine System Disorders,Gastrointestinal Disease,Organismal Injury and Abnormalities	Pancreatitis-associated pancreatic cancer	0.00504			IL33	1				Cellular Movement,Immune Cell Trafficking,Lymphoid Tissue Structure and Development	Homing of lymphatic system cells	5.34e-24	Increased	4.876	BATF,CCL1,CCL17,CCL19,Ccl2,CCL20,CCL28,CCL5,Ccl7,CCR2,CCR4,CCR7,CD22,CD40,CD74,CXCL10,Cxcl11,CXCL13,CXCL3,CXCL6,Cxcl9,CXCR4,Defb3,FYB1,IFNG,IL16,IL17A,IL21,ITGA4,ITGAE,ITGB7,ITK,LAT,MMP9,SELL,SELPLG,TNFRSF14,WAS,XCL1	39				Cell-To-Cell Signaling and Interaction	Selection of lymphocytes	7.86e-12		0.238	CD3E,CD4,CD74,DOCK2,HLA-DMA,ITK,LCK,PDCD1,SIT1,SPN,TAPBP,TNF,TNFSF8,TRAT1,ZAP70	15				Cellular Function and Maintenance,Hematological System Development and Function	Function of lymphocytes	2.71e-05			ARHGDIB,BTLA,CCR7,CD86,CTLA4,GIMAP4,IL16,LAX1,PTPRC,PTPRCAP,SELL,SLAMF6	12
Small Molecule Biochemistry	Formation of deoxyuridine	0.00504			CDA	1				Hematological System Development and Function,Lymphoid Tissue Structure and Development,Tissue Morphology	Morphology of lymph follicle	6.65e-24			ARHGDIB,BATF,BTK,C3,C4A/C4B,CCR7,CD40,CD84,CD86,CXCR4,HLA-DQB1,ICOS,IFNG,IGKC,IKZF3,IL21,IL21R,IL2RB,IL2RG,IRF4,ITGB7,LAX1,LTA,LTB,POU2AF1,PTPRC,SELL,SH2D1A,TNF,TNFRSF13B,TNFRSF13C,TNFSF11,TNFSF13,TNFSF13B	34				Cellular Development,Cellular Growth and Proliferation,Hematological System Development and Function,Lymphoid Tissue Structure and Development	Expansion of lymphocytes	8.11e-12		-0.36	B2M,BCL3,CD274,CD3E,CD4,CD69,CTLA4,ICOS,IFNG,Ighg2b,IL17A,IL2RB,ITK,LAG3,LAT,LCP2,PDCD1,PIK3CG,PTPN22,SLAMF1,TLR2,TNF,TNFRSF1B,TNFRSF9,TNFSF11,ZAP70	26				Inflammatory Response	Rejection	2.82e-05			ATP4A,ATP4B,CD48,CD86,CTLA4,MMP9,MS4A1	7
Cell-To-Cell Signaling and Interaction,Hematological System Development and Function,Immune Cell Trafficking	Adhesion of basophils	0.00504			IL33	1				Inflammatory Response,Organismal Injury and Abnormalities,Respiratory Disease	Inflammation of respiratory system component	8.47e-24		-0.949	BATF,BTLA,C3,C4A/C4B,CARD9,CASP1,CCL17,Ccl2,CCL5,Ccl6,CCR2,CCR4,CCR7,CD14,CD2,CD4,CD48,CD69,CD72,CD86,CD8A,CFTR,CHI3L1,CIITA,CLCA1,CLEC7A,CTLA4,CTSS,CXCL10,CXCL2,CXCL3,CYP2B6,GABRA4,Gzmb,Havcr1,HAVCR2,HLA-A,HLA-DQA1,ICOS,IFNG,Igha,IKZF3,IL16,IL17A,IL17F,IL1B,IL1RN,IL27RA,IL2RA,IL2RB,IL2RG,ITGA4,ITK,KLRC1,LAG3,LAT,LBP,LCN2,LCP2,LTA,LTB4R,LTF,LYZ,MMP9,MS4A1,NOD2,PDCD1,PLA2G2D,PTPRC,SELL,SFTPD,SLC39…	78				Cellular Movement,Hematological System Development and Function,Immune Cell Trafficking,Inflammatory Response	Infiltration by neutrophils	8.76e-12	Increased	3.49	APOA1,CCL20,CD14,CD274,CORO1A,CXCL10,CXCL2,CXCL3,ERN1,IFNG,IL17A,IRF7,ITGAL,ITGB2,LBP,LCN2,MMP10,MMP12,NFKBIZ,PDCD1,PIK3CG,PLAT,PRKCA,S100A8,TLR2,TNF,TNFRSF1B,VTCN1	28				Inflammatory Disease,Inflammatory Response,Organismal Injury and Abnormalities,Renal and Urological Disease	Glomerulonephritis	2.91e-05			CD1D,CD40,CD86,COL4A3,IL16,ITGA4,MMP9,MS4A1,PLA2G1B,PTPRC,ST14,TNFRSF13C	12
Cardiovascular Disease,Organismal Injury and Abnormalities	Fibrosis of valve leaflet	0.00504			SLC6A4	1				Cellular Movement	Migration of myeloid cells	8.5e-24	Increased	4.975	ARHGAP15,BTK,C3,CCL17,CCL19,Ccl2,CCL5,CCR2,CCR7,CD177,CD300A,CEACAM1,CORO1A,CTSS,CXCL10,CXCL2,CXCL3,CXCL6,CXCR4,DMBT1,DOCK10,FGR,IFNG,IL16,IL17A,IL1B,ITGA4,ITGAL,ITGAX,ITGB2,LTF,MMP7,MMP9,MYO1F,PIGR,PIK3R5,PLAUR,REG3A,S100A8,SELL,SELPLG,SERPINE1,TGM2,TNF	44				Cell Death and Survival,Organismal Injury and Abnormalities	Cell viability of leukocytes	9.15e-12	Increased	4.013	BCL2A1,BCL3,CD38,CD3E,CD74,CSF2RB,CTLA4,ERN1,ICOS,IDO1,IFNG,IL17A,IL2RB,IL2RG,ITGAL,ITGB2,LAT,MSR1,PARP14,PDCD1,PIK3CG,PLAT,PRKCA,Saa3,SPN,TNF,TNFRSF1B,TNFRSF9,TNFSF11,TNFSF13,TNFSF8	31				Cell Morphology,Hematopoiesis	Abnormal morphology of hematopoietic progenitor cells	2.91e-05			CD79B,Hbb-b1,ICAM2,LCK,MMP9,PTPRC,RHOH,TNFRSF13C	8
Connective Tissue Disorders,Inflammatory Disease,Inflammatory Response,Metabolic Disease,Organismal Injury and Abnormalities,Skeletal and Muscular Disorders	Non-acute phase gout	0.00504			CASP1	1				Cellular Movement,Hematological System Development and Function,Immune Cell Trafficking	Transmigration of leukocytes	9.27e-24	Increased	4.189	ARHGAP15,CCL19,Ccl2,CCL5,CCR2,CCR7,CD177,CD274,CD28,CD300A,CD40,CD53,CD74,CD86,CTSS,CXCL10,CXCL2,CXCL3,CXCR4,IFNG,IL17A,IL1B,ITGA4,ITGAL,ITGAX,ITGB2,ITK,Klra17,MMP9,MYO1F,NPY,PIGR,SELL,SELPLG,SERPINE1,TGM2,THY1,TNF,ZAP70	39				Inflammatory Disease,Inflammatory Response,Organismal Injury and Abnormalities,Respiratory Disease	Inflammation of lung	9.28e-12		-1.278	ADORA1,CCR4,CD14,CD4,CIITA,CLEC4D,CLEC7A,CSF2RB,CTLA4,CXCL2,CXCL3,DPEP1,E2F2,HLA-A,HLA-DQA1,ICOS,IFNG,IL17A,IL17F,IL2RB,IL2RG,ITK,LAG3,LAT,LBP,LCP2,MMP10,MMP12,Mx1,NFKBIZ,NOD2,PDCD1,PIK3CG,PTGES,SFTPD,TLR2,TNF,TNFRSF1B,TNFRSF9,TNFSF13	40				Metabolic Disease,Organismal Injury and Abnormalities	Disorder of iron metabolism	3.15e-05			ATP4A,ATP4B,HBA1/HBA2,HBB,Hbb-b1	5
Carbohydrate Metabolism,Drug Metabolism,Small Molecule Biochemistry	Uptake of doxorubicin	0.00504			CCK	1				Cell-To-Cell Signaling and Interaction,Hematological System Development and Function	Immune response of lymphocytes	1e-23		1.934	CASP1,Ccl2,CCR7,CD19,CD226,CD274,CD28,CD38,CD40,CD48,CD86,CTLA4,CTSS,Havcr1,HAVCR2,HLA-DQB1,ICOS,IFNG,IL17A,IL1B,IL27RA,IL2RA,IL7R,ITK,KLRB1,LCP2,PDCD1,PLAUR,SH2D1A,TIMD4,TNF,TNFRSF9,TNFSF11,TNFSF13,TNFSF8	35				Molecular Transport	Quantity of metal	1.01e-11		1.604	ABCC8,ADCYAP1R1,ADORA1,B2M,CACNA1S,CCK,CCL20,CCR4,CD38,CD3E,CD5,CHI3L1,CXCL10,CXCL3,GUCA2A,GUCA2B,HBA1/HBA2,HLA-A,IFNG,LAG3,LAT,LCK,LCN2,LCP2,LTF,MAPT,MGP,NOX1,PIK3CG,PLAUR,Pln,PROKR1,S100A8,SCNN1B,SCNN1G,SFTPD,SLC40A1,SLC5A1,SLCO2B1,SPN,SST,TNF,TNFRSF9,TNFSF11,TRIM21,TRPM5	46				Cellular Movement,Hematological System Development and Function,Immune Cell Trafficking	Cell movement of natural killer cells	3.24e-05	Decreased	-2.177	CCL21,CD1D,CD40,IL16,PF4,SELL	6
Organ Morphology,Tissue Development,Tissue Morphology	Regeneration of colonic mucosa	0.00504			NLRP6	1				Cellular Movement,Hematological System Development and Function,Immune Cell Trafficking,Lymphoid Tissue Structure and Development	Homing of lymphocytes	1.04e-23	Increased	4.789	BATF,CCL1,CCL17,CCL19,Ccl2,CCL20,CCL28,CCL5,CCR2,CCR4,CCR7,CD22,CD40,CD74,CXCL10,Cxcl11,CXCL13,CXCL3,CXCL6,Cxcl9,CXCR4,Defb3,FYB1,IFNG,IL16,IL17A,IL21,ITGA4,ITGAE,ITGB7,ITK,LAT,MMP9,SELL,SELPLG,TNFRSF14,WAS,XCL1	38				Tissue Morphology	Quantity of progenitor cells	1.01e-11		0.469	ARID3A,B2M,BCL3,CBFA2T3,CD226,CD3E,CD3G,CD4,CD5,CD69,CIITA,CORO1A,CTLA4,ELF4,HBA1/HBA2,HBB,HIVEP3,HLA-DQB1,IFNG,IKZF3,IL2RB,IL2RG,Irgm1,ITGB2,ITK,LAG3,LAT,LCK,LCN2,LCP2,LIF,LTB,MXD1,PIK3CG,PROKR1,RUNX3,SASH3,SH2D1A,SIT1,SLC40A1,SOX6,SST,TAP1,TNF,TNFRSF9,ZAP70	46				Hematological System Development and Function,Lymphoid Tissue Structure and Development,Organ Morphology,Organismal Development,Tissue Morphology	Morphology of spleen	3.25e-05			B3GNT5,CCR7,CD40,CD86,CTLA4,GIMAP1-GIMAP5,Hbb-b1,LAX1,LTB,PTPRC,RHOH,SELENBP1,SELL,SPIC	14
Cell Death and Survival,Cellular Function and Maintenance	Clearance of Bacillus anthracis	0.00504			CASP1	1				Hematological Disease,Immunological Disease,Organismal Injury and Abnormalities	Lymphopenia	1.18e-23		1.176	BATF,C3,CD247,CD3E,CD4,CD40,CD79A,CD79B,CD8A,HLA-A,HLA-DQB1,ICOS,IFNG,IGKC,IKZF1,IL17F,IL2RB,IL2RG,IL7R,IRF4,IRF8,LAT,LCK,LTA,LTB,SH2D1A,TAP1,TESPA1,TNFRSF13C,TNFRSF9	30				Cell-To-Cell Signaling and Interaction,Hematological System Development and Function,Inflammatory Response	Binding of professional phagocytic cells	1.02e-11	Increased	3.943	ADORA1,APOA1,CD14,CD4,CD69,CEACAM1,CORO1A,CXCL10,CXCL2,CXCL3,IFNG,IL17A,Irgm1,ITGAL,ITGAX,ITGB2,LBP,MSR1,PIK3CG,PLAUR,PTPN22,RASGRP2,S100A8,SFTPD,TLR2,TNF,TNFSF11	27				Organ Morphology	Abnormal morphology of exocrine gland	3.29e-05			ATP4A,ATP4B,CCKBR,CCR7,FOXA2,HRH2,MMP9,Nkx6-3	8
Immunological Disease,Inflammatory Disease,Organismal Injury and Abnormalities	Active stage autoantibody-positive systemic lupus erythematosus	0.00504			TNFSF13B	1				Cellular Movement,Hematological System Development and Function,Humoral Immune Response,Immune Cell Trafficking	Cell movement of B lymphocytes	1.18e-23	Increased	4.194	BTK,CCL19,CCL20,CCL28,CCR2,CD19,CD22,CD40,CD74,CXCL13,Cxcl9,CXCR4,GPR183,ICOS,IL17A,IRF4,ITGA4,ITGAL,ITGB7,LTA,LTB,MMP9,MYO1G,POU2AF1,SAMSN1,SELPLG,TNF,TNFSF13,TNFSF13B,WAS,XCL1,ZAP70	32				Cell-To-Cell Signaling and Interaction,Hematological System Development and Function	Activation of myeloid cells	1.05e-11	Increased	3.805	ADORA1,CD14,CD226,CD274,CD4,CHI3L1,CLEC4E,CXCL10,CXCL3,CXCL6,HLA-A,IFNG,IL17A,IL17F,IL18RAP,ITGB2,LBP,LCN2,LCP2,LGALS3BP,LTF,MAPT,MME,MSR1,MUC5B,PLAT,PTGES,S100A8,Saa3,SST,TLR2,TNF,TNFRSF9,TNFSF11,TNFSF13,TNFSF14,USP18,VTCN1	38				Gastrointestinal Disease,Organismal Injury and Abnormalities	Gastrointestinal ulceration	3.32e-05			ATP4A,ATP4B,HRH2,MMP9	4
Drug Metabolism	Cleavage of glutathione	0.00504			GGT1	1				Inflammatory Disease,Inflammatory Response,Organismal Injury and Abnormalities,Respiratory Disease	Inflammation of lung	1.19e-23		-1.526	BATF,C3,C4A/C4B,CARD9,CASP1,CCL17,Ccl2,Ccl6,CCR2,CCR4,CCR7,CD14,CD4,CD72,CD86,CFTR,CIITA,CLCA1,CLEC7A,CTLA4,CTSS,CXCL2,CXCL3,CYP2B6,GABRA4,Havcr1,HLA-A,HLA-DQA1,ICOS,IFNG,Igha,IL17A,IL17F,IL1B,IL1RN,IL27RA,IL2RA,IL2RB,IL2RG,ITK,KLRC1,LAG3,LAT,LBP,LCP2,LTA,LTB4R,MMP9,MS4A1,NOD2,PDCD1,PLA2G2D,PTPRC,SELL,SFTPD,SLC39A8,TNF,TNFAIP8L2,TNFRSF9,TNFSF13,TREM1,TRPM2	62				Cellular Function and Maintenance,Hematological System Development and Function	Function of CD4+ T-lymphocytes	1.21e-11			B2M,CD4,CD69,CIITA,HLA-DMA,HLA-DQB1,HLA-E,ICOS,ITGAL,LAG3,MMP3,PTPN22,SH2D1A,SLAMF1,TNF	15				Cellular Movement,Hematological System Development and Function,Humoral Immune Response,Immune Cell Trafficking	Cell movement of B lymphocytes	3.45e-05	Decreased	-2.379	CCL21,CD40,GPR183,Ighd,ITGA4,LTB,MMP9	7
Cancer,Gastrointestinal Disease,Organismal Injury and Abnormalities	Stage I colon cancer	0.00504			CLDN2	1				Infectious Diseases,Organismal Injury and Abnormalities	Viral Infection	1.19e-23		0.077	ARHGDIB,Bst2,C3,C4A/C4B,CACNA1S,CAPN3,CASP1,CASP4,CCL17,Ccl2,CCL20,CCL5,CCR2,CCR4,CCR7,CD14,CD19,Cd209b,CD22,CD247,CD274,CD28,CD38,CD3D,CD3E,CD3G,CD4,CD40,CD48,CD69,CD74,CD79A,CD86,CD8A,CEACAM1,CFB,CFTR,CHI3L1,CIITA,CLEC4E,CTLA4,CTSS,CTSW,CXCL10,CXCL2,CXCL3,CXCL6,CXCR4,CXCR6,CYP2B6,CYP2C9,Defb3,DHX58,DMBT1,DOCK10,GABRA4,GBP5,GPR55,Gzmb,HAVCR2,HLA-A,HLA-DMB,HLA-DOA,HLA-DQA1,HLA-DQB1,HLA-DRA,HLA-DR…	163				Cellular Movement,Immune Cell Trafficking	Cellular infiltration by lymphoid cells	1.21e-11		0.595	CCR4,CD274,CD6,CIITA,CSF2RB,CTLA4,CXCL10,Cxcl9,HLA-A,IFNG,Ighg2b,IL17A,IL17C,IL18BP,IRF7,ITGAL,ITK,LAG3,LCP2,LTB,Muc4,PDCD1,PIK3CG,PTGES,TLR2,TNF,TNFRSF9,VTCN1	28				Cell-To-Cell Signaling and Interaction,Cellular Movement,Hematological System Development and Function,Immune Cell Trafficking	Recruitment of leukocytes	3.7e-05		-1.938	BTLA,CCL21,CCR7,CD200,CD40,CD53,FOXA2,IL16,ITGA4,MMP9,RASGRP2,SELL,ST14	13
Hematological Disease,Immunological Disease,Metabolic Disease,Nutritional Disease,Organismal Injury and Abnormalities	Iron overload of spleen	0.00504			SLC40A1	1				Cell Morphology	Polarization of blood cells	1.25e-23	Increased	4.141	CCL17,CCL19,CCL5,CCR7,CD28,CD40,CD6,CIITA,CRTAM,CTLA4,CTSS,CXCL10,CXCR4,FYB1,ICOS,IFNG,IL1A,IL1B,IL1RN,IL21,IRF4,ITGB2,Klra17,LCK,LCN2,MAOA,NLRC5,NOX1,NPY,P2RY10,SLAMF1,SPN,TGM2,TNF,TNFRSF14,TNFRSF9,WAS,ZBP1	38				Lymphoid Tissue Structure and Development,Organ Morphology,Tissue Morphology	Quantity of lymphoid organ	1.28e-11	Increased	2.205	B2M,B3GNT5,BCL3,CD3E,CD3G,CD4,CD5,CIITA,CORO1A,CTLA4,HIVEP3,HLA-DQB1,IFNG,IL2RB,IL2RG,ITGB2,ITK,LAG3,LAT,LCK,LCN2,LCP2,LIF,LTB,PIK3CG,RUNX3,SASH3,SIT1,SST,TAP1,TNF,TNFSF11,ZAP70	33				Infectious Diseases,Organismal Injury and Abnormalities	Parasitic Infection	3.72e-05		-1.114	ATP4A,ATP4B,BCL2A1,CD40,HBA1/HBA2,HBB,KCNK3,LTB,SLAMF6	9
Infectious Diseases,Organismal Injury and Abnormalities,Respiratory Disease	Lower respiratory tract infection by Staphylococcus aureus	0.00504			DPEP1	1				Cellular Movement	Cellular infiltration by myeloid cells	2.28e-23	Increased	4.319	ARHGAP15,C3,C4A/C4B,CASP1,CCL19,Ccl2,CCL20,CCL5,CCR2,CCR7,CD14,CD2,CD274,CD48,CFB,CFTR,CLEC4E,CORO1A,CXCL10,CXCL2,CXCL3,GPR18,Gzmb,ICOS,IFNG,Ighg2b,IL16,IL17A,IL1A,IL1B,IL1RN,IL21,IL27RA,IL2RA,IRF7,ITGAL,ITGB2,ITK,LBP,LCN2,LTA,LTB,LTB4R,MMP9,Muc4,OLFM4,PDCD1,PLAT,PSMB8,S100A8,SELL,TGM2,TNF,TNFAIP8L2,TNFRSF9,TNFSF8,TREM1,TRPM2,XCL1,ZBP1	60				Cellular Movement	Migration of myeloid cells	1.32e-11	Increased	2.335	ADORA1,CD177,CEACAM1,CORO1A,CXCL10,CXCL2,CXCL3,CXCL6,DMBT1,ENPP1,IFNG,IL17A,ITGAL,ITGAX,ITGB2,LTF,MAPT,PIGR,PIK3CG,PIK3R5,PLAUR,RASGRP2,S100A8,SLC35C1,ST3GAL4,TLR2,TNF	27				Cell-mediated Immune Response,Cellular Movement,Hematological System Development and Function,Immune Cell Trafficking	Transmigration of T lymphocytes	3.78e-05			CCL21,CCR7,CD40,CD86,SELL	5
Developmental Disorder,Hereditary Disorder,Organismal Injury and Abnormalities,Respiratory Disease,Skeletal and Muscular Disorders	Posterior amelia with pelvic and pulmonary hypoplasia syndrome	0.00504			TBX4	1				Cellular Movement,Hematological System Development and Function,Immune Cell Trafficking	Migration of antigen presenting cells	2.55e-23	Increased	3.748	C3,CCL17,CCL19,Ccl2,CCL20,CCL5,Ccl9,CCR2,CCR7,CD38,CD40,CD5,CD74,CD86,CEACAM1,CXCL10,Cxcl11,CXCL13,CXCL3,CXCR4,DMBT1,DOCK10,HLA-DQB1,IFNG,IL16,IL1B,IL1RN,IL21R,ITGAL,MARCHF1,MMP9,NPY,PIGR,PLA2G2D,RAMP1,REG3A,S100A8,SERPINE1,TNF,TNFAIP8L2,TNFRSF9,WAS	42				Cell Death and Survival,Organismal Injury and Abnormalities	Cell death of phagocytes	1.36e-11		1.096	BCL2A1,CASP4,CD14,CXCL2,HBB,IFNG,Igtp,IL17A,IRGM,Irgm1,ISG15,ITGB2,LCN2,LTF,MLKL,MSR1,MUC5B,Naip1 (includes others),PLAT,S100A8,SFTPD,SST,TLR2,TNF,TNFRSF1B,TNFRSF9,TNFSF11,TRIM21,ZBP1	29				Cell-mediated Immune Response,Cellular Movement,Hematological System Development and Function,Immune Cell Trafficking	NK cell migration	3.78e-05	Decreased	-2.177	CCL21,CD1D,CD40,IL16,SELL	5
Organ Morphology,Tissue Morphology,Visual System Development and Function	Quantity of RPE cells	0.00504			MME	1				Cell Morphology,Hematological Disease,Immunological Disease,Lymphoid Tissue Structure and Development,Organismal Injury and Abnormalities	Lack of lymphocytes	2.59e-23			BATF,CD247,CD3E,CD4,CD40,CD79A,CD79B,CD8A,HLA-A,HLA-DQB1,IGKC,IKZF1,IL17F,IL2RB,IL2RG,IL7R,IRF4,IRF8,LAT,LCK,LTB,SH2D1A,TAP1,TESPA1,TNFRSF13C	25				Cellular Function and Maintenance,Molecular Transport	Flux of inorganic cation	1.46e-11	Increased	2.17	APOA1,CCK,CCL20,CCL25,CD226,CD38,CD3E,CD4,CD5,CLEC7A,CTLA4,CXCL10,CXCL3,ICOS,IL17A,ITGAL,ITGB2,ITK,KCNE2,LAT,LCK,LCP2,MAPT,Pln,PRKCA,SCNN1B,SCNN1G,SH2D1A,SLA2,SST,TLR2,TNF,TNFSF11,TRPM5,ZAP70	35				Embryonic Development,Organismal Development	Development of body trunk	3.84e-05		-1.018	AACS,AMH,CCR7,CD3D,CD40,CD83,CD86,COL3A1,COL4A3,CYP11A1,ESRRG,FOXA2,FURIN,GIMAP1-GIMAP5,HBB,Hbb-b1,IFI16,ITGA4,LCK,LTB,MEOX1,MMP9,PTPRC,RGS10,SCX,SELL,SIT1,SPTB,SULF1,TRAT1	30
Hair and Skin Development and Function	Transepithelial electrical resistance of proximal tubule segment 2	0.00504			CLDN2	1				Cellular Compromise	Depletion of leukocytes	3.19e-23		-0.477	Art2b,Bst2,CASP1,CCR2,CD27,CD274,CD38,CD4,CD79A,CD79B,CTLA4,CXCR4,IFNG,Ighg2b,IL2RA,IL2RB,KLRB1,Ly6a (includes others),MS4A1,PDCD1,SELL,TNF,TNFSF13B,WAS	24				Cellular Function and Maintenance,Molecular Transport	Flux of ion	1.78e-11	Increased	2.07	APOA1,CCK,CCL20,CCL25,CD226,CD38,CD3E,CD4,CD5,CLEC7A,CTLA4,CXCL10,CXCL3,ICOS,IFNG,IL17A,ITGAL,ITGB2,ITK,KCNE2,LAT,LCK,LCP2,MAPT,Pln,PRKCA,SCNN1B,SCNN1G,SH2D1A,SLA2,SST,TLR2,TNF,TNFSF11,TRPM5,ZAP70	36				Endocrine System Disorders,Metabolic Disease,Organismal Injury and Abnormalities	Primary hyperaldosteronism	3.85e-05			CD40,CD86,MS4A1,PTPRC	4
Cellular Development,Cellular Growth and Proliferation,Hematological System Development and Function,Lymphoid Tissue Structure and Development,Organ Development,Tissue Development	Proliferation of splenic T lymphocytes	0.00504			CCL25	1				Humoral Immune Response,Protein Synthesis	Quantity of IgG2a	3.68e-23		1.852	BTK,BTLA,CCR7,CD19,CD22,CD274,CD28,CD40,CD69,CD83,CD86,CXCL10,ICOS,IFNG,Igha,IKZF3,IL21R,IL2RA,LAX1,LCK,LTB,POU2AF1,SASH3,SH2D1A,TIMD4,TNF,TNFAIP8L2,TNFRSF13C,TNFRSF9,TNFSF13	30				Cell-To-Cell Signaling and Interaction,Hematological System Development and Function,Immune Cell Trafficking	Adhesion of granulocytes	1.83e-11	Increased	3.075	ADORA1,APOA1,CEACAM1,CORO1A,CXCL2,CXCL3,ICOS,IFNG,IL17A,ITGAL,ITGAX,ITGB2,LTF,PIK3CG,PLAUR,PTPN22,RASGRP2,S100A8,TLR2,TNF	20				Immunological Disease,Inflammatory Disease,Inflammatory Response,Organismal Injury and Abnormalities,Renal and Urological Disease	Autoimmune glomerulonephritis	3.92e-05			COL4A3,IL16,ITGA4,MS4A1,PLA2G1B,ST14	6
Carbohydrate Metabolism	Catabolism of starch	0.00504			MGAM	1				Cell-To-Cell Signaling and Interaction,Hematological System Development and Function,Humoral Immune Response,Immune Cell Trafficking,Inflammatory Response	Activation of B lymphocytes	4.25e-23		1.126	BTK,C4A/C4B,CCR7,CD19,CD22,CD274,CD38,CD40,CD72,CD79A,CD79B,CD86,CD8A,FCRL1,IFNG,Igkv1-117,IL17A,IL21,IL2RB,ITGB2,LAX1,LTA,MS4A1,NOD2,PDCD1,POU2AF1,PTPRC,SAMSN1,SLAMF7,TBC1D10C,TNF,TNFAIP8L2,TNFRSF13B,TNFRSF9,TNFSF13,TNFSF13B,ZAP70	37				Cellular Movement,Hematological System Development and Function,Immune Cell Trafficking	Homing of mononuclear leukocytes	1.84e-11	Increased	2.237	APOA1,CCL20,CCL25,CCL28,CCR4,CD74,CXCL10,Cxcl11,CXCL3,CXCL6,Cxcl9,CYTL1,Defb3,ELF4,IFNG,IL17A,ITGAL,ITK,LAT,PIK3CG,PLAUR,SLAMF8,SLC35C1,TLR2,TNF,TNFSF11,TNFSF14	27				Hematological System Development and Function,Immune Cell Trafficking,Inflammatory Response,Tissue Development	Accumulation of lymphocytes	4.16e-05		-0.199	CCL21,CCR7,CD1D,CD40,CD86,CTLA4,GIMAP1-GIMAP5,SELL	8
Cancer,Cellular Movement,Connective Tissue Disorders,Organismal Injury and Abnormalities	Invasion of decidual cells	0.00504			IL33	1				Digestive System Development and Function,Gastrointestinal Disease,Hepatic System Development and Function,Hepatic System Disease,Inflammatory Disease,Inflammatory Response,Organ Development,Organismal Injury and Abnormalities	Inflammation of liver	6.35e-23		-0.957	BTLA,C3,C4A/C4B,CASP1,CCL20,CCL5,CCR10,CCR2,CCR7,CD14,CD274,CD48,CTLA4,CXCL10,CXCL2,CXCL3,CXCL6,CYP2B6,CYP2C9,GABRA4,GBP5,Havcr1,HAVCR2,HLA-A,HLA-DQA1,IFIT3,IFNG,IL17A,IL18BP,IL1A,IL1B,IL1RN,IL27RA,IL2RA,IL2RB,IL2RG,IL7R,IRF7,ISG15,ITGB2,KLRB1,KLRC1,LAT,LCP2,LTA,LTB,MMP9,NOD2,NPC1L1,PDCD1,PLAUR,PTPRC,SERPINE1,TIMD4,TNF,TNFAIP8L2,TNFRSF13B,TNFRSF13C,TNFRSF9,XCL1	60				Hematological System Development and Function,Immune Cell Trafficking,Inflammatory Response,Tissue Development	Accumulation of lymphocytes	1.85e-11		0.943	B2M,BCL3,CCL25,CD274,CTLA4,CXCL10,CXCL3,ICOS,IFNG,IL17A,IL2RB,IL2RG,ITGAL,ITGB2,LAT,LCN2,RUNX3,SH2D2A,TNF,TNFRSF1B,TNFRSF9,TNFSF13	22				Cell Death and Survival,Organismal Injury and Abnormalities	Apoptosis of lymphocytes	4.28e-05		0.329	BCL2A1,CD1D,CD40,CD79B,GIMAP1-GIMAP5,GIMAP4,GPAM,LCK,LTB,PPP2R2B,PTPRC,RHOH,ST14	13
Hereditary Disorder,Metabolic Disease,Organismal Injury and Abnormalities	Autosomal recessive hereditary folate malabsorption	0.00504			SLC46A1	1				Dermatological Diseases and Conditions,Inflammatory Disease,Inflammatory Response,Organismal Injury and Abnormalities	Dermatitis	7.75e-23		1.189	BTLA,C3,C4A/C4B,CASP1,CCL17,CCL20,CCL5,CCR2,CCR4,CCR7,CD2,CD4,CD5,CD7,CD74,CD86,CTSW,CXCL13,CXCR4,DUSP2,FCGBP,FGR,HLA-A,HLA-DQA1,HLA-DQB1,HLA-DRA,HLA-DRB5,HLA-E,ICOS,IFIT1,IFIT3,IFNG,Ighg2b,IGKC,IL16,IL17A,IL17F,IL1A,IL1B,IL1RN,IL2RA,IL2RB,IL2RG,ISG15,ITGB2,ITGB7,LCN2,LCP2,LRG1,LTA,LTB,LTB4R,MMP9,MS4A1,PLA2G2D,PLAT,PLAUR,PTPRC,S100A8,SELL,SELPLG,SERPINB3,SFTPD,TNF,TNFRSF14,TNFSF13,TNFSF8,TXK,ZBP1	69				Embryonic Development,Hematological System Development and Function,Lymphoid Tissue Structure and Development,Organ Development,Organismal Development,Tissue Development	Formation of lymphoid tissue	2e-11		1.946	B2M,B3GNT5,BCL3,CD3E,CD3G,CD5,CD74,CTLA4,HLA-DMA,HLA-DQB1,ICOS,IFNG,IKZF3,IL17A,IL17F,IL2RB,IL2RG,ISG15,ITGAL,ITK,LAT,LCK,LCP2,LTB,PDCD1,PTPN22,SH2D1A,SIT1,SLC40A1,SPIB,TNF,TNFRSF1B,TNFSF11,TNFSF13,TRAT1,ZAP70	36				Embryonic Development,Organismal Development,Tissue Morphology	Size of somites	4.44e-05			FOXA2,FURIN,MEOX1,MEOX2	4
Hematological Disease,Metabolic Disease,Organismal Injury and Abnormalities	Abetalipoproteinemia	0.00504			MTTP	1				Cellular Compromise	Depletion of mononuclear leukocytes	7.79e-23		-0.116	Art2b,CASP1,CCR2,CD27,CD274,CD38,CD4,CD79A,CD79B,CTLA4,CXCR4,IFNG,Ighg2b,IL2RA,IL2RB,KLRB1,MS4A1,PDCD1,SELL,TNF,TNFSF13B,WAS	22				Hematological System Development and Function,Tissue Morphology	Quantity of granulocytes	2.1e-11		-0.786	CCL28,CCR4,CD274,CLEC4E,CLEC7A,CSF2RB,CXCL2,Cxcl3,CXCL6,Defb3,IFNG,IL17A,IL18BP,IL2RB,IL2RG,ITGAL,ITGB2,LCN2,LIF,MAPT,MMP12,MMP3,MXD1,NOD2,PIK3CG,PIK3R5,PILRA,PTGES,S100A8,SCNN1B,SFTPD,SLC35C1,ST3GAL4,TLR2,TNF,TNFRSF1B,VTCN1	37				Nervous System Development and Function,Neurological Disease,Organismal Injury and Abnormalities	Abnormal morphology of spinal nerve	4.44e-05			CD86,MEOX1,MEOX2,NEFL	4
Developmental Disorder,Gastrointestinal Disease,Hereditary Disorder,Metabolic Disease,Organismal Injury and Abnormalities	Disaccharide intolerance, type I	0.00504			SI	1				Cell Morphology	Polarization of leukocytes	8.98e-23	Increased	4.044	CCL17,CCL19,CCL5,CCR7,CD28,CD40,CD6,CIITA,CRTAM,CTLA4,CTSS,CXCR4,FYB1,ICOS,IFNG,IL1A,IL1B,IL1RN,IL21,IRF4,ITGB2,Klra17,LCK,LCN2,MAOA,NLRC5,NOX1,NPY,P2RY10,SLAMF1,SPN,TGM2,TNF,TNFRSF14,TNFRSF9,WAS,ZBP1	37				Embryonic Development,Hematological System Development and Function,Lymphoid Tissue Structure and Development,Organ Development,Organismal Development,Tissue Development	Formation of lymphoid organ	2.12e-11		1.304	B2M,B3GNT5,BCL3,CD3E,CD3G,CD5,CD74,HLA-DQB1,ICOS,IFNG,IKZF3,IL17A,IL2RB,IL2RG,ITGAL,ITK,LAT,LCK,LCP2,LTB,PDCD1,PTPN22,SIT1,SLC40A1,SPIB,TNF,TNFRSF1B,TNFSF11,TNFSF13,TRAT1,ZAP70	31				Cell Morphology	Shape change of blood cells	4.59e-05		-1.387	CCL21,CCR7,CD40,PLXNC1,RASGRP2,SELL,TSPAN32	7
Molecular Transport	Co-transport of sulfate	0.00504			SLC13A1	1				Hematological System Development and Function,Tissue Morphology	Quantity of myeloid cells	9.33e-23		0.143	ARHGDIB,BATF,BCL2A1,C3,C4A/C4B,CASP1,Ccl2,CCL28,Ccl7,CCR2,CCR4,CD19,Cd209b,CD22,CD226,CD274,CD28,CD300A,CD300C,CD40,CD8A,CLCA1,CLEC4E,CLEC7A,CTSS,CXCL10,CXCL2,Cxcl3,CXCL6,CXCR4,CXCR6,Defb3,GIMAP1-GIMAP5,GRAP2,HAVCR2,IFNG,IKZF1,IL17A,IL18BP,IL1A,IL1B,IL21R,IL27RA,IL2RA,IL2RB,IL2RG,IRF4,IRF8,ITGAL,ITGB2,ITGB7,LCN2,LILRB4,LTB4R,Ly6a (includes others),MARCHF1,MMP9,MUC13,NOD2,NOX1,NPY,OLFM4,PDCD1,PIK3…	82				Inflammatory Response	Adaptive immune response	2.13e-11		1.643	CD274,CLEC4D,CTLA4,CXCR6,HLA-DQB1,HLA-E,IFNG,IL2RG,IRF7,ITK,PDCD1,PIK3CG,SASH3,TNF,TNFRSF1B,TNFSF11,VTCN1,ZAP70	18				Hereditary Disorder,Immunological Disease,Organismal Injury and Abnormalities	Autosomal recessive immunodeficiency	4.67e-05			CD3D,CD40,CD79B,LCK,MS4A1,PTPRC,RHOH,TNFRSF13C	8
Infectious Diseases,Organismal Injury and Abnormalities	Intra-abdominal infection by Staphylococcus aureus	0.00504			DPEP1	1				Humoral Immune Response,Protein Synthesis	Quantity of IgA	9.39e-23		1.777	BATF,BTK,CCL28,CCR10,CD19,CD40,CD83,ICOS,IFNG,Igha,IKZF3,IL21R,IL2RA,ITGB2,JCHAIN,LTA,LTB,PDCD1,PIGR,POU2AF1,REG3G,TIMD4,TNF,TNFRSF13B,TNFRSF9,TNFSF13,WAS	27				Cellular Growth and Proliferation,Lymphoid Tissue Structure and Development	Expansion of lymphatic system cells	2.16e-11		0.037	B2M,BCL3,CD274,CD3E,CD4,CD69,CTLA4,ICOS,IFNG,Ighg2b,IL17A,IL2RB,ITK,LAG3,LAT,LCP2,PDCD1,PIK3CG,PLAT,PTPN22,SLAMF1,TLR2,TNF,TNFRSF1B,TNFRSF9,TNFSF11,ZAP70	27				Auditory Disease,Connective Tissue Disorders,Developmental Disorder,Organismal Injury and Abnormalities,Skeletal and Muscular Disorders	Congenital malformation of styloid process of temporal bone	4.68e-05			MEOX1,MEOX2	2
Cellular Assembly and Organization	Quantity of retinosome	0.00504			LRAT	1				Cell-To-Cell Signaling and Interaction,Inflammatory Response	Immune response of T lymphocytes	1.2e-22		1.267	CASP1,Ccl2,CCR7,CD226,CD27,CD274,CD28,CD40,CD69,CD86,CTLA4,Havcr1,HAVCR2,HLA-DQB1,ICOS,IFNG,IL17A,IL1B,IL27RA,IL2RA,IL7R,ITK,LCP2,PDCD1,PLAUR,PSME2,PTPRC,SH2D1A,TIMD4,TNF,TNFRSF9,TNFSF11,TNFSF8,WAS	34				Cell-mediated Immune Response,Cellular Movement,Hematological System Development and Function,Immune Cell Trafficking	Movement of CD4+ T-lymphocytes	2.46e-11		1.112	CCL20,CCL25,CCR4,CD274,CD69,CIITA,CTLA4,CXCL10,Cxcl9,IFNG,IL17A,IL17C,IRF7,ITK,LAG3,P2RY10,PDCD1,TNF	18				Cell Death and Survival,Organismal Injury and Abnormalities	Onset of cell death of motor neurons	4.68e-05			NEFL,PRPH	2
Molecular Transport	Transport of amiloride	0.00504			AOC1	1				Hematological System Development and Function,Lymphoid Tissue Structure and Development,Organ Development,Tissue Development	Growth of lymphoid organ	1.57e-22	Increased	2.347	BTK,CCR2,CD2,CD247,CD28,CD3E,CD3G,CD4,CD79A,CD86,CD8A,CHI3L1,CTLA4,CXCL10,GRAP2,IFNG,IKZF1,IL18RAP,IL1A,IL1B,IL1RN,IL2RG,IL7R,ITK,LCK,LCP2,LTA,LTB,LTB4R,LY9,SFTPD,SST,TIMD4,TNF,TNFRSF9,TRPM2,WAS,ZAP70	38				Cell-To-Cell Signaling and Interaction	Response of granulocytes	2.46e-11	Increased	3.653	CCL20,CLEC6A,CSF2RB,CXCL10,CXCL3,ICOS,IFNG,IL17A,ITGAL,ITGAX,ITGB2,LCN2,NOD2,PIK3CG,PLAUR,SFTPD,TLR2,TNF	18				Gastrointestinal Disease,Organismal Injury and Abnormalities	Epigastric pain syndrome	4.68e-05			ATP4A,ATP4B	2
Infectious Diseases,Organismal Injury and Abnormalities	Infection by Influenza B virus	0.00504			XK	1				Hematological System Development and Function,Tissue Morphology	Quantity of granulocytes	2e-22		-0.438	ARHGDIB,BATF,C3,C4A/C4B,CASP1,Ccl2,CCL28,CCR2,CCR4,CD19,Cd209b,CD22,CD274,CD300A,CD300C,CD40,CD8A,CLCA1,CLEC4E,CLEC7A,CXCL2,Cxcl3,CXCL6,Defb3,GIMAP1-GIMAP5,IFNG,IKZF1,IL17A,IL18BP,IL1A,IL1B,IL21R,IL2RA,IL2RB,IL2RG,IRF4,IRF8,ITGAL,ITGB2,ITGB7,LCN2,LTB4R,Ly6a (includes others),MMP9,NOD2,OLFM4,PIK3R5,PLAC8,RASAL3,REG3A,S100A8,SELL,SELPLG,SERPINE1,SFTPD,TNF,WAS	57				Cell-To-Cell Signaling and Interaction	Signaling of cells	2.56e-11		1.395	CCK,CD14,CD5,CLEC7A,CTLA4,IFNG,IL2RB,IL2RG,ITGB2,LAT,LCP2,LIF,MAPT,NLRC5,PDCD1,PIK3CG,PLAT,SH2D1A,SLAMF1,TLR2,TNF,TNFSF11	22				Endocrine System Development and Function,Organ Morphology,Tissue Morphology	Quantity of enterochromaffin like cells	4.68e-05			CCKBR,HRH2	2
Carbohydrate Metabolism,Small Molecule Biochemistry	Sulfation of lactose	0.00504			GAL3ST2	1				Cell-To-Cell Signaling and Interaction,Hematological System Development and Function,Inflammatory Response	Binding of professional phagocytic cells	3.79e-22	Increased	3.938	ARHGAP15,BTK,C3,CCL5,CD14,CD2,CD4,CD40,CD48,CD69,CD83,CEACAM1,CORO1A,CXCL10,CXCL2,CXCL3,CXCR4,FGR,IFNG,IL17A,IL1A,IL1B,Irgm1,ITGA4,ITGAL,ITGAX,ITGB2,ITGB7,LBP,MARCHF1,NPY,PLAUR,PTPRC,RAC3,S100A8,SELL,SELPLG,SERPINE1,SFTPD,THY1,TNF,TNFSF11	42				Hereditary Disorder,Immunological Disease,Organismal Injury and Abnormalities	Autosomal recessive immunodeficiency	2.56e-11			B2M,CD3E,CD3G,CD4,CIITA,CORO1A,DOCK2,ICOS,IFNG,IL2RB,IL2RG,IRF7,ISG15,ITGB2,LAT,LCK,SLC35C1,STAT2,TAP1,TAP2,TAPBP,ZAP70	22				Gastrointestinal Disease,Organismal Injury and Abnormalities	Postprandial distress syndrome	4.68e-05			ATP4A,ATP4B	2
Infectious Diseases,Organismal Injury and Abnormalities	Intra-abdominal infection by Staphylococcus epidermidis	0.00504			DPEP1	1				Cellular Function and Maintenance	Ion homeostasis of cells	3.96e-22	Increased	2.703	BTK,C3,C4A/C4B,CASP1,CCKBR,CCL1,CCL17,CCL19,Ccl2,CCL20,CCL28,CCL5,Ccl7,CCR10,CCR2,CCR7,CD19,CD2,CD22,CD226,CD247,CD28,CD300A,CD38,CD3E,CD4,CD40,CD5,CD72,CD79A,CD79B,CD84,CD8A,CFTR,CLEC7A,CTLA4,CXCL10,CXCL13,CXCL2,CXCL3,Cxcl3,CXCR4,FGR,GPR171,GPR183,Hamp/Hamp2,ICOS,IFNG,Igkv1-117,IL17A,IL1A,IL1B,ITGAL,ITGB2,ITK,LAT,LAX1,LCK,LCP2,LTB4R,MS4A1,NPY,PLA2G1B,PTPRC,REG1A,SH2D1A,SLA2,SLC39A8,SST,TNF,TNFSF…	77				Hematological System Development and Function,Immune Cell Trafficking,Inflammatory Response,Tissue Development	Accumulation of mononuclear leukocytes	2.65e-11		1.079	B2M,BCL3,CCL25,CD274,CTLA4,CXCL10,CXCL2,CXCL3,ICOS,IFNG,IL17A,IL2RB,IL2RG,ITGAL,ITGB2,LAT,LCN2,RUNX3,SH2D2A,TNF,TNFRSF1B,TNFRSF9,TNFSF13	23				Organ Morphology	Conversion of anterior tibial muscle	4.68e-05			HBA1/HBA2,HBB	2
Infectious Diseases,Organismal Injury and Abnormalities,Reproductive System Disease	Gynecologic infection by Propionibacterium	0.00504			DPEP1	1				Cell-To-Cell Signaling and Interaction	Adhesion of lymphatic system cells	3.97e-22	Increased	5.334	BTK,CCL17,CCL19,CCL20,CCL28,CCR7,CD2,CD28,CD48,CXCL13,CXCR4,FYB1,ICOS,IFNG,IL1B,IL7R,ITGA2,ITGA4,ITGAL,ITGB2,ITK,LCP2,Ly6a (includes others),MYO1G,SELL,SELPLG,SH2D1A,SKAP1,SPN,TNF,TNFSF11,WAS,ZAP70	33				Cell Death and Survival	Apoptosis	2.78e-11		-0.043	ABCG2,ADCYAP1R1,ADORA1,AGO2,ALDH1A3,APOA1,Apol7a (includes others),ATP6V0D2,B2M,BCL2A1,BCL3,CASP4,CAV3,CCK,CCL25,CCN5,CD14,CD226,CD274,CD38,CD3E,CD4,CD5,CD6,CD69,CD74,CDON,CEACAM1,CHI3L1,CIITA,Clca3a1/Clca3a2,CLEC4E,CORO1A,CRMP1,CSF2RB,CTLA4,CXCL10,CXCL2,DAG1,DHX58,DPEP1,E2F2,E2F8,ENPP1,ERN1,FABP1,FBP1,GBP5,GGT1,GTSE1,GUCA2A,GUCA2B,HBA1/HBA2,HBB,HLA-DMA,HLA-DQB1,HSPA1A/HSPA1B,HSPB2,HTR2B,ICOS,IDO…	152				Cardiovascular Disease,Hematological Disease,Metabolic Disease,Nutritional Disease,Organismal Injury and Abnormalities,Reproductive System Disease	Iron deficiency anemia of pregnancy	4.68e-05			HBA1/HBA2,HBB	2
Infectious Diseases,Organismal Injury and Abnormalities,Renal and Urological Disease	Complicated urinary tract infection by Morganella morganii	0.00504			DPEP1	1				Gastrointestinal Disease,Organismal Injury and Abnormalities	Damage of digestive system	4.47e-22		1.641	ALDH3A1,C3,CARD9,CASP1,CCKBR,Ccl2,CCL5,CCR2,CD14,Cd209b,CD40,CFB,CLPS,CXCL10,CXCL3,FGR,GBP5,HAVCR2,HLA-A,HLA-DRA,IFNG,IL17A,IL1A,IL1B,IL1RN,IL27RA,IL2RG,IL7R,ITGA4,ITGAL,ITGB2,KLRD1,LBP,LTA,LTB,LTB4R,LTF,MMP9,NCF4,PDCD1,RASAL3,SERPINE1,TNF,TNFRSF9,TNFSF11,TNFSF13B,TRAF1,VNN1	48				Immunological Disease,Organismal Injury and Abnormalities	Allergy	3.26e-11		-0.107	ADORA1,BCL3,CCL20,CCR4,CD274,CD69,CD74,CORO1A,CSF2RB,CTLA4,DOCK5,FCGBP,HBB,HLA-DQA1,HLA-DQB1,HLA-DRB5,HLA-E,HTR2B,IFNG,IL17A,IL18BP,IL2RB,IL2RG,ITK,LAT,LCP2,LY75,MKI67,NFKBIZ,OSMR,PDCD1,PIK3CG,PLAUR,S100A8,SERPINB3,SFTPD,TLR2,TNF,TNFSF13,TNFSF14,TNFSF8	41				Gastrointestinal Disease,Inflammatory Disease,Inflammatory Response,Organismal Injury and Abnormalities	Refractory reflux esophagitis	4.68e-05			ATP4A,ATP4B	2
Molecular Transport,Protein Synthesis,Protein Trafficking	Localization of protein fragment	0.00504			HLA-A	1				Antimicrobial Response,Inflammatory Response	Antibacterial response	5.3e-22	Increased	2.813	CARD9,CASP4,CCL20,CLEC4E,CXCL13,Defb3,FGR,Hamp/Hamp2,HLA-A,HLA-E,IFNG,Ighg2c,IL17A,IL17F,IL27RA,IRF8,IRGM,Irgm1,ISG15,JCHAIN,LCN2,LTF,LYZ,MMP7,MUC5B,MYO1F,Naip1 (includes others),NOD2,PLA2G1B,PLAC8,S100A8,SFTPD,SLAMF8,SPN,TNF,UBD	36				Hematological System Development and Function,Immunological Disease,Lymphoid Tissue Structure and Development,Organ Morphology,Organismal Injury and Abnormalities,Tissue Morphology	Abnormal lymph node cell ratio	3.47e-11			CD74,CTLA4,HLA-DQB1,IFNG,LAT,NFKBIZ,TNF,TRAF1,ZAP70	9				Cell-mediated Immune Response,Cellular Movement,Hematological System Development and Function,Immune Cell Trafficking	Trafficking by naive T lymphocytes	4.68e-05			CCR7,SELL	2
Infectious Diseases,Organismal Injury and Abnormalities,Reproductive System Disease	Gynecologic infection by Staphylococcus aureus	0.00504			DPEP1	1				Infectious Diseases,Organismal Injury and Abnormalities	Parasitic Infection	5.53e-22	Decreased	-3.529	BCL2A1,C3,C4A/C4B,Ccl2,CD274,CD28,CD4,CD40,CD74,CFB,CIITA,CXCR4,Gzmb,Hamp/Hamp2,HLA-DMA,HLA-DQB1,Ifi47,IFNG,Igha,Igtp,Iigp1,IL17A,IL21,IL27RA,IRF8,Irgm1,ITGB7,ITK,JCHAIN,LTA,LTB,Mcpt1,PIGR,POU2AF1,SH2D1A,SLAMF1,SLAMF6,TNF,TXK	39				Free Radical Scavenging	Metabolism of reactive oxygen species	3.88e-11	Increased	4.448	ABCG2,ACOD1,APOA1,APOA4,APOC2,CD14,CLEC4E,CLEC7A,CTLA4,CXCL2,DOCK2,DOCK5,DUOXA2,FBP1,GGT1,HBA1/HBA2,HBB,IFNG,IL17A,IRGM,ITGAX,ITGB2,LAT,LCK,LCN2,LCP2,LIF,LTF,MAPT,MLKL,MSR1,NOD2,NOX1,PDCD1,PIK3CG,PLAUR,PRKCA,PSMB8,PTGES,PTPN22,S100A8,SFTPD,SH2D2A,SLC40A1,TAGLN,TLR2,TNF,TNFSF11,TNFSF14,ZAP70	50				Cellular Development,Embryonic Development,Organismal Development,Tissue Development	Differentiation of somites	4.68e-05			MEOX1,MEOX2	2
Developmental Disorder,Hereditary Disorder,Metabolic Disease,Organismal Injury and Abnormalities	Fructose-1,6-diphosphatase deficiency	0.00504			FBP1	1				Hereditary Disorder,Immunological Disease,Organismal Injury and Abnormalities	Autosomal recessive immunological disorder	8.13e-22			BTK,C3,C4A/C4B,CD14,CD19,CD247,CD27,CD3D,CD3E,CD3G,CD4,CD40,CD79A,CD79B,CD8A,CFB,CIITA,CORO1A,FLT3,HAVCR2,ICOS,IFNG,IGKC,IL21,IL21R,IL2RA,IL2RB,IL2RG,IL7R,IRF7,IRF8,ISG15,ITGB2,ITK,LAT,LCK,MS4A1,NCF2,NCF4,PSMB9,PTPRC,RHOH,TAP1,TNFRSF13C,ZAP70	45				Cell Death and Survival	Cell viability of blood cells	4.01e-11	Increased	3.991	BCL2A1,BCL3,CD38,CD3E,CD74,CSF2RB,CTLA4,ERN1,HBB,ICOS,IDO1,IFNG,IL17A,IL2RB,IL2RG,ITGAL,ITGB2,LAT,MSR1,PARP14,PDCD1,PIK3CG,PLAT,PRKCA,Saa3,SPN,TNF,TNFRSF1B,TNFRSF9,TNFSF11,TNFSF13,TNFSF8	32				Digestive System Development and Function,Gastrointestinal Disease,Hepatic System Development and Function,Hepatic System Disease,Infectious Diseases,Inflammatory Disease,Inflammatory Response,Organ Development,Organismal Injury and Abnormalities	Low grade chronic hepatitis C	4.68e-05			CCL21,CCR7	2
Dermatological Diseases and Conditions,Infectious Diseases,Organismal Injury and Abnormalities	Skin infection by Citrobacter	0.00504			DPEP1	1				Immunological Disease,Organismal Injury and Abnormalities	Allergy	1e-21		0.757	BTK,C3,C4A/C4B,CASP1,CCL17,CCL20,CCL5,CCR2,CCR4,CD2,CD274,CD40,CD48,CD69,CD74,CORO1A,CTLA4,CTSS,CXCR4,DUSP2,FCGBP,FGR,HAVCR2,HLA-DQA1,HLA-DQB1,HLA-DRA,HLA-DRB5,HLA-E,IFNG,IL16,IL17A,IL18BP,IL1A,IL1B,IL1RN,IL2RA,IL2RB,IL2RG,ITGB7,ITK,LAT,LCP2,LILRB4,LTB4R,Ly6a (includes others),LY75,MMP9,PDCD1,PLA2G2D,PLAUR,PSME2,RAMP1,S100A8,SERPINB3,SFTPD,TGM2,TNF,TNFRSF13B,TNFRSF14,TNFSF13,TNFSF8,TXK	62				Hematological Disease,Immunological Disease,Organismal Injury and Abnormalities	Leukopenia	4.11e-11		-0.115	B2M,CD14,CD3E,CD4,CDA,DPEP1,HLA-A,HLA-DQB1,ICOS,IFNG,IL17F,IL2RB,IL2RG,LAT,LCK,LTB,NR1I3,PIK3CG,PTPN22,SH2D1A,STAT2,TAP1,TNF,TNFRSF9	24				Cardiovascular Disease,Hematological Disease,Organismal Injury and Abnormalities	Acute posthemorrhagic anemia	4.68e-05			HBA1/HBA2,HBB	2
Molecular Transport,Small Molecule Biochemistry	Exchange of formic acid	0.00504			SLC26A6	1				Cell-To-Cell Signaling and Interaction,Hematological System Development and Function,Immune Cell Trafficking	Adhesion of lymphocytes	1.05e-21	Increased	5.249	BTK,CCL17,CCL19,CCL20,CCL28,CCR7,CD2,CD28,CD48,CXCL13,CXCR4,FYB1,ICOS,IFNG,IL1B,IL7R,ITGA2,ITGA4,ITGAL,ITGB2,ITK,LCP2,Ly6a (includes others),MYO1G,SELL,SELPLG,SH2D1A,SKAP1,SPN,TNF,WAS,ZAP70	32				Cell Death and Survival,Organismal Injury and Abnormalities	Cell death of myeloid cells	4.2e-11	Increased	2.093	BCL2A1,CASP4,CD14,CD69,CXCL2,IFNG,Igtp,IL17A,IRGM,Irgm1,ISG15,ITGB2,LCN2,LTF,MLKL,MSR1,MUC5B,Naip1 (includes others),PLAT,S100A8,SFTPD,SLC46A1,SOX6,SST,TLR2,TNF,TNFRSF1B,TNFRSF9,TRIM21,ZBP1	30				Connective Tissue Disorders,Developmental Disorder,Organismal Injury and Abnormalities,Skeletal and Muscular Disorders	Congenital malformation of basilar bone	4.68e-05			MEOX1,MEOX2	2
Gastrointestinal Disease,Organ Morphology,Organismal Injury and Abnormalities	Destruction of submandibular gland	0.00504			TNFSF13B	1				Cellular Movement,Hematological System Development and Function,Immune Cell Trafficking,Inflammatory Response	Migration of dendritic cells	1.05e-21	Increased	3.24	C3,CCL17,CCL19,CCL20,CCL5,Ccl9,CCR2,CCR7,CD38,CD40,CD5,CD74,CD86,CEACAM1,CXCL10,Cxcl11,CXCL13,CXCR4,HLA-DQB1,IFNG,IL16,IL1B,IL21R,MARCHF1,MMP9,NPY,PIGR,PLA2G2D,RAMP1,TNF,TNFRSF9,WAS	32				Cell-To-Cell Signaling and Interaction	Aggregation of cells	4.22e-11	Increased	2.094	ANO7,ATP2A3,CCR4,CD226,CD38,CD4,CD6,CEACAM1,CXCL10,DMBT1,HBB,IL17A,ITGA2,ITGAL,ITGB2,LAT,LCK,LCP2,LTF,MMP3,PIK3CG,PLAT,PRKCA,PTPN22,PTPN7,RASGRP2,S100A8,SFTPD,SPN,TLR2,TNF,TNFRSF9,TNFSF11,WNT11,ZAP70	35				Cell Death and Survival	Cytolysis of intraepithelial lymphocytes	4.68e-05			LCK,PTPRC	2
Infectious Diseases,Organismal Injury and Abnormalities	Complicated intra-abdominal infection by Bacteroides caccae	0.00504			DPEP1	1				Cell-mediated Immune Response,Cellular Movement,Hematological System Development and Function,Immune Cell Trafficking,Lymphoid Tissue Structure and Development	Homing of T lymphocytes	1.12e-21	Increased	4.607	BATF,CCL1,CCL17,CCL19,Ccl2,CCL20,CCL28,CCL5,CCR2,CCR4,CCR7,CD74,CXCL10,Cxcl11,CXCL13,Cxcl9,CXCR4,Defb3,FYB1,IFNG,IL16,IL21,ITGA4,ITGAE,ITGB7,ITK,LAT,SELL,SELPLG,TNFRSF14,XCL1	31				Neurological Disease,Organismal Injury and Abnormalities,Skeletal and Muscular Disorders	Neuromuscular disease	4.29e-11	Increased	2.538	ABCG2,ADORA1,APOA4,B2M,BCL3,CCR4,CD38,CD3G,CD74,CHI3L1,CIITA,CLIP2,CTLA4,CXCL10,DIO2,DTX3L,GBP6,Gbp8,GNAT2,HIVEP3,HLA-DMA,HLA-DMB,HLA-DQA1,HLA-DQB1,HLA-DRB5,HLA-E,HSPA1A/HSPA1B,HTR2B,ICOS,IDO1,IFI44,Ifi47,IFIT1,IFIT1B,IFIT3,IFNG,Iigp1,IL17A,IL2RB,IRF7,IRGM,ISG15,KCNA2,KCNIP1,LAG3,LAT,LGALS3BP,LRG1,LTF,LY6E,MAPT,OAS1,OAS3,PARP12,PARP9,PCP4,PIK3R5,PPARGC1B,PPP1R1A,PRKCA,PSMB8,PSMB9,RASGRP2,RNF213,R…	80				Gastrointestinal Disease,Organismal Injury and Abnormalities	Mild gastroesophageal reflux	4.68e-05			ATP4A,ATP4B	2
Molecular Transport	Absorption of K+	0.00504			KLK3	1				Embryonic Development,Hematological System Development and Function,Lymphoid Tissue Structure and Development,Organ Development,Organismal Development,Tissue Development	Formation of lymph node	1.39e-21	Increased	2.207	BTK,C3,C4A/C4B,CCL19,CCR7,CD40,CD84,CD86,CXCL13,FLT3,HLA-DQB1,ICOS,IFNG,IGKC,IKZF1,IKZF3,IL21,IL21R,IL2RG,IL7R,IRF4,LAX1,LTA,LTB,POU2AF1,TNF,TNFRSF13B,TNFSF11,TNFSF13,TNFSF13B	30				Cell Death and Survival	Cytolysis by cytotoxic T cells	4.61e-11			CD226,CD3G,CD4,ELF4,ITGAL,LCK,PIK3CG,TAP1,TAPBP,TNF,TNFSF14	11				Cardiovascular Disease,Cell Death and Survival,Connective Tissue Disorders,Hematological Disease,Organismal Injury and Abnormalities	Heinz body anemia	4.68e-05			HBA1/HBA2,HBB	2
Carbohydrate Metabolism,Molecular Transport	Transport of formic acid	0.00504			SLC26A6	1				Cellular Compromise	Depletion of lymphocytes	1.49e-21		0.132	Art2b,CASP1,CD27,CD274,CD38,CD4,CD79A,CD79B,CTLA4,CXCR4,IFNG,Ighg2b,IL2RA,IL2RB,KLRB1,MS4A1,PDCD1,SELL,TNF,TNFSF13B,WAS	21				Cellular Movement,Hematological System Development and Function,Immune Cell Trafficking	Influx of granulocytes	4.62e-11	Increased	2.562	CXCL2,CXCL6,IL17A,IRF7,ITGB2,ITK,LCN2,MSR1,PLAT,PLAUR,S100A8,SFTPD,TLR2,TNF	14				Gastrointestinal Disease,Inflammatory Disease,Inflammatory Response,Organismal Injury and Abnormalities	Symptomatic stage reflux esophagitis	4.68e-05			ATP4A,ATP4B	2
Drug Metabolism,Molecular Transport,Nucleic Acid Metabolism,Small Molecule Biochemistry	Uptake of cladribine	0.00504			SLC28A2	1				Cellular Movement	Transmigration of cells	1.73e-21	Increased	4.369	ARHGAP15,C3,CCL19,Ccl2,CCL5,CCR2,CCR7,CD177,CD274,CD28,CD300A,CD40,CD53,CD74,CD86,CTSS,CXCL10,CXCL2,CXCL3,CXCR4,IFNG,IL17A,IL1B,ISG15,ITGA4,ITGAL,ITGAX,ITGB2,ITK,Klra17,MMP9,MYO1F,NPY,PIGR,SELL,SELPLG,SERPINE1,TGM2,THY1,TNF,ZAP70	41				Cellular Development,Cellular Growth and Proliferation,Hematological System Development and Function,Lymphoid Tissue Structure and Development	Expansion of T lymphocytes	4.77e-11		0.068	B2M,CD274,CD3E,CD4,CD69,CTLA4,ICOS,IFNG,Ighg2b,IL17A,ITK,LAG3,LAT,LCP2,PDCD1,PIK3CG,PTPN22,SLAMF1,TLR2,TNF,TNFRSF1B,TNFRSF9,ZAP70	23				Connective Tissue Disorders,Hematological Disease,Hereditary Disorder,Organismal Injury and Abnormalities	Beta-zero-thalassemia	4.68e-05			HBB,HRH2	2
Cell-mediated Immune Response,Cellular Movement,Hematological System Development and Function,Immune Cell Trafficking	Transendothelial migration of gamma-delta T lymphocytes	0.00504			CCL25	1				Cell-To-Cell Signaling and Interaction,Hematological System Development and Function	Interaction of antigen presenting cells	2.07e-21	Increased	2.752	CCR7,CD14,CD2,CD4,CD40,CD48,CD6,CD69,CD83,CD86,CXCL3,CXCR4,FYB1,IFNG,Irgm1,ITGA4,ITGAL,ITGB2,LBP,LCK,MARCHF1,NPY,PTPRC,SERPINE1,SFTPD,SKAP1,THY1,TNF,TNFSF11	29				Cellular Compromise	Respiratory burst	5.08e-11	Increased	2.134	CD14,CLEC4D,CLEC7A,CXCL2,CXCL3,DMBT1,IFNG,ITGAL,ITGB2,LBP,LTF,NOX1,PIK3CG,SFTPD,TNF,TNFRSF9	16				Organismal Injury and Abnormalities	Upper abdominal pain	4.68e-05			ATP4A,ATP4B	2
Infectious Diseases,Organismal Injury and Abnormalities,Reproductive System Disease	Gynecologic infection by Klebsiella	0.00504			DPEP1	1				Cell-To-Cell Signaling and Interaction,Cellular Movement,Hematological System Development and Function,Immune Cell Trafficking	Recruitment of lymphocytes	2.25e-21	Increased	3.871	CCL1,CCL17,CCL19,Ccl2,CCL20,CCL28,CCL5,Ccl6,Ccl9,CCR2,CCR4,CCR7,CD4,CD40,CD8A,CLEC4E,CXCL10,CXCL13,CXCL3,CXCR4,IFNG,IL16,IL1B,ITGAE,LTA,REG3G,SELL,SELPLG,TNF,TNFRSF9	30				Cellular Movement,Hematological System Development and Function,Immune Cell Trafficking	Cellular infiltration by lymphocytes	5.18e-11		0.79	CCR4,CD274,CD6,CIITA,CSF2RB,CTLA4,CXCL10,Cxcl9,HLA-A,IFNG,Ighg2b,IL17A,IL17C,IL18BP,IRF7,ITGAL,ITK,LAG3,LTB,Muc4,PDCD1,PIK3CG,PTGES,TLR2,TNF,TNFRSF9,VTCN1	27				Gastrointestinal Disease,Organismal Injury and Abnormalities	Nighttime heartburn	4.68e-05			ATP4A,ATP4B	2
Infectious Diseases,Organismal Injury and Abnormalities	Intra-abdominal infection by Morganella morganii	0.00504			DPEP1	1				Inflammatory Response	Innate immune response	2.27e-21	Increased	2.401	ACOD1,Bst2,BTK,CARD9,CASP1,CCL5,CD160,CD40,CLEC4E,CLEC6A,CXCL10,DHX58,DMBT1,FGR,GBP5,HAVCR2,IFI16,IFNG,Igha,IL2RG,IRF7,IRGM,ISG15,JCHAIN,LBP,LCN2,LTA,MYO1F,NCF2,NLRC5,NOD2,SAMHD1,SFTPD,TASL,TLR1,TNF,TREM1,TRIM10,TRIM15,TRIM31,TRIM50,VNN1,ZBP1	43				Connective Tissue Disorders,Inflammatory Disease,Inflammatory Response,Organismal Injury and Abnormalities,Skeletal and Muscular Disorders	Polyarthritis	5.4e-11		0.518	CCL20,CD274,CD6,CD69,CD74,CDA,ERN1,F13A1,HLA-DQA1,HSPA1A/HSPA1B,ICOS,IFNG,IL17A,MAPT,MME,PIK3CG,PLAUR,S100A8,SH2D1A,TLR2,TNF,TNFRSF1B,TNFSF13,VTCN1	24				Gastrointestinal Disease,Organismal Injury and Abnormalities	Symptomatic stage ulcerative gastroesophageal reflux	4.68e-05			ATP4A,ATP4B	2
Infectious Diseases,Organismal Injury and Abnormalities,Reproductive System Disease	Gynecologic infection by Enterobacter	0.00504			DPEP1	1				Hematological Disease,Immunological Disease,Organismal Injury and Abnormalities	Eosinophilia	2.64e-21	Increased	2.722	BATF,BCL2A1,C3,C4A/C4B,CAPN3,CCL1,CCL17,CCR2,CCR4,CD247,CD3G,CD4,CD40,CD5,CD69,CD7,CD86,CLEC7A,CTSS,CXCL2,CXCL6,Cxcl9,CXCR4,HLA-A,IFNG,IGKC,IL2RA,IL2RG,IRF8,ITGB7,ITK,JCHAIN,LTB4R,LY75,MS4A1,TMEM71,TNF,TNFRSF9,TNFSF13B,TNFSF8,UBD	41				Hematological System Development and Function,Lymphoid Tissue Structure and Development,Organ Development,Tissue Development	Growth of lymphoid organ	5.78e-11	Increased	2.016	CCL25,CD3E,CD3G,CD4,CHI3L1,CTLA4,CXCL10,IFNG,IL18RAP,IL2RG,ITK,LCK,LCP2,LTB,PIK3CG,SFTPD,SST,TLR2,TNF,TNFRSF1B,TNFRSF9,TNFSF14,ZAP70	23				Gastrointestinal Disease,Inflammatory Disease,Inflammatory Response,Organismal Injury and Abnormalities	Symptomatic stage erosive esophagitis	4.68e-05			ATP4A,ATP4B	2
Infectious Diseases,Organismal Injury and Abnormalities	Complicated intra-abdominal infection by Enterobacter aerogenes	0.00504			DPEP1	1				Immunological Disease,Organismal Injury and Abnormalities	Primary immunodeficiency disorder	3.42e-21		-1	BTK,C3,C4A/C4B,CD19,CD247,CD3D,CD3E,CD3G,CD74,CIITA,CORO1A,CTLA4,CXCR4,HLA-DQA1,IFIT1,IL21R,IL2RA,IL2RB,IL2RG,IL7R,IRF4,IRF8,ITGB2,LAT,LCK,MS4A1,NCF2,NCF4,PTPRC,S100A8,SH2D1A,TAP1,TLR1,TNFRSF13C,WAS,XK,ZAP70	37				Free Radical Scavenging	Synthesis of reactive oxygen species	6.2e-11	Increased	4.586	ACOD1,APOA1,APOC2,CD14,CLEC4E,CLEC7A,CTLA4,CXCL2,DOCK2,DOCK5,DUOXA2,FBP1,GGT1,HBA1/HBA2,HBB,IFNG,IL17A,IRGM,ITGAX,ITGB2,LAT,LCK,LCN2,LCP2,LIF,LTF,MAPT,MLKL,MSR1,NOD2,NOX1,PDCD1,PIK3CG,PLAUR,PRKCA,PSMB8,PTGES,PTPN22,S100A8,SFTPD,SH2D2A,SLC40A1,TAGLN,TLR2,TNF,TNFSF11,TNFSF14,ZAP70	48				Cardiovascular Disease,Organismal Injury and Abnormalities,Reproductive System Disease	Moderate preeclampsia	4.68e-05			ATP4A,ATP4B	2
Infectious Diseases,Organismal Injury and Abnormalities	Complicated intra-abdominal infection by bacteroides uniformis	0.00504			DPEP1	1				Cellular Development,Cellular Growth and Proliferation,Embryonic Development,Hematological System Development and Function,Hematopoiesis,Humoral Immune Response,Lymphoid Tissue Structure and Development,Organ Development,Organismal Development,Tissue Development	Differentiation of B lymphocytes	3.6e-21	Increased	3.697	BTK,CD14,CD19,CD27,CD38,CD40,CD69,CD72,CD74,CD79A,CD79B,CXCR4,DOCK10,FLT3,GIMAP1,ICOS,IFNG,IGKC,IKZF1,IKZF3,IL17A,IL21,IL21R,IL2RA,IL2RB,IL2RG,IL4I1,IL7R,IRF4,IRF8,LAT,LILRB4,MS4A1,MZB1,POU2AF1,PTPRC,SLAMF8,TNF,TNFRSF13B,TNFRSF13C,TNFSF11,TNFSF13,TNFSF13B,TNFSF8,WAS	45				Cellular Movement,Hematological System Development and Function,Immune Cell Trafficking,Inflammatory Response	Cell movement of dendritic cells	6.46e-11	Increased	2.571	ADORA1,APOA1,CCL20,CCL25,CD38,CD5,CD74,CEACAM1,CSF2RB,CXCL10,Cxcl11,Defb3,HLA-DQB1,IFNG,IL17C,IRF7,PIGR,PIK3CG,RUNX3,SFTPD,SLAMF1,SLAMF8,TNF,TNFRSF9	24				Cell-To-Cell Signaling and Interaction,Cellular Growth and Proliferation	Stimulation of cells	4.71e-05	Decreased	-2.048	BTLA,CCL21,CD1D,CD40,CD83,CD86,CTLA4,LCK,PF4,PTPRC,SPTB,TNFRSF13C	12
Infectious Diseases,Organismal Injury and Abnormalities	Intra-abdominal infection by Propionibacterium	0.00504			DPEP1	1				Cellular Movement,Hematological System Development and Function,Immune Cell Trafficking	Homing of granulocytes	5.52e-21	Increased	4.34	C3,CCL19,Ccl2,CCL28,CCL5,CCR7,CD28,CD69,CD74,CORO1A,CXCL10,CXCL2,CXCL3,Cxcl3,CXCL6,Cxcl9,FGR,IFNG,IL17A,IL1B,ITGA4,ITGB2,LBP,LCN2,LTB4R,MYO1F,NOD2,PIGR,PIK3R5,PLA2G1B,PLAUR,PNOC,S100A8,SELL,SELPLG,TNF,TREM1,WAS,XCL1	39				Cell Morphology,Hematological System Development and Function,Immunological Disease,Lymphoid Tissue Structure and Development,Organismal Injury and Abnormalities	Abnormal morphology of CD8+ T lymphocyte	6.95e-11			B2M,CD274,CD3E,CTLA4,HLA-A,LAT,LY75,PIGR,PSMB9,RUNX3,TAP1,TNF	12				Endocrine System Disorders,Immunological Disease,Organismal Injury and Abnormalities	Autoimmune thyroid disease	4.89e-05			CD40,CD83,CD86,CTLA4,MS4A1	5
Cellular Development,Embryonic Development,Tissue Development	Differentiation of allantois	0.00504			TBX4	1				Hematological System Development and Function,Lymphoid Tissue Structure and Development,Tissue Morphology	Quantity of TREG cells	8e-21	Increased	3.357	BATF,BTK,CCL19,CCL5,CCR2,CCR7,CD19,CD27,CD274,CD28,CD38,CD69,CD86,CTLA4,FLT3,ICOS,IFNG,IL17A,IL27RA,IL2RA,IL2RB,IL7R,ITGB2,IZUMO1R,MARCHF1,TNFRSF9	26				Free Radical Scavenging	Production of reactive oxygen species	7.11e-11	Increased	4.113	ACOD1,APOC2,CD14,CLEC7A,CTLA4,CXCL2,DOCK2,DOCK5,FBP1,GGT1,HBA1/HBA2,HBB,IFNG,IL17A,IRGM,ITGAX,ITGB2,LAT,LCP2,LTF,MAPT,MLKL,MSR1,NOD2,NOX1,PDCD1,PIK3CG,PRKCA,PSMB8,PTGES,PTPN22,S100A8,SFTPD,SH2D2A,SLC40A1,TAGLN,TLR2,TNF,TNFSF11,ZAP70	40				Molecular Transport	Transport of oxygen	5.03e-05			HBA1/HBA2,HBB,Hbb-b1	3
Infectious Diseases,Organismal Injury and Abnormalities,Respiratory Disease	Lower respiratory tract infection by Serratia marcescens	0.00504			DPEP1	1				Cell-mediated Immune Response,Cell-To-Cell Signaling and Interaction,Cellular Development,Cellular Function and Maintenance,Cellular Growth and Proliferation,Embryonic Development,Hematological System Development and Function,Hematopoiesis,Lymphoid Tissue Structure and Development,Organ Development,Organismal Development,Tissue Development	Selection of T lymphocytes	8.88e-21		0.865	CCR7,CD28,CD3D,CD3E,CD4,CD74,GIMAP4,HLA-DMA,HLA-DOA,ITK,LCK,LTA,PDCD1,PTPRC,RHOH,SIT1,SPN,THEMIS,TRAF3IP3,TRAT1,TXK,ZAP70	22				Hematological Disease,Immunological Disease,Organismal Injury and Abnormalities	Lymphopenia	7.22e-11			B2M,CD3E,CD4,HLA-A,HLA-DQB1,ICOS,IFNG,IL17F,IL2RB,IL2RG,LAT,LCK,LTB,PIK3CG,SH2D1A,TAP1,TNFRSF9	17				Infectious Diseases,Organismal Injury and Abnormalities	Refractory infection	5.03e-05			ATP4A,ATP4B,XK	3
Dermatological Diseases and Conditions,Infectious Diseases,Organismal Injury and Abnormalities	Skin infection by Acinetobacter	0.00504			DPEP1	1				Cellular Function and Maintenance	Engulfment of leukocytes	9.09e-21	Increased	4.522	BTK,C3,C4A/C4B,CCL19,CCL5,CCR2,CCR7,CD14,Cd209b,CD38,CLEC6A,CXCL10,FGR,GPR18,ICOS,IFNG,IL1A,IL1B,IL21,ISG15,ITGB2,LCN2,LTB4R,LY75,MEP1B,MUC5B,MYO1G,NOD2,PLAUR,PTPRC,SELPLG,SERPINE1,SFTPD,SIRPB1,SLAMF7,TGM2,TIMD4,TNF,TNFRSF9,TREM1,WAS	41				Cell-To-Cell Signaling and Interaction,Hematological System Development and Function,Immune Cell Trafficking	Binding of antigen presenting cells	7.22e-11	Increased	2.912	APOA1,CD14,CD4,CD6,CD69,CXCL3,IFNG,Irgm1,ITGAL,ITGB2,LBP,LCK,MSR1,PIK3CG,SFTPD,TNF,TNFSF11	17				Cancer,Endocrine System Disorders,Gastrointestinal Disease,Organismal Injury and Abnormalities	Zollinger-Ellison syndrome	5.03e-05			ATP4A,ATP4B,HRH2	3
Infectious Diseases,Organismal Injury and Abnormalities,Respiratory Disease	Lower respiratory tract infection by Haemophilus parainfluenzae	0.00504			DPEP1	1				Cellular Development	Arrest in differentiation of lymphatic system cells	9.34e-21			BTK,CD3D,CD3E,CD74,CD79B,CD83,GRAP2,IGKC,IKZF1,IKZF3,IL2RA,IL2RG,IL7R,IRF4,IRF8,LAT,POU2AF1,PTPRC,RHOH,TNFRSF13C,TNFSF11,TNFSF13B,ZAP70	23				Cellular Movement,Hematological System Development and Function,Immune Cell Trafficking	Migration of antigen presenting cells	7.39e-11	Increased	3.383	APOA1,CCL20,CD38,CD5,CD74,CEACAM1,CSF2RB,CXCL10,Cxcl11,CXCL3,DMBT1,DOCK11,ENPP1,HLA-DQB1,IFNG,ITGAL,MAPT,MMP12,PIGR,PIK3CG,RUNX3,S100A8,TLR2,TNF,TNFRSF9	25				Developmental Disorder,Immunological Disease,Organismal Injury and Abnormalities	Hypoplasia of lymph node	5.1e-05		1.964	CTLA4,SELL,SIT1,TRAT1	4
Lipid Metabolism,Molecular Transport,Small Molecule Biochemistry	Distribution of BODIPY-C12	0.00504			FABP1	1				Antigen Presentation,Cell-mediated Immune Response,Cell-To-Cell Signaling and Interaction,Cellular Development,Cellular Function and Maintenance,Cellular Growth and Proliferation,Embryonic Development,Hematological System Development and Function,Hematopoiesis,Lymphoid Tissue Structure and Development,Organ Development,Organismal Development,Tissue Development	Selection of thymocytes	1.05e-20		0.933	CCR7,CD28,CD3D,CD3E,CD4,CD74,GIMAP4,HLA-DMA,HLA-DOA,ITK,LCK,PDCD1,PTPRC,RHOH,SIT1,SPN,THEMIS,TRAF3IP3,TRAT1,TXK,ZAP70	21				Cell-To-Cell Signaling and Interaction,Hematological System Development and Function,Immune Cell Trafficking,Inflammatory Response	Activation of innate lymphoid cells	8.52e-11	Increased	2.063	CD226,CD274,CD69,HLA-A,HLA-E,ICOS,IFNG,IL17A,IL2RB,ITGAL,ITGB2,LCP2,LTF,NFKBIZ,Raet1a,SH2D1A,SLAMF6,SPN,TLR2,TNF,TNFRSF9	21				Dermatological Diseases and Conditions,Inflammatory Disease,Inflammatory Response,Organismal Injury and Abnormalities	Dermatitis	5.12e-05		-1.206	BTLA,CCL21,CCR7,CD1D,CD86,CTSE,HBB,HRH2,HSPB2,IL16,LTB,MMP9,MS4A1,PTPRC,SELL,SMOX	16
Infectious Diseases,Organismal Injury and Abnormalities,Renal and Urological Disease	Complicated urinary tract infection by Staphylococcus aureus	0.00504			DPEP1	1				Cellular Movement,Hematological System Development and Function,Immune Cell Trafficking,Inflammatory Response	Homing of neutrophils	1.17e-20	Increased	4.29	C3,CCL19,Ccl2,CCL5,CCR7,CD28,CD69,CD74,CORO1A,CXCL10,CXCL2,CXCL3,Cxcl3,CXCL6,FGR,IFNG,IL17A,IL1B,ITGA4,ITGB2,LBP,LCN2,LTB4R,MYO1F,NOD2,PIGR,PIK3R5,PLA2G1B,PNOC,S100A8,SELL,SELPLG,TNF,TREM1,WAS,XCL1	36				Cell-To-Cell Signaling and Interaction	Response of myeloid cells	9.05e-11	Increased	3.844	APOA1,CCL20,CD14,CD38,CLEC6A,CLEC7A,CSF2RB,CXCL10,CXCL3,DIO2,DOCK2,ERN1,ICOS,IFNG,IL17A,ISG15,ITGAL,ITGAX,ITGB2,LCN2,MUC5B,NOD2,PIK3CG,PIK3R5,PLAUR,PRKCA,PTPN7,SFTPD,TLR2,TNF,TNFRSF9,TNFSF11	32				Hematological System Development and Function,Immune Cell Trafficking,Inflammatory Response,Tissue Development	Accumulation of T lymphocytes	5.51e-05		0	CCL21,CCR7,CD40,CD86,CTLA4,GIMAP1-GIMAP5,SELL	7
Infectious Diseases,Organismal Injury and Abnormalities,Reproductive System Disease	Gynecologic infection by Proteus	0.00504			DPEP1	1				Cellular Movement,Hematological System Development and Function,Immune Cell Trafficking	Cell rolling of leukocytes	1.2e-20	Increased	2.617	BTK,CCL17,Ccl2,CCR2,CCR7,CD14,CD53,CXCL10,CXCL2,CXCL3,FGR,FYB1,IFNG,IL17A,IL1B,ITGA4,ITGAL,ITGB2,ITGB7,Klra17,LCP2,SELL,SELPLG,SPN,TNF	25				Cellular Movement,Hematological System Development and Function,Immune Cell Trafficking	Migration of granulocytes	9.23e-11		1.885	ADORA1,CD177,CEACAM1,CORO1A,CXCL10,CXCL2,CXCL3,CXCL6,IFNG,IL17A,ITGAL,ITGB2,LTF,PIGR,PIK3CG,PIK3R5,PLAUR,RASGRP2,S100A8,SLC35C1,ST3GAL4,TLR2,TNF	23				Embryonic Development,Organismal Development,Tissue Morphology	Morphology of somites	5.77e-05			FOXA2,FURIN,MEOX1,MEOX2,SCX	5
Infectious Diseases,Organismal Injury and Abnormalities	Complicated intra-abdominal infection by Fusobacterium nucleatum	0.00504			DPEP1	1				Inflammatory Response	Degranulation	1.96e-20	Increased	2.223	BTK,C3,C4A/C4B,Ccl7,CCR2,CD177,CD226,CD274,CD300A,CD48,CD84,CEACAM1,CORO1A,CTLA4,CXCL3,FGR,GRK3,HAVCR2,IL1B,IL21,ITGAE,ITGB2,ITK,KLRB1,Klrk1,LAG3,LAT,LAX1,LCP2,LILRB4,LTB4R,MYO1F,NKG7,PDCD1,PLAT,PLAUR,PTPRC,SLA,SLAMF6,TNF,TNFRSF9,TREM1,WAS	43				Cell-mediated Immune Response,Cellular Development,Cellular Function and Maintenance,Cellular Growth and Proliferation,Embryonic Development,Hematological System Development and Function,Hematopoiesis,Lymphoid Tissue Structure and Development,Organ Development,Organismal Development,Tissue Development	Formation of thymocytes	9.79e-11		0.417	B2M,CD3E,CD3G,CD5,CD74,IL2RB,IL2RG,ITGAL,ITK,LAT,LCK,LCP2,PDCD1,SIT1,SPIB,TNF,TRAT1,ZAP70	18				Gastrointestinal Disease,Inflammatory Disease,Inflammatory Response,Organismal Injury and Abnormalities	Inflammation of stomach	5.77e-05			ATP4A,ATP4B,CCR7,CTLA4,HRH2	5
Carbohydrate Metabolism,Small Molecule Biochemistry	Catabolism of sucrose	0.00504			SI	1				Cellular Compromise,Inflammatory Response	Degranulation of leukocytes	2.33e-20	Increased	2.313	BTK,C3,C4A/C4B,Ccl7,CCR2,CD177,CD226,CD274,CD300A,CD48,CD84,CEACAM1,CORO1A,CTLA4,CXCL3,FGR,HAVCR2,IL1B,IL21,ITGB2,ITK,KLRB1,Klrk1,LAG3,LAT,LAX1,LCP2,LILRB4,LTB4R,MYO1F,NKG7,PDCD1,PLAT,PLAUR,PTPRC,SLAMF6,TNF,TNFRSF9,TREM1	39				Cell Signaling,Molecular Transport,Vitamin and Mineral Metabolism	Quantity of Ca2+	1.09e-10		1.602	ABCC8,ADCYAP1R1,ADORA1,CACNA1S,CCK,CCL20,CCR4,CD38,CD3E,CD5,CHI3L1,CXCL10,CXCL3,GUCA2A,GUCA2B,HBA1/HBA2,IFNG,LAG3,LAT,LCK,LCP2,MAPT,MGP,NOX1,PIK3CG,PLAUR,Pln,PROKR1,S100A8,SFTPD,SLC5A1,SPN,SST,TNF,TNFRSF9,TNFSF11,TRIM21,TRPM5	38				Humoral Immune Response,Protein Synthesis	Quantity of IgE	5.96e-05		-0.651	CCR7,CD40,CTSE,Ighd,LAX1,MMP9	6
Infectious Diseases,Organismal Injury and Abnormalities	Complicated intra-abdominal infection by Bacteroides thetaiotaomicron	0.00504			DPEP1	1				Cell-mediated Immune Response,Cell-To-Cell Signaling and Interaction,Cellular Movement,Hematological System Development and Function,Immune Cell Trafficking	Recruitment of T lymphocytes	2.53e-20	Increased	3.456	CCL1,CCL17,CCL19,Ccl2,CCL20,CCL28,CCL5,Ccl9,CCR2,CCR4,CCR7,CD4,CD40,CD8A,CXCL10,CXCL13,CXCL3,CXCR4,IFNG,IL16,IL1B,ITGAE,LTA,SELPLG,TNF,TNFRSF9	26				Hematological Disease,Immunological Disease,Organismal Injury and Abnormalities	Abnormal function of neutrophils	1.2e-10			BCL2A1,CD14,CLEC6A,CLEC7A,CXCL6,ITGAL,ITGB2,LBP,PIK3CG,PILRA,PLAUR,RASGRP2,SFTPD,SLAMF6,TNF	15				Protein Synthesis	Quantity of protein in blood	6.39e-05		0.568	ARHGDIB,COL4A3,CTSE,CYP11A1,FAH,GPAM,Gpihbp1,GPR183,HBA1/HBA2,IFI16,MFNG,MMP9,PLA2G1B,RAMP1,SELL,SLAMF6	16
Cardiovascular Disease,Hereditary Disorder,Organismal Injury and Abnormalities,Skeletal and Muscular Disorders	Left ventricular noncompaction type 3	0.00504			LDB3	1				Cell Death and Survival	Cytolysis of leukocytes	2.53e-20	Increased	2.562	CD226,CD247,CD3G,CD4,CD48,CD7,CD8A,Gzmb,HLA-A,IFNG,IL21,IL21R,IL2RG,ITGAL,ITGB2,Klrk1,LCK,LCP2,PSME2,PTPRC,SH2D1A,SLAMF7,SPN,TAP1,TNF,XCL1	26				Dermatological Diseases and Conditions,Organismal Injury and Abnormalities	Skin lesion	1.23e-10		-0.531	ABCA2,ABCA3,ABCC8,ABCG2,ACOD1,ADAMTS15,ADCYAP1R1,ADORA1,AGBL3,AGO2,AKNA,ANO7,ANXA13,APOA1,APOA4,ASIC5,ATG2A,ATP2A3,ATP6V0D2,ATP8A2,AVIL,B2M,BAIAP2L2,BATF2,BCAT1,BCL2A1,BCL3,BCO1,C1QTNF7,CACNA1S,CALHM5,CALHM6,CAPN13,CAPN5,CARD6,CASP4,CBFA2T3,CCDC141,CCN5,CCR4,CD14,CD226,CD274,CD38,CD3E,CD4,CD5,CD6,CD74,CD96,CDA,CDC42BPG,CELF4,CGNL1,CHI3L1,CIITA,CLEC4D,CLEC4E,CLEC6A,CLEC7A,CLIP2,CMPK2,CNN1,CPA6,CRM…	322				Organismal Injury and Abnormalities	Fibrosis	6.46e-05		0.084	ASPN,ATP4A,ATP4B,CCR7,CD1D,CD40,CD46,CD48,CD86,COL3A1,COL4A3,CTLA4,HBB,HTR1B,IL16,LCK,LTB,MMP9,NDRG4,PF4,RGS10,SCX,SELL,ST14,SULF1	25
Cellular Development,Cellular Growth and Proliferation	Colony formation of Salmonella enterica subsp. enterica serovar Typhimurium	0.00504			CASP1	1				Inflammatory Response,Organismal Injury and Abnormalities,Renal and Urological Disease	Inflammation of urinary tract	3.09e-20		-1.513	BCL2L15,C3,C4A/C4B,Ccl2,CCL5,CCR7,CD19,CD2,Cd209b,CD22,CD274,CD28,CD40,CD72,CD79A,CD79B,CD86,CD8A,CFB,CYP2B6,FGR,HLA-DQB1,ICOS,IDO1,IFNG,IKZF3,IL16,IL17A,IL1RN,IL21R,IL27RA,IRF7,ITGA4,ITGAL,ITGAX,LTA,LTB,MMP9,MS4A1,NPY,PDCD1,PIGR,PLA2G1B,PTPRC,SCTR,SERPINE1,SH2D2A,SLC2A6,TGM2,TNF,TNFRSF13B,TNFRSF13C,TNFSF13,TNFSF13B,WAS	55				Cell Morphology,Hematological Disease,Hematological System Development and Function,Immunological Disease,Lymphoid Tissue Structure and Development,Organismal Injury and Abnormalities	Lack of T lymphocytes	1.25e-10			B2M,CD3E,CD4,HLA-A,HLA-DQB1,IL17F,IL2RG,LAT,SH2D1A,TAP1	10				Cell-To-Cell Signaling and Interaction,Hematological System Development and Function,Immune Cell Trafficking,Inflammatory Response	Binding of dendritic cells	6.62e-05			CD83,ICAM2,ITGA4,PLXNC1	4
Infectious Diseases,Organismal Injury and Abnormalities	Intra-abdominal infection by Proteus	0.00504			DPEP1	1				Cell Signaling,Molecular Transport,Vitamin and Mineral Metabolism	Quantity of Ca2+	3.21e-20	Increased	3.411	ASIP,BTK,C3,CACNA1S,CCKBR,CCL1,CCL17,CCL19,CCL20,CCL5,CCR10,CCR4,CD19,CD2,CD22,CD247,CD28,CD38,CD3E,CD5,CFTR,CHI3L1,CXCL10,CXCL13,CXCL3,CXCR4,GRAP2,IFNG,IGKC,IL1B,IL1RN,LAG3,LAT,LCK,LCP2,LILRB4,LIME1,LTA,LYZ,NOX1,NPY,NRXN1,PLAUR,POU2AF1,PTPRC,S100A8,SELL,SFTPD,SPN,SST,TGM2,THY1,TNF,TNFRSF9,TNFSF11,TTR,WAS	57				Hereditary Disorder,Neurological Disease,Organismal Injury and Abnormalities,Psychological Disorders,Skeletal and Muscular Disorders	Symptomatic Huntington disease	1.26e-10			CD74,CXCL10,GBP6,Gbp8,HLA-DQB1,HLA-DRB5,HLA-E,Ifi47,Iigp1,Tgtp1/Tgtp2,ZBP1	11				Molecular Transport,Organismal Development	Secretion of gastric acid	6.62e-05			ATP4A,CCKAR,CCKBR,HRH2	4
Infectious Diseases,Organismal Injury and Abnormalities,Reproductive System Disease	Gynecologic infection by Gardnerella vaginalis	0.00504			DPEP1	1				Cellular Function and Maintenance	Function of dendritic cells	3.64e-20			BCL2A1,BTK,CARD9,Ccl2,CCR2,CCR7,CD274,CD40,CHI3L1,CIITA,CLEC7A,IDO1,IFNG,Igha,IL21,IL21R,IL2RG,Klra17,LTA,LTB,MMP9,PLA2G2D,SAMSN1,SELL,SLA,SLA2,TNF,WAS	28				Humoral Immune Response,Protein Synthesis	Quantity of IgG2a	1.28e-10		1.933	B3GNT5,BCL3,CD274,CD69,CXCL10,ICOS,IFNG,IKZF3,LCK,LTB,PTPN22,SASH3,SH2D1A,SPIB,TNF,TNFRSF9,TNFSF13	17				Cell Morphology,Digestive System Development and Function,Gastrointestinal Disease,Organ Morphology,Organismal Development,Organismal Injury and Abnormalities,Tissue Morphology	Abnormal morphology of gastric chief cells	6.67e-05			ATP4A,ATP4B,HRH2	3
Infectious Diseases,Organismal Injury and Abnormalities	Intra-abdominal infection by Peptococcus	0.00504			DPEP1	1				Cellular Movement,Hematological System Development and Function,Immune Cell Trafficking,Inflammatory Response	Chemotaxis of granulocytes	3.91e-20	Increased	4.34	C3,CCL19,Ccl2,CCL28,CCL5,CCR7,CD28,CD69,CD74,CORO1A,CXCL10,CXCL2,CXCL3,Cxcl3,CXCL6,Cxcl9,FGR,IFNG,IL17A,IL1B,ITGA4,ITGB2,LBP,LCN2,LTB4R,MYO1F,NOD2,PIGR,PIK3R5,PLA2G1B,PLAUR,PNOC,S100A8,SELL,SELPLG,TNF,TREM1,XCL1	38				Hematological System Development and Function,Inflammatory Response,Tissue Morphology	Quantity of neutrophils	1.4e-10		-0.581	CCR4,CD274,CLEC4E,CLEC7A,CXCL2,Cxcl3,CXCL6,Defb3,IFNG,IL17A,IL18BP,IL2RB,IL2RG,ITGAL,ITGB2,LCN2,MMP12,MMP3,NOD2,PIK3CG,PIK3R5,PILRA,S100A8,SCNN1B,SFTPD,SLC35C1,ST3GAL4,TLR2,TNF,VTCN1	30				Gastrointestinal Disease,Organismal Injury and Abnormalities	Nonulcer dyspepsia	6.67e-05			ATP4A,ATP4B,HRH2	3
Infectious Diseases,Organismal Injury and Abnormalities,Renal and Urological Disease	Complicated urinary tract infection by Providencia rettgeri	0.00504			DPEP1	1				Cell-To-Cell Signaling and Interaction	Response of antigen presenting cells	4.03e-20	Increased	4.462	BTK,C3,CCL19,CCL5,CD14,Cd209b,CD38,CD40,CD74,CD86,CLEC6A,CLEC7A,CTSS,FGR,GPR18,ICOS,IFNG,IL1B,IL1RN,IL21,IRF8,ISG15,ITGB2,LILRB4,LTB4R,MARCHF1,MEP1B,MUC5B,NOD2,PLAUR,PSMB8,PTPRC,SERPINE1,SIRPB1,SLAMF7,TAP1,TGM2,TIMD4,TNF,TNFSF11,TREM1,WAS	42				Cellular Movement,Hematological System Development and Function,Immune Cell Trafficking,Inflammatory Response	Chemotaxis of mononuclear leukocytes	1.41e-10	Increased	2.211	APOA1,CCL20,CCL25,CCL28,CCR4,CD74,CXCL10,Cxcl11,CXCL3,CXCL6,Cxcl9,CYTL1,Defb3,IFNG,IL17A,ITGAL,LAT,PIK3CG,PLAUR,SLAMF8,TLR2,TNF,TNFSF11,TNFSF14	24				Hematological System Development and Function,Immunological Disease,Lymphoid Tissue Structure and Development,Organ Morphology,Organismal Injury and Abnormalities,Tissue Morphology	Abnormal morphology of enlarged lymph node	7.05e-05			B3GNT5,CD200,CD40,CTLA4,PTPRCAP,SELL	6
Infectious Diseases,Organismal Injury and Abnormalities	Intra-abdominal infection by Bifidobacterium	0.00504			DPEP1	1				Cellular Development,Cellular Growth and Proliferation,Hematological System Development and Function,Hematopoiesis,Tissue Development	Arrest in differentiation of blood cells	4.05e-20			BTK,CD3D,CD3E,CD74,CD79B,CD83,GRAP2,IGKC,IKZF1,IKZF3,IL2RA,IL2RG,IL7R,IRF4,IRF8,LAT,POU2AF1,PTPRC,RHOH,TNFRSF13C,TNFSF11,TNFSF13B,ZAP70	23				Inflammatory Response	Function of immune system	1.5e-10			CD226,CD274,CIITA,CLEC4D,CSF2RB,E2F2,HLA-DQB1,ICOS,IL17F,IL2RG,LAT,LCN2,NFKBIZ,PIK3CG,PSMB9,RUNX3,SH2D1A,TNF,TNFRSF1B,TNFSF11	20				Cellular Movement,Hematological System Development and Function,Immune Cell Trafficking,Lymphoid Tissue Structure and Development	Homing of lymphocytes	7.23e-05	Decreased	-2.092	CCL21,CCR7,CD40,IL16,ITGA4,MMP9,PF4,SELL	8
Developmental Disorder,Hereditary Disorder,Metabolic Disease,Organismal Injury and Abnormalities	Glucose-galactose malabsorption	0.00504			SLC5A1	1				Cell Morphology,Humoral Immune Response,Immunological Disease,Lymphoid Tissue Structure and Development,Organismal Injury and Abnormalities	Abnormal morphology of B lymphocytes	5.47e-20			BATF,CCR10,CD19,CD22,CD28,CD3E,CD4,CD40,CD74,CD79A,CD79B,CD84,CD86,IGKC,IKZF1,IL2RB,IL2RG,IRF4,IRF8,LTB,POU2AF1,PTPRC,SASH3,SH2D1A,TNFRSF13C	25				Cell-To-Cell Signaling and Interaction,Cellular Function and Maintenance,Inflammatory Response	Phagocytosis of cells	1.61e-10	Increased	4.5	ADORA1,APOA1,CD14,CD38,CD4,CLEC6A,CLEC7A,CORO1A,CSF2RB,CXCL10,DIO2,DOCK2,ICOS,IFNG,Ighg2b,IL2RB,IL2RG,IRF7,ISG15,ITGAL,ITGB2,LAT,LCN2,LY75,MSR1,MUC5B,NOD2,PIK3R5,PLAUR,PRKCA,PTPN7,SFTPD,TLR2,TNF,TNFRSF9,TNFSF11	36				Molecular Transport,Small Molecule Biochemistry	Quantity of bilirubin	7.3e-05			Cd209b,FAH,HBB,Hbb-b1,SPTB	5
Infectious Diseases,Organismal Injury and Abnormalities,Renal and Urological Disease	Complicated urinary tract infection by Proteus vulgaris	0.00504			DPEP1	1				Cellular Compromise	Dysfunction of cells	5.56e-20		0.388	ARHGDIB,CCL5,CCR7,CD19,CD22,CD4,CD40,CD53,CD6,CD72,CIITA,CTSS,CXCL13,CXCR4,GPR183,HLA-DQB1,ICOS,IFNG,IL1B,IL2RA,IRF4,IRF8,JCHAIN,LAX1,MARCHF1,MS4A1,MYO1G,PTPRC,SASH3,TBC1D10C,TIMD4,TNF,TNFAIP8L2,TNFRSF13C,WAS	35				Cell Death and Survival,Cellular Compromise	Cytotoxicity of natural killer cells	1.64e-10	Increased	3.179	ADORA1,CD226,CD38,CD6,CD69,CD96,CEACAM1,DOCK2,ICOS,IFNG,ITGAL,ITGB2,ITK,LAT,LCK,SH2D1A,SLAMF6,SPN	18				Cellular Function and Maintenance	Ion homeostasis of cells	7.52e-05	Increased	2.028	CCKAR,CCKBR,CCL21,CCR7,CD40,CD79B,CTLA4,GNAT2,GPR183,HTR1B,LAX1,LCK,MS4A1,PF4,PLA2G1B,PRND,PTPRC,XK	18
Infectious Diseases,Organismal Injury and Abnormalities	Intra-abdominal infection by Eubacterium	0.00504			DPEP1	1				Cell-To-Cell Signaling and Interaction	Signaling of lymphoid cells	6.38e-20		0.105	CD19,CD22,CD28,CD5,CD72,CTLA4,IL2RA,IL2RB,IL2RG,ITGB2,LAT,LCP2,PDCD1,PTPRC,SH2D1A,SLAMF1,TNFAIP8L2	17				Cell-To-Cell Signaling and Interaction,Hematological System Development and Function,Immune Cell Trafficking,Inflammatory Response	Activation of natural killer cells	1.67e-10		1.862	CD226,CD274,CD69,HLA-A,HLA-E,IFNG,IL17A,IL2RB,ITGAL,ITGB2,LCP2,LTF,NFKBIZ,Raet1a,SH2D1A,SLAMF6,SPN,TLR2,TNF,TNFRSF9	20				Hematological System Development and Function,Immunological Disease,Lymphoid Tissue Structure and Development,Organ Morphology,Organismal Development,Organismal Injury and Abnormalities,Tissue Morphology	Abnormal morphology of spleen	7.56e-05			B3GNT5,CCR7,CD40,CD86,CTLA4,GIMAP1-GIMAP5,Hbb-b1,LAX1,LTB,PTPRC,RHOH,SELL	12
Infectious Diseases,Organismal Injury and Abnormalities,Reproductive System Disease	Gynecologic infection by Staphylococcus epidermidis	0.00504			DPEP1	1				Cell-To-Cell Signaling and Interaction	Signaling of blood cells	7.24e-20		1.237	CD14,CD19,CD22,CD28,CD5,CD72,CLEC7A,CTLA4,IFNG,IL2RA,IL2RB,IL2RG,ITGB2,LAT,LCP2,PDCD1,PTPRC,SH2D1A,SLAMF1,TNFSF11	20				Cell-To-Cell Signaling and Interaction,Hematological System Development and Function,Immune Cell Trafficking	Adhesion of mononuclear leukocytes	1.75e-10	Increased	3.526	CCL20,CCL25,CCL28,DOCK2,ICOS,IFNG,IL17A,ITGA2,ITGAL,ITGAX,ITGB2,ITK,LCP2,LIF,MAP4K1,PIK3CG,PLAUR,SH2D1A,SPN,TNF,ZAP70	21				Inflammatory Response,Organismal Injury and Abnormalities	Graft rejection	7.87e-05			ATP4A,ATP4B,CD48,CD86,MMP9,MS4A1	6
Infectious Diseases,Organismal Injury and Abnormalities,Respiratory Disease	Lower respiratory tract infection by Acinetobacter	0.00504			DPEP1	1				Inflammatory Disease,Inflammatory Response,Organismal Injury and Abnormalities,Renal and Urological Disease	Nephritis	7.39e-20		-1.369	BCL2L15,C3,C4A/C4B,Ccl2,CCL5,CCR7,CD19,CD2,CD22,CD274,CD28,CD40,CD72,CD79A,CD79B,CD86,CD8A,CFB,CYP2B6,FGR,HLA-DQB1,ICOS,IDO1,IFNG,IKZF3,IL16,IL17A,IL1RN,IL21R,IL27RA,IRF7,ITGA4,ITGAL,ITGAX,LTA,LTB,MMP9,MS4A1,NPY,PDCD1,PIGR,PLA2G1B,PTPRC,SCTR,SERPINE1,SH2D2A,SLC2A6,TGM2,TNF,TNFRSF13B,TNFRSF13C,TNFSF13,TNFSF13B,WAS	54				Molecular Transport	Quantity of metal ion	1.75e-10		1.819	ABCC8,ADCYAP1R1,ADORA1,CACNA1S,CCK,CCL20,CCR4,CD38,CD3E,CD5,CHI3L1,CXCL10,CXCL3,GUCA2A,GUCA2B,HBA1/HBA2,IFNG,LAG3,LAT,LCK,LCP2,MAPT,MGP,NOX1,PIK3CG,PLAUR,Pln,PROKR1,S100A8,SCNN1B,SCNN1G,SFTPD,SLC5A1,SPN,SST,TNF,TNFRSF9,TNFSF11,TRIM21,TRPM5	40				Infectious Diseases,Organismal Injury and Abnormalities	Flu	7.87e-05			ATP4A,ATP4B,CTLA4,MMP9,PTPRC,XK	6
Dermatological Diseases and Conditions,Infectious Diseases,Organismal Injury and Abnormalities	Skin infection by Providencia rettgeri	0.00504			DPEP1	1				Lymphoid Tissue Structure and Development,Tissue Morphology	Quantity of lymph follicle	7.77e-20	Increased	3.359	ARHGDIB,BCL2A1,BTK,C3,C4A/C4B,CD19,CD22,CD274,CD28,CD40,CD72,CD74,CD84,CXCR4,GIMAP1,HVCN1,ICOS,IKZF1,IKZF3,IL21,IL2RG,IL7R,IRF4,IRF8,ITK,LTA,LTB,POU2AF1,SASH3,SH2D1A,TNFRSF13B,TNFRSF13C,TNFSF11,TNFSF13,TNFSF13B,WAS	36				Cellular Movement,Hematological System Development and Function,Immune Cell Trafficking,Inflammatory Response	Influx of neutrophils	1.76e-10	Increased	2.389	CXCL2,CXCL6,IL17A,IRF7,ITGB2,LCN2,MSR1,PLAT,PLAUR,S100A8,SFTPD,TLR2,TNF	13				Cell-To-Cell Signaling and Interaction,Cellular Growth and Proliferation,Hematological System Development and Function	Suppression of leukocytes	7.87e-05		-1.232	CD46,CD86,CTLA4,HRH2,PF4	5
Infectious Diseases,Organismal Injury and Abnormalities,Reproductive System Disease	Gynecologic infection by Bifidobacterium	0.00504			DPEP1	1				Hematological System Development and Function,Hematopoiesis,Lymphoid Tissue Structure and Development,Organ Morphology,Tissue Morphology	Quantity of double-positive thymocyte	8.82e-20	Increased	3.457	ARHGDIB,CD247,CD3E,CD4,CD5,CD7,CD79A,CD86,CD8A,CIITA,CTLA4,CXCR4,GRAP2,IKZF1,IL2RB,IL2RG,IL7R,ITGB2,ITK,LAT,LCK,LCP2,PTPRC,RHOH,SASH3,SIT1,THEMIS,WAS,ZAP70	29				Humoral Immune Response,Protein Synthesis	Quantity of IgG1	1.83e-10		0.955	ARID3A,CCR4,CD274,CSF2RB,HLA-DQB1,ICOS,IFNG,IKZF3,IL2RB,LCK,LTB,PTPN22,SASH3,SH2D1A,SPIB,TNF,TNFRSF1B,TNFRSF9,TNFSF13	19				Cellular Growth and Proliferation	Inhibition of cells	8.03e-05		-1.11	AMH,CD40,CD46,CD86,CTLA4,HRH2,ITGA4,PF4	8
Infectious Diseases,Organismal Injury and Abnormalities	Intra-abdominal infection by Clostridium	0.00504			DPEP1	1				Cell Death and Survival	Cytolysis of blood cells	8.96e-20	Increased	2.747	CD226,CD247,CD3G,CD4,CD48,CD7,CD8A,CFB,Gzmb,HLA-A,IFNG,IL21,IL21R,IL2RG,ITGAL,ITGB2,Klrk1,LCK,LCP2,PSME2,PTPRC,SH2D1A,SLAMF7,SPN,TAP1,TNF,XCL1	27				Cellular Growth and Proliferation,Hematological System Development and Function	Inhibition of mononuclear leukocytes	2e-10	Increased	3.041	CD274,CD6,CTLA4,HLA-A,HLA-E,IDO1,IFNG,IL17A,ITGB2,LAG3,LCP2,PDCD1,TNF,TNFRSF1B,VTCN1	15				Cellular Development,Cellular Growth and Proliferation,Hematological System Development and Function,Lymphoid Tissue Structure and Development	Proliferation of CD8+ T lymphocyte	8.15e-05		0.728	BTLA,CCR7,CD40,CD83,CD86,LCK,PTPRC	7
Lipid Metabolism,Small Molecule Biochemistry	Targeting of BODIPY-C12	0.00504			FABP1	1				Cellular Movement,Hematological System Development and Function,Immune Cell Trafficking,Inflammatory Response	Chemotaxis of neutrophils	8.97e-20	Increased	4.29	C3,CCL19,Ccl2,CCL5,CCR7,CD28,CD69,CD74,CORO1A,CXCL10,CXCL2,CXCL3,Cxcl3,CXCL6,FGR,IFNG,IL17A,IL1B,ITGA4,ITGB2,LBP,LCN2,LTB4R,MYO1F,NOD2,PIGR,PIK3R5,PLA2G1B,PNOC,S100A8,SELL,SELPLG,TNF,TREM1,XCL1	35				Cellular Function and Maintenance	Ion homeostasis of cells	2.03e-10		1.894	APOA1,ATP2A3,B2M,CAV3,CCK,CCL20,CCL25,CCL28,CD226,CD38,CD3E,CD4,CD5,CLEC7A,CTLA4,CXCL10,CXCL2,CXCL3,Cxcl3,ENPP1,GNAT2,HTR2B,ICOS,IFNG,IL17A,ITGAL,ITGB2,ITK,KCNE2,LAT,LCK,LCP2,MAPT,PIK3CG,Pln,PRKCA,SCNN1B,SCNN1G,SH2D1A,SLA2,SLC40A1,SLC46A1,SPEG,SST,TLR2,TNF,TNFSF11,TRPM5,XK,ZAP70	50				Hematological System Development and Function,Lymphoid Tissue Structure and Development,Tissue Morphology	Quantity of naive T lymphocytes	8.63e-05			CCR7,CD83,CTLA4	3
Cell Death and Survival,Embryonic Development	Apoptosis of adipose mesenchymal stem cells	0.00504			GIP	1				Cell-To-Cell Signaling and Interaction	Response of myeloid cells	9.16e-20	Increased	4.282	BTK,C3,CCL20,CCR2,CD14,Cd209b,CD38,CD40,CLEC6A,CLEC7A,CXCL10,CXCL3,FGR,GPR18,ICOS,IFNG,IL17A,IL1B,IL1RN,IL21,IRF4,IRF8,ISG15,ITGA4,ITGAL,ITGAX,ITGB2,LCN2,LTB4R,MEP1B,MUC5B,NOD2,PIK3R5,PLAUR,PTPN7,PTPRC,SELPLG,SERPINE1,SFTPD,SIRPB1,SLAMF7,TGM2,TIMD4,TNF,TNFRSF9,TNFSF11,TREM1,WAS	48				Cell-To-Cell Signaling and Interaction,Hematological System Development and Function,Immune Cell Trafficking,Inflammatory Response	Adhesion of neutrophils	2.23e-10	Increased	3.476	ADORA1,APOA1,CEACAM1,CORO1A,CXCL2,CXCL3,IL17A,ITGAL,ITGAX,ITGB2,PIK3CG,PLAUR,PTPN22,RASGRP2,S100A8,TLR2,TNF	17				Cellular Development	Maturation of cells	8.74e-05		-1.002	BTLA,CCL21,CD40,CD83,CD86,ESRRG,KLF9,LCK,MMP9,NEFL,PTPRC,RHOH,RNASE1,SELL,TNFRSF13C	15
Cell Death and Survival,Hematological System Development and Function,Organismal Injury and Abnormalities	Survival of transitional type 3 B lymphocytes	0.00504			TNFSF13B	1				Cellular Compromise	Respiratory burst	9.75e-20	Increased	2.596	C3,CD14,CD40,CLEC7A,CXCL2,CXCL3,DMBT1,FGR,IFNG,IRF8,ITGA4,ITGAL,ITGB2,JCHAIN,LBP,LTF,NCF2,NOX1,NOXO1,PTPRC,SFTPD,TNF,TNFAIP8L2,TNFRSF9,TREM1	25				Cellular Function and Maintenance,Inflammatory Response	Phagocytosis	2.26e-10	Increased	4.424	ADORA1,APOA1,ATG2A,CD14,CD38,CD4,CLEC6A,CLEC7A,CORO1A,CSF2RB,CXCL10,DIO2,DOCK2,ICOS,IFNG,Ighg2b,IL2RB,IL2RG,IRF7,IRGM,Irgm1,ISG15,ITGAL,ITGB2,LAT,LCN2,LY75,MSR1,MUC5B,NOD2,PIK3R5,PLAUR,PRKCA,PTPN7,SFTPD,TLR2,TNF,TNFRSF9,TNFSF11	39				Cellular Growth and Proliferation,Hematological System Development and Function	Inhibition of leukocytes	8.75e-05		-1.235	CD46,CD86,CTLA4,HRH2,ITGA4,PF4	6
Embryonic Development,Tissue Development	Growth of allantois	0.00504			TBX4	1				Cell-To-Cell Signaling and Interaction	Signaling of leukocytes	1.12e-19		0.873	CD14,CD19,CD22,CD28,CD5,CD72,CLEC7A,CTLA4,IL2RA,IL2RB,IL2RG,ITGB2,LAT,LCP2,PDCD1,PTPRC,SH2D1A,SLAMF1,TNFSF11	19				Cell-To-Cell Signaling and Interaction,Hematological System Development and Function	Aggregation of blood cells	2.32e-10		1.322	ATP2A3,CCR4,CD226,CD4,CEACAM1,CXCL10,DMBT1,HBB,IL17A,ITGA2,ITGAL,ITGB2,LAT,LCK,LCP2,PIK3CG,PLAT,PRKCA,PTPN22,PTPN7,RASGRP2,S100A8,SFTPD,SPN,TLR2,TNF,TNFRSF9,TNFSF11	28				Immunological Disease,Organismal Injury and Abnormalities	Immunodeficiency	9.1e-05			CD3D,CD40,CD79B,CTLA4,LCK,MS4A1,PTPRC,RASGRP2,RHOH,TENT5C,TNFRSF13C,XK	12
Connective Tissue Disorders,Organismal Injury and Abnormalities	Loss of abdominal fat pad	0.00504			ABCG8	1				Cell Death and Survival,Organismal Injury and Abnormalities	Necrosis	1.15e-19		1.126	ALDH3A1,Apol7a (includes others),ARHGAP4,Art2a,Art2b,BCL2A1,BTK,BTLA,C3,C4A/C4B,CAPN3,CARD9,CASP1,CASP4,CCL1,CCL19,Ccl2,CCL5,Ccl9,CCR2,CCR7,CD14,CD160,CD19,CD2,CD22,CD226,CD247,CD27,CD274,CD28,CD300A,CD38,CD3E,CD4,CD40,CD48,CD5,CD6,CD69,CD7,CD74,CD79A,CD79B,CD86,Cdkn1c,CEACAM1,CFB,CFTR,CHI3L1,CIITA,Clca3a1/Clca3a2,CORO1A,CTLA4,CTSS,CXCL10,CXCL2,CXCL3,CXCR4,CYP2C9,DHX58,FABP3,FAP,FGF18,FGR,FLT3,GA…	205				Embryonic Development,Organismal Development	Development of body trunk	2.43e-10		1.475	ABCA3,ALDH1A3,APOA1,B2M,BCL3,CARD6,CAV3,CD14,CD177,CD38,CD3E,CD3G,CD5,CD74,CHI3L1,CSF2RB,CXCL10,CXCL3,CYS1,DNAAF4,ENPP1,ERN1,FABP2,GGT1,HBB,HTR2B,IFNG,IL17A,IL2RB,IL2RG,ITGA2,ITGAL,ITK,KALRN,KCNJ8,KLK3,LAT,LBP,LCK,LCN2,LCP2,LIF,LTB,LY6E,Meg3,MGP,MMP12,MMP3,Nat8f5,NR5A2,OAS2,PDCD1,Pdlim3,PLAT,Pln,PPARGC1B,PRKCA,PROKR1,PTGES,PTPRN2,RDH16,RUNX3,SCX,SFTPD,SI,SIT1,SLC35C1,SLC40A1,SLC5A1,SMPD3,SPEG,SPI…	82				Gastrointestinal Disease,Organismal Injury and Abnormalities	Functional gastrointestinal disorder	9.13e-05			ATP4A,ATP4B,CCKAR,CD48,HRH2	5
Auditory Disease,Hereditary Disorder,Neurological Disease,Organismal Injury and Abnormalities	Nonsyndromic recessive deafness (DFNB18)	0.00504			USH1C	1				Infectious Diseases,Organismal Injury and Abnormalities	Infection by mycobacteria	1.22e-19		-1.69	CCL17,CCL20,CCR2,CCR7,CD14,CD27,CD274,CXCL10,CYP2B6,GABRA4,GBP5,HAVCR2,IFI16,IFIT1,IFIT3,IFNG,IL16,IL2RA,IL2RB,IL2RG,IRF7,Irgm1,LCN2,LTA,LTF,MMP9,OLFM4,PSMB10,PSMB8,PSMB9,SELL,SLA,TAP1,TLR1,TNF,TXK	36				Cell-To-Cell Signaling and Interaction,Hematological System Development and Function,Inflammatory Response	Response of neutrophils	2.84e-10	Increased	3.514	CCL20,CLEC6A,CSF2RB,CXCL10,CXCL3,IFNG,IL17A,ITGAL,ITGAX,ITGB2,LCN2,NOD2,PIK3CG,PLAUR,SFTPD,TNF	16				Endocrine System Disorders,Organismal Injury and Abnormalities	Benign thyroid disease	9.2e-05			CCR7,CD40,CD83,CD86,CTLA4,MS4A1,PNOC,SELENBP1	8
Small Molecule Biochemistry	Formation of uridine	0.00504			CDA	1				Cellular Development,Cellular Growth and Proliferation,Embryonic Development,Hematological System Development and Function,Hematopoiesis,Lymphoid Tissue Structure and Development,Organ Development,Organismal Development,Tissue Development	Arrest in differentiation of lymphocytes	1.38e-19			BTK,CD3D,CD3E,CD74,CD79B,CD83,GRAP2,IGKC,IKZF3,IL2RA,IL2RG,IL7R,IRF4,IRF8,LAT,POU2AF1,PTPRC,RHOH,TNFRSF13C,TNFSF11,TNFSF13B,ZAP70	22				Cell Signaling,Cellular Function and Maintenance,Molecular Transport,Vitamin and Mineral Metabolism	Flux of Ca2+	2.96e-10		1.925	APOA1,CCK,CCL20,CCL25,CD226,CD38,CD3E,CD4,CD5,CLEC7A,CTLA4,CXCL10,CXCL3,ICOS,IL17A,ITGAL,ITGB2,ITK,LAT,LCK,LCP2,MAPT,Pln,PRKCA,SH2D1A,SLA2,SST,TLR2,TNF,TNFSF11,TRPM5,ZAP70	32				Digestive System Development and Function,Gastrointestinal Disease,Organismal Injury and Abnormalities	Abnormal morphology of digestive system	9.21e-05			ATP4A,ATP4B,CCKAR,CCKBR,CCR7,CD1D,COL3A1,FAH,FOXA2,FURIN,GCSAM,GIMAP1-GIMAP5,HRH2,LTB,Nkx6-3,Percc1,SULF1	17
Infectious Diseases,Organismal Injury and Abnormalities,Reproductive System Disease	E. coli gynecologic infection	0.00504			DPEP1	1				Cellular Development	Arrest in differentiation of cells	1.53e-19			BTK,CD3D,CD3E,CD40,CD74,CD79B,CD83,GRAP2,IGKC,IKZF1,IKZF3,IL2RA,IL2RG,IL7R,IRF4,IRF8,LAT,POU2AF1,PTPRC,RHOH,TNFRSF13C,TNFSF11,TNFSF13B,ZAP70	24				Cancer,Dermatological Diseases and Conditions,Hematological Disease,Immunological Disease,Organismal Injury and Abnormalities	Non-Hodgkin cutaneous lymphoma	2.99e-10			CCR4,CD4,CD5,CXCL10,HLA-DQA1,ICOS,IDO1,IFI44,IL2RB,IL2RG,IRF7,ISG15,MKI67,MME,OAS1,OAS2,OASL,PDCD1,PTPRN2,TLR2,TNF,TNFRSF1B	22				Embryonic Development,Organismal Development	Formation of blastocyst	9.48e-05			CCNB1IP1,FURIN,MFNG,TXNRD3	4
Inflammatory Disease,Inflammatory Response,Organismal Injury and Abnormalities,Respiratory Disease	Chronic phase pneumonitis	0.00504			HLA-A	1				Cellular Movement,Hematological System Development and Function,Immune Cell Trafficking,Inflammatory Response	Chemotaxis of mononuclear leukocytes	1.54e-19	Increased	4.484	AIF1,CCL1,CCL17,CCL19,Ccl2,CCL20,CCL28,CCL5,CCR2,CCR4,CCR7,CD40,CD74,CXCL10,Cxcl11,CXCL13,CXCL3,CXCL6,Cxcl9,CXCR4,Defb3,IFNG,IL16,IL17A,IL1B,IL21,ITGAL,LAT,MMP9,PLAUR,SERPINE1,SLAMF8,TNF,TNFRSF14,TNFSF11,WAS,XCL1	37				Cell-To-Cell Signaling and Interaction,Hematological System Development and Function,Immune Cell Trafficking,Inflammatory Response	Binding of neutrophils	3.04e-10	Increased	3.215	ADORA1,APOA1,CEACAM1,CORO1A,CXCL10,CXCL2,CXCL3,IL17A,ITGAL,ITGAX,ITGB2,PIK3CG,PLAUR,PTPN22,RASGRP2,S100A8,TLR2,TNF	18				Cell Death and Survival,Organismal Injury and Abnormalities	Cell viability of mononuclear leukocytes	9.66e-05		-1.009	BTLA,CD40,CD86,CTLA4,GPR174,LAX1,PF4,PTPRC,TNFRSF13C	9
Dermatological Diseases and Conditions,Infectious Diseases,Organismal Injury and Abnormalities	Skin infection by Morganella morganii	0.00504			DPEP1	1				Hematological Disease,Immunological Disease,Organismal Injury and Abnormalities	Leukopenia	1.65e-19		1.71	BATF,C3,CD14,CD247,CD3E,CD4,CD40,CD79A,CD79B,CD8A,CXCR4,CYP2C9,FLT3,HLA-A,HLA-DQB1,ICOS,IFNG,IGKC,IKZF1,IL17F,IL2RB,IL2RG,IL7R,IRF4,IRF8,LAT,LCK,LTA,LTB,SH2D1A,TAP1,TESPA1,TNF,TNFRSF13C,TNFRSF9,WAS	36				Cell-To-Cell Signaling and Interaction	Adhesion of myeloid cells	3.2e-10	Increased	2.56	ADORA1,APOA1,CEACAM1,CORO1A,CXCL2,CXCL3,DMBT1,ICOS,IFNG,IL17A,Irgm1,ITGAL,ITGAX,ITGB2,LTF,PIK3CG,PLAUR,PTPN22,RASGRP2,S100A8,SFTPD,TLR2,TNF	23				Inflammatory Disease,Inflammatory Response,Organismal Injury and Abnormalities,Respiratory Disease	Inflammation of airway	9.85e-05			ATP4A,ATP4B,BTLA,CD48,CD86,HRH2,HTR1B,IL16,ITGA4,MMP9,PTPRC,SELENBP1,SELL	13
Infectious Diseases,Organismal Injury and Abnormalities	Intra-abdominal infection by Enterococcus faecalis	0.00504			DPEP1	1				Protein Synthesis	Quantity of interleukin	1.75e-19		0.319	ARHGDIB,C3,CASP4,Ccl2,CD14,CD19,CD28,CLEC4E,CLEC7A,CXCL6,DHX58,ICOS,IFI16,IFNG,Igtp,IL1B,IL1RN,IL27RA,Irgm1,ITGAL,ITGB2,Klra17,MMP9,NOD2,OLFM4,RAMP1,RASAL3,SERPINE1,SLAMF6,TNF,TNFAIP8L2,TRPM2	32				Hereditary Disorder,Metabolic Disease,Organismal Injury and Abnormalities	Interferonopathy	3.8e-10			CMPK2,DDX60,IFI44,IFIT1,IRF7,ISG15,LY6E,OAS1,OASL,USP18	10				Connective Tissue Disorders,Organismal Injury and Abnormalities,Skeletal and Muscular Disorders	Non-traumatic arthropathy	0.000103			ARHGDIB,ASPN,ATP4A,ATP4B,CCL21,CCR7,CD3D,CD40,CD83,CD86,COL3A1,CTLA4,FURIN,HBA1/HBA2,HBB,HRH2,IL16,LTB,MMP9,MS4A1,PPP2R2B,PTPRC,SCN4B	23
Dermatological Diseases and Conditions,Infectious Diseases,Organismal Injury and Abnormalities	Skin infection by Staphylococcus epidermidis	0.00504			DPEP1	1				Molecular Transport	Quantity of metal	2.09e-19	Increased	2.827	ASIP,BTK,C3,CACNA1S,CCKBR,CCL1,CCL17,CCL19,CCL20,CCL5,CCR10,CCR4,CD19,CD2,CD22,CD247,CD28,CD38,CD3E,CD5,CFTR,CHI3L1,CXCL10,CXCL13,CXCL3,CXCR4,GRAP2,Hamp/Hamp2,HLA-A,IFNG,IGKC,IL1B,IL1RN,IL22RA1,LAG3,LAT,LCK,LCN2,LCP2,LILRB4,LIME1,LTA,LTF,LYZ,NOX1,NPY,NRXN1,PLAUR,POU2AF1,PTPRC,S100A8,SCTR,SELL,SFTPD,SLC30A3,SPN,SST,TGM2,THY1,TNF,TNFRSF9,TNFSF11,TTR,WAS	64				Hematological System Development and Function,Immunological Disease,Inflammatory Disease,Lymphoid Tissue Structure and Development,Organ Morphology,Organismal Development,Organismal Injury and Abnormalities,Tissue Morphology	Enlargement of spleen	4.01e-10			B3GNT5,BCL3,Bst2,CBFA2T3,CSF2RB,CTLA4,E2F2,ICOS,IFNG,IKZF3,IL18BP,IL2RB,IL2RG,ITGB2,LAG3,LCP2,LTB,MLKL,NFKBIZ,NLRC5,PDCD1,PRKCA,PTPN22,RUNX3,TNF,TNFRSF9,TNFSF14	27				Cellular Compromise	Depletion of T lymphocytes	0.000106			CD1D,CTLA4,SELL,ST14	4
Lipid Metabolism,Small Molecule Biochemistry,Vitamin and Mineral Metabolism	Esterification of vitamin A	0.00504			LRAT	1				Molecular Transport	Quantity of metal ion	2.16e-19	Increased	2.989	ASIP,BTK,C3,CACNA1S,CCKBR,CCL1,CCL17,CCL19,CCL20,CCL5,CCR10,CCR4,CD19,CD2,CD22,CD247,CD28,CD38,CD3E,CD5,CFTR,CHI3L1,CXCL10,CXCL13,CXCL3,CXCR4,GRAP2,IFNG,IGKC,IL1B,IL1RN,LAG3,LAT,LCK,LCP2,LILRB4,LIME1,LTA,LYZ,NOX1,NPY,NRXN1,PLAUR,POU2AF1,PTPRC,S100A8,SCTR,SELL,SFTPD,SLC30A3,SPN,SST,TGM2,THY1,TNF,TNFRSF9,TNFSF11,TTR,WAS	59				Hematological System Development and Function,Immune Cell Trafficking,Inflammatory Response,Tissue Development	Accumulation of T lymphocytes	4.35e-10		0.927	B2M,CCL25,CD274,CTLA4,CXCL10,CXCL3,ICOS,IFNG,IL17A,IL2RB,IL2RG,ITGAL,LAT,RUNX3,SH2D2A,TNF,TNFRSF1B,TNFRSF9	18				Gastrointestinal Disease,Infectious Diseases,Organismal Injury and Abnormalities	Infection by Helicobacter pylori	0.000109			ATP4A,ATP4B,HRH2	3
Cardiovascular Disease,Organismal Injury and Abnormalities	Embolic infarction	0.00504			REG1A	1				Cell Death and Survival	Cytolysis of lymphocytes	2.26e-19		1.698	CD226,CD247,CD3G,CD4,CD48,CD7,CD8A,Gzmb,HLA-A,IFNG,IL21,IL21R,IL2RG,ITGAL,Klrk1,LCK,LCP2,PSME2,PTPRC,SH2D1A,SLAMF7,SPN,TAP1,TNF,XCL1	25				Hereditary Disorder,Metabolic Disease,Organismal Injury and Abnormalities	ATAD3A-related type I interferonopathy	4.49e-10			CMPK2,DDX60,IFI44,IFIT1,IRF7,ISG15,LY6E,OAS1,OASL	9				Cellular Movement,Hematological System Development and Function,Immune Cell Trafficking,Inflammatory Response	Cell movement of bone marrow-derived dendritic cells	0.000109			CCR7,ICAM2,PLXNC1	3
Dermatological Diseases and Conditions,Infectious Diseases,Organismal Injury and Abnormalities	Skin infection by Proteus vulgaris	0.00504			DPEP1	1				Inflammatory Response	Adaptive immune response	2.36e-19		1.351	BTK,CCR7,CD160,CD19,CD274,CTLA4,CXCR6,GPR183,HLA-DQB1,HLA-E,IFNG,Igha,IGKC,IL2RG,IL4I1,IRF7,ITK,JCHAIN,PDCD1,SAMSN1,SASH3,SKAP1,TNF,TNFSF11,TREM1,TXK,ZAP70	27				Cancer,Dermatological Diseases and Conditions,Organismal Injury and Abnormalities	Cutaneous melanoma	4.76e-10		0.775	ABCA2,ABCA3,ABCC8,ABCG2,ADAMTS15,ADCYAP1R1,ADORA1,AGBL3,AGO2,AKNA,ANO7,ANXA13,APOA4,ASIC5,ATG2A,ATP2A3,ATP6V0D2,ATP8A2,B2M,BAIAP2L2,BATF2,BCAT1,BCL3,BCO1,C1QTNF7,CACNA1S,CALHM5,CALHM6,CAPN13,CAPN5,CARD6,CBFA2T3,CCDC141,CCN5,CCR4,CD14,CD226,CD274,CD38,CD3E,CD4,CD5,CD6,CD74,CD96,CDA,CDC42BPG,CELF4,CGNL1,CHI3L1,CIITA,CLEC4D,CLEC4E,CLEC6A,CLEC7A,CLIP2,CMPK2,CNN1,CPA6,CRMP1,CSF2RB,CST8,CTLA4,CXCL3,CYP…	300				Gastrointestinal Disease,Organismal Injury and Abnormalities	Dyspepsia	0.000109			ATP4A,ATP4B,HRH2	3
Developmental Disorder,Hematological Disease,Hereditary Disorder,Metabolic Disease,Nutritional Disease,Organismal Injury and Abnormalities	Autosomal dominant hemochromatosis type 4	0.00504			SLC40A1	1				Cell-To-Cell Signaling and Interaction	Binding of myeloid cells	2.49e-19	Increased	3.479	ARHGAP15,BTK,C3,C4A/C4B,CCL5,CD14,CD2,CD4,CD40,CD48,CD69,CEACAM1,CORO1A,CXCL10,CXCL2,CXCL3,DMBT1,FGR,ICOS,IFNG,IL17A,IL1A,IL1B,Irgm1,ITGA4,ITGAL,ITGAX,ITGB2,ITGB7,LBP,LTF,PLAUR,PTPRC,RAC3,S100A8,SELL,SELPLG,SERPINE1,SFTPD,THY1,TNF	41				Antigen Presentation,Cell-mediated Immune Response,Cell-To-Cell Signaling and Interaction,Cellular Development,Cellular Function and Maintenance,Cellular Growth and Proliferation,Embryonic Development,Hematological System Development and Function,Hematopoiesis,Lymphoid Tissue Structure and Development,Organ Development,Organismal Development,Tissue Development	Selection of thymocytes	5.31e-10			CD3E,CD4,CD74,DOCK2,HLA-DMA,ITK,LCK,PDCD1,SIT1,SPN,TRAT1,ZAP70	12				Cellular Movement	Cellular infiltration by myeloid cells	0.000112	Decreased	-2.038	ARHGAP15,CCL21,CCR7,CD48,COL4A3,FOXA2,IL16,LTB,MMP9,PF4,SELL,ST14,Tmsb4x (includes others)	13
Cell-To-Cell Signaling and Interaction,Small Molecule Biochemistry	Inactivation of 5-hydroxytryptamine	0.00504			SLC6A4	1				Hematological System Development and Function,Immune Cell Trafficking,Inflammatory Response,Tissue Development	Accumulation of T lymphocytes	2.55e-19		1.939	C4A/C4B,CARD9,CCL17,Ccl2,CCL5,CCR7,CD27,CD274,CD28,CD40,CD86,CTLA4,CXCL10,CXCL3,CXCR4,GIMAP1-GIMAP5,ICOS,IFNG,IL17A,IL21,IL2RA,IL2RB,IL2RG,ITGAL,LAT,SELL,SH2D2A,TNF,TNFRSF9	29				Cellular Development,Cellular Growth and Proliferation,Hematological System Development and Function,Humoral Immune Response,Lymphoid Tissue Structure and Development	Proliferation of B lymphocytes	5.56e-10		1.968	B3GNT5,BCL2A1,BCL3,CD14,CD274,CD38,CD3E,CD4,CD6,CD74,CLEC4D,CTLA4,ELF4,IFNG,IKZF3,IL17A,IL2RB,IL2RG,LAG3,LY75,PARP14,PDCD1,PIK3CG,SASH3,SLAMF1,SPIB,TLR2,TNF,TNFRSF9,TNFSF11,TNFSF13	31				Cellular Movement,Hematological System Development and Function,Immune Cell Trafficking,Inflammatory Response	Chemotaxis of neutrophils	0.000112		-1.741	CCL21,CCR7,Hbb-b1,ITGA4,PF4,PLA2G1B,PNOC,SELL	8
Nucleic Acid Metabolism,Small Molecule Biochemistry	Uptake of didanosine	0.00504			SLC28A2	1				Hematological System Development and Function,Immunological Disease,Lymphoid Tissue Structure and Development,Organ Morphology,Organismal Injury and Abnormalities,Tissue Morphology	Abnormal morphology of lymph node	2.97e-19			ARHGDIB,Bst2,CCR7,CD247,CD40,CD74,CD86,CIITA,CTLA4,GIMAP1-GIMAP5,HLA-DQA1,HLA-DQB1,ICOS,IFNG,IKZF1,IL2RA,IL2RB,IL2RG,IRF4,IRF8,ITGB2,LAT,LTA,LTB,PTPRCAP,SELL,TNF,TNFRSF13B,TNFSF11,TNFSF13B,TRAF1,ZAP70	32				Cellular Movement,Hematological System Development and Function,Immune Cell Trafficking	Trafficking of leukocytes	6.1e-10	Increased	2.442	CCL20,CCR4,CXCL10,CXCL3,CXCL6,IFNG,IL17A,ITGB2,SPN,TNF,TNFRSF1B,TNFRSF9,TNFSF14	13				Digestive System Development and Function	Morphology of digestive system	0.000118			ATP4A,ATP4B,CCKAR,CCKBR,CCR7,CD1D,COL3A1,FAH,FOXA2,FURIN,GCSAM,GIMAP1-GIMAP5,HRH2,LTB,Nkx6-3,Percc1,PLA2G1B,SELENBP1,SELL,SULF1	20
Connective Tissue Disorders,Inflammatory Disease,Inflammatory Response,Metabolic Disease,Organismal Injury and Abnormalities,Skeletal and Muscular Disorders	Acute phase gout	0.00504			CASP1	1				Cellular Compromise,Inflammatory Response	Degranulation of cells	3.56e-19	Increased	2.146	BTK,C3,C4A/C4B,Ccl7,CCR2,CD177,CD226,CD274,CD300A,CD48,CD84,CEACAM1,CORO1A,CTLA4,CXCL3,FGR,GRK3,HAVCR2,IL1B,IL21,ITGB2,ITK,KLRB1,Klrk1,LAG3,LAT,LAX1,LCP2,LILRB4,LTB4R,MYO1F,NKG7,PDCD1,PLAT,PLAUR,PTPRC,SLA,SLAMF6,TNF,TNFRSF9,TREM1	41				Infectious Diseases,Organismal Injury and Abnormalities,Respiratory Disease	Infection of respiratory tract	6.89e-10			BCL3,CCL20,CD14,CD3E,CLEC4E,CSF2RB,CXCL10,CXCL2,CXCL3,DPEP1,HLA-DQA1,ICOS,IFNG,IL2RB,IL2RG,IRF7,ITK,LCK,LCN2,LTF,MXD1,PIK3CG,SFTPD,SMPDL3B,TLR2,TNF,XK	27				Cell-mediated Immune Response,Cellular Movement,Hematological System Development and Function,Immune Cell Trafficking	Trafficking of T lymphocytes	0.000118			CCL21,CCR7,ITGA4,SELL	4
Connective Tissue Disorders,Developmental Disorder,Gastrointestinal Disease,Hematological Disease,Hepatic System Disease,Hereditary Disorder,Metabolic Disease,Neurological Disease,Organismal Injury and Abnormalities,Psychological Disorders	Hypermanganesemia with dystonia, polycythemia, and cirrhosis	0.00504			SLC30A10	1				Cell Morphology	Polarization of cells	4.02e-19	Increased	4.283	CCL17,CCL19,CCL5,CCR7,CD28,CD40,CD6,CIITA,CRTAM,CTLA4,CTSS,CXCL10,CXCR4,FYB1,ICOS,IFNG,IL1A,IL1B,IL1RN,IL21,IRF4,ITGA4,ITGB2,Klra17,LCK,LCN2,MAOA,NLRC5,NOX1,NPY,P2RY10,SAMSN1,SLAMF1,SPN,TGM2,TNF,TNFRSF14,TNFRSF9,WAS,ZBP1	40				Hematological System Development and Function,Hypersensitivity Response,Tissue Morphology	Quantity of eosinophils	7.65e-10		0.426	CCL28,CCR4,CLEC7A,CSF2RB,Cxcl3,CXCL6,IFNG,IL17A,IL2RG,ITGAL,ITGB2,LIF,MMP12,PIK3CG,PTGES,SCNN1B,SLC35C1,TNF,TNFRSF1B	19				Cell Morphology,Hematological Disease,Immunological Disease,Lymphoid Tissue Structure and Development,Organismal Injury and Abnormalities	Lack of lymphocytes	0.000121			CD40,CD79B,LCK,LTB,TNFRSF13C	5
Hereditary Disorder,Ophthalmic Disease,Organismal Injury and Abnormalities	LRAT-related juvenile retinitis pigmentosa	0.00504			LRAT	1				Cellular Function and Maintenance	Engulfment of blood cells	4.1e-19	Increased	4.485	BTK,C3,C4A/C4B,CCL19,CCL5,CCR2,CCR7,CD14,Cd209b,CD38,CLEC6A,CXCL10,FGR,GPR18,ICOS,IFNG,IL1A,IL1B,IL21,IRF8,ISG15,ITGB2,LCN2,LTB4R,LY75,MEP1B,MUC5B,MYO1G,NOD2,PIK3R5,PLAUR,PTPN7,PTPRC,SELPLG,SERPINE1,SFTPD,SIRPB1,SLAMF7,TGM2,TIMD4,TNF,TNFRSF9,TREM1,WAS	44				Cancer,Dermatological Diseases and Conditions,Organismal Injury and Abnormalities	Skin tumor	7.81e-10		0.284	ABCA2,ABCA3,ABCC8,ABCG2,ACOD1,ADAMTS15,ADCYAP1R1,ADORA1,AGBL3,AGO2,AKNA,ANO7,ANXA13,APOA4,ASIC5,ATG2A,ATP2A3,ATP6V0D2,ATP8A2,AVIL,B2M,BAIAP2L2,BATF2,BCAT1,BCL2A1,BCL3,BCO1,C1QTNF7,CACNA1S,CALHM5,CALHM6,CAPN13,CAPN5,CARD6,CBFA2T3,CCDC141,CCN5,CCR4,CD14,CD226,CD274,CD38,CD3E,CD4,CD5,CD6,CD74,CD96,CDA,CDC42BPG,CELF4,CGNL1,CHI3L1,CIITA,CLEC4D,CLEC4E,CLEC6A,CLEC7A,CLIP2,CMPK2,CNN1,CPA6,CRMP1,CSF2RB,CS…	318				Hematological System Development and Function,Immunological Disease,Lymphoid Tissue Structure and Development,Organ Morphology,Organismal Development,Organismal Injury and Abnormalities,Tissue Morphology	Abnormal splenic cell ratio	0.000132			CTLA4,LAX1,RHOH,SELL	4
Infectious Diseases,Organismal Injury and Abnormalities,Reproductive System Disease	Enterococcus faecalis gynecologic infection	0.00504			DPEP1	1				Cell Morphology	Polarization of lymphocytes	4.97e-19	Increased	3.156	CCL17,CCL19,CCR7,CD28,CD40,CD6,CRTAM,CTLA4,CXCR4,ICOS,IFNG,IL1A,IL1B,IL21,IRF4,ITGB2,LCK,NPY,P2RY10,SLAMF1,SPN,TNF,TNFRSF9,WAS	24				Cardiovascular Disease,Organismal Injury and Abnormalities	Arteriosclerosis	8.91e-10	Increased	2.073	ADORA1,APOA1,APOA4,APOC2,CACNA1S,CD14,CHI3L1,CXCL10,CXCL2,CXCR6,ERN1,F13A1,HBA1/HBA2,IFNG,IL17A,ITGAL,ITGAX,ITGB2,KALRN,KCNE2,KCNJ8,LCN2,MGP,MKI67,MMP12,MMP3,MSR1,NOX1,OSMR,PDCD1,PIK3CG,PLAT,PLAUR,PTGES,S100A8,TAGLN,TLR2,TNF,TNFRSF9,TNFSF13,VNN1	41				Cellular Movement	Migration of myeloid cells	0.000135	Decreased	-2.566	ARHGAP15,CCR7,HRH2,ICAM2,IL16,ITGA4,MMP9,RASGRP2,SELL	9
Infectious Diseases,Organismal Injury and Abnormalities,Reproductive System Disease	Peptostreptococcus gynecologic infection	0.00504			DPEP1	1				Cell Death and Survival,Cellular Compromise	Cytotoxicity of natural killer cells	5.51e-19	Increased	3.567	CD2,CD226,CD247,CD27,CD300A,CD38,CD48,CD6,CD69,CD96,CEACAM1,HAVCR2,ICOS,IFNG,IL1A,IL21,ITGAL,ITGB2,ITK,KLRB1,KLRD1,Klrk1,LAT,LCK,SH2D1A,SLAMF6,SPN,WAS	28				Cancer,Dermatological Diseases and Conditions,Organismal Injury and Abnormalities	Skin cancer	9.45e-10		0.775	ABCA2,ABCA3,ABCC8,ABCG2,ACOD1,ADAMTS15,ADCYAP1R1,ADORA1,AGBL3,AGO2,AKNA,ANO7,ANXA13,APOA4,ASIC5,ATG2A,ATP2A3,ATP6V0D2,ATP8A2,AVIL,B2M,BAIAP2L2,BATF2,BCAT1,BCL2A1,BCL3,BCO1,C1QTNF7,CACNA1S,CALHM5,CALHM6,CAPN13,CAPN5,CARD6,CBFA2T3,CCDC141,CCN5,CCR4,CD14,CD226,CD274,CD38,CD3E,CD4,CD5,CD6,CD74,CD96,CDA,CDC42BPG,CELF4,CGNL1,CHI3L1,CIITA,CLEC4D,CLEC4E,CLEC6A,CLEC7A,CLIP2,CMPK2,CNN1,CPA6,CRMP1,CSF2RB,CS…	317				Cancer,Hematological Disease,Immunological Disease,Organismal Injury and Abnormalities	Sporadic mastocytosis	0.00014			ATP4A,ATP4B	2
Infectious Diseases,Organismal Injury and Abnormalities,Reproductive System Disease	Streptococcus agalactiae gynecologic infection	0.00504			DPEP1	1				Infectious Diseases,Organismal Injury and Abnormalities	Tuberculosis	5.62e-19		-1.253	CCL17,CCL20,CCR2,CCR7,CD14,CD27,CD274,CXCL10,CYP2B6,GABRA4,GBP5,HAVCR2,IFI16,IFIT1,IFIT3,IFNG,IL16,IL2RA,IL2RB,IL2RG,IRF7,Irgm1,LCN2,LTF,MMP9,OLFM4,PSMB10,PSMB8,PSMB9,SELL,SLA,TAP1,TLR1,TNF,TXK	35				Antigen Presentation,Inflammatory Response	Antigen presentation	9.62e-10	Increased	2.778	CD74,CLEC4D,HLA-A,HLA-DMA,HLA-DQA1,HLA-DQB1,ICOS,IFNG,MAP4K1,PSMB8,TAP1,TAP2,TAPBP,TNF,TNFSF13	15				Developmental Disorder,Embryonic Development,Organismal Development,Organismal Injury and Abnormalities,Tissue Morphology	Abnormal morphology of epaxial muscle	0.00014			MEOX1,MEOX2	2
Infectious Diseases,Organismal Injury and Abnormalities,Reproductive System Disease	Bacteroides fragilis gynecologic infection	0.00504			DPEP1	1				Cellular Compromise	Depletion of cells	5.85e-19		-0.289	Art2b,Bst2,CASP1,CCR2,CD27,CD274,CD38,CD4,CD79A,CD79B,CTLA4,CXCR4,FLT3,IFNG,Ighg2b,IKZF1,IL2RA,IL2RB,KLRB1,Ly6a (includes others),MS4A1,PDCD1,SELL,TNF,TNFSF13B,WAS	26				Embryonic Development,Hematological System Development and Function,Humoral Immune Response,Immunological Disease,Lymphoid Tissue Structure and Development,Organ Development,Organismal Development,Organismal Injury and Abnormalities,Tissue Development,Tissue Morphology	Lack of germinal center	1.04e-09			BCL3,HLA-DQB1,IFNG,IKZF3,IL2RG,LTB,SPIB,TNF,TNFRSF1B	9				Hematological System Development and Function,Humoral Immune Response,Lymphoid Tissue Structure and Development,Tissue Morphology	Quantity of autoimmune-associated B cells	0.00014			CCL21,CD40	2
Infectious Diseases,Organismal Injury and Abnormalities	Peptostreptococcus intra-abdominal infection	0.00504			DPEP1	1				Cell-To-Cell Signaling and Interaction,Hematological System Development and Function,Immune Cell Trafficking	Binding of antigen presenting cells	5.85e-19	Increased	2.405	CD14,CD2,CD4,CD40,CD48,CD6,CD69,CD83,CXCL3,CXCR4,FYB1,IFNG,Irgm1,ITGA4,ITGAL,ITGB2,LBP,LCK,MARCHF1,NPY,PTPRC,SERPINE1,SFTPD,THY1,TNF,TNFSF11	26				Cellular Growth and Proliferation,Hematological System Development and Function	Inhibition of T lymphocytes	1.08e-09	Increased	3.215	CD274,CD6,CTLA4,HLA-A,IDO1,IFNG,IL17A,LAG3,LCP2,PDCD1,TNF,TNFRSF1B,VTCN1	13				Cell Cycle,Cell-mediated Immune Response,Cell-To-Cell Signaling and Interaction,Cellular Function and Maintenance,Cellular Growth and Proliferation,Hematological System Development and Function	Contact growth inhibition of T lymphocytes	0.00014			LCK,PTPRC	2
Hematological System Development and Function,Organismal Development	Activation of serum	0.00504			TMPRSS15	1				Cell-mediated Immune Response,Cell-To-Cell Signaling and Interaction,Cellular Movement,Hematological System Development and Function,Immune Cell Trafficking	Adhesion of T lymphocytes	5.96e-19	Increased	4.914	CCL17,CCL19,CCL20,CCR7,CD2,CD28,CD48,CXCR4,FYB1,ICOS,IFNG,IL1B,IL7R,ITGA2,ITGA4,ITGAL,ITGB2,ITK,LCP2,Ly6a (includes others),SELL,SELPLG,SH2D1A,SKAP1,SPN,TNF,ZAP70	27				Hematological System Development and Function,Lymphoid Tissue Structure and Development,Tissue Morphology	Quantity of gamma-delta T lymphocytes	1.08e-09		-0.462	B2M,BCL2A1,CCL25,CD4,IL17F,ITGAL,ITGB2,ITK,LCK,PIK3CG,SIT1,TLR2,TNF	13				Embryonic Development,Organismal Development,Tissue Development	Specification of somites	0.00014			MEOX1,MEOX2	2
Lipid Metabolism,Small Molecule Biochemistry,Vitamin and Mineral Metabolism	Production of vitamin A	0.00504			ISX	1				Infectious Diseases,Organismal Injury and Abnormalities	Infection by RNA virus	6.4e-19		-0.136	Bst2,C3,C4A/C4B,CACNA1S,CASP1,CASP4,CCL17,CCL20,CCL5,CCR2,CCR4,CCR7,CD14,CD19,Cd209b,CD22,CD28,CD38,CD3D,CD3G,CD4,CD74,CD86,CD8A,CEACAM1,CFB,CFTR,CHI3L1,CTLA4,CTSS,CXCL10,CXCL2,CXCL6,CXCR4,CYP2B6,CYP2C9,DHX58,DOCK10,GABRA4,GPR55,Gzmb,HAVCR2,HLA-A,HLA-DMB,HLA-DOA,HLA-DQB1,HLA-DRA,HLA-DRB5,HLA-E,HSPA1A/HSPA1B,IDO1,IFIT1,IFIT3,IFNG,Igha,IL17A,IL1A,IL1B,IL1RN,IL2RA,IL2RB,IL2RG,IL7R,IRF4,IRF7,IRF8,ISG…	111				Cell Morphology,Hematological Disease,Immunological Disease,Lymphoid Tissue Structure and Development,Organismal Injury and Abnormalities	Lack of lymphocytes	1.08e-09			B2M,CD3E,CD4,HLA-A,HLA-DQB1,IL17F,IL2RB,IL2RG,LAT,LCK,LTB,SH2D1A,TAP1	13				Immunological Disease,Inflammatory Disease,Inflammatory Response,Organismal Injury and Abnormalities,Renal and Urological Disease	Primary IgA nephropathy	0.00014			IL16,MS4A1	2
Cardiovascular Disease,Cardiovascular System Development and Function,Hereditary Disorder,Organ Morphology,Organismal Development,Organismal Injury and Abnormalities,Skeletal and Muscular Disorders	Dilated cardiomyopathy with left ventricular noncompaction type 1c	0.00504			LDB3	1				Cell-To-Cell Signaling and Interaction,Inflammatory Response	Immune response of antigen presenting cells	6.41e-19	Increased	4.16	BTK,C3,CCL19,CD14,Cd209b,CD38,CD40,CD74,CD86,CLEC6A,CTSS,FGR,GPR18,ICOS,IFNG,IL1B,IL1RN,IL21,IRF8,ISG15,ITGB2,LILRB4,LTB4R,MARCHF1,MEP1B,MUC5B,NOD2,PLAUR,PSMB8,PTPRC,SERPINE1,SIRPB1,SLAMF7,TAP1,TGM2,TIMD4,TNF,TREM1,WAS	39				Cellular Growth and Proliferation,Hematological System Development and Function	Inhibition of lymphocytes	1.1e-09	Increased	3.354	CD274,CD6,CTLA4,HLA-A,HLA-E,IDO1,IFNG,IL17A,LAG3,LCP2,PDCD1,TNF,TNFRSF1B,VTCN1	14				Hematological Disease,Metabolic Disease,Nutritional Disease,Organismal Injury and Abnormalities	Refractory iron deficiency	0.00014			HBA1/HBA2,HBB	2
Cellular Development	Transition of bone marrow-derived monocytes	0.00504			IL33	1				Cellular Movement	Cell tethering or rolling of leukocytes	7.45e-19	Increased	2.612	BTK,CCL17,Ccl2,CCL28,CCR2,CCR7,CD14,CD53,CXCL10,CXCL2,CXCL3,FGR,FYB1,IFNG,IL17A,IL1B,ITGA4,ITGAL,ITGB2,ITGB7,Klra17,LCP2,SELL,SELPLG,SPN,TNF	26				Cell-To-Cell Signaling and Interaction,Hematological System Development and Function,Inflammatory Response	Immune response of neutrophils	1.11e-09	Increased	3.51	CCL20,CLEC6A,CSF2RB,CXCL10,CXCL3,IFNG,ITGAL,ITGAX,ITGB2,LCN2,NOD2,PIK3CG,PLAUR,SFTPD,TNF	15				Cellular Function and Maintenance,Hematological System Development and Function	Elimination of leukocyte cell lines	0.00014			CD40,CTLA4	2
[truncated: 171 more rows]
